# Supplementary material for: Evidence for oligodendrocyte progenitor cell heterogeneity in the adult mouse brain
Source: Sci Rep. 2022 Jul 28;12:12921. doi: 10.1038/s41598-022-17081-7 (PMC9334628; doi:10.1038/s41598-022-17081-7)
Supplement: Supplementary file 2 — Supplementary Table 1. [file 41598_2022_17081_MOESM2_ESM.xlsx]

## Sheet: Paper title
Evidence for oligodendrocyte progenitor cell heterogeneity in the adult mouse brain.
Authors:	Rebecca M. Beiter1,2	Courtney Rivet-Noor1,2	Andrea R. Merchak1,2	Robin Bai1	David M. Johanson1	Erica Slogar1	Katia Sol-Church3	Christopher C. Overall1	Alban Gaultier1,2#
1Center for Brain Immunology and Glia, Department of Neuroscience
2Graduate Program in Neuroscience
3Genome Analysis and Technology Core
University of Virginia School of Medicine, Charlottesville, VA 22908, USA
#Corresponding author. Email: ag7h@virginia.edu

## Sheet: OPC1
Supplemental Table 1: Genes that are significantly changed in each cluster
Cluster	Gene	Average log-Fold Change	Adjusted p-value
OPC1	Ttr	3.90194	1.39159e-211
OPC1	Chchd10	2.79318	2.60081e-290
OPC1	Mt3	2.72497	1.96337e-292
OPC1	Enpp2	2.57192	2.70742e-204
OPC1	2900040C04Rik	2.39208	0
OPC1	Clu	2.26452	6.72248e-253
OPC1	Calml4	2.05891	0
OPC1	Sostdc1	2.02073	0
OPC1	Folr1	2.01937	0
OPC1	Ppp1r1b	1.95999	0
OPC1	Atp5g1	1.93961	1.59295e-195
OPC1	Spint2	1.84823	4.48051e-289
OPC1	Clic6	1.8124	0
OPC1	Fxyd1	1.76757	5.21302e-225
OPC1	Pcp4	1.76416	1.59975e-259
OPC1	Ldhb	1.72807	5.85898e-179
OPC1	Kcnj13	1.71251	0
OPC1	Igfbp2	1.70442	3.36403e-214
OPC1	Kl	1.6981	0
OPC1	1500015O10Rik	1.67602	4.61625e-181
OPC1	Mdh1	1.63739	2.54568e-176
OPC1	Usmg5	1.60134	9.60257e-165
OPC1	Hemk1	1.58577	9.57174e-280
OPC1	2010107E04Rik	1.52024	2.6214e-164
OPC1	Ndufa4	1.47924	2.28115e-174
OPC1	Cab39l	1.47898	5.50286e-224
OPC1	Cox7b	1.47285	1.35682e-142
OPC1	Ndufa1	1.45322	2.91624e-169
OPC1	Prdx5	1.43901	5.70857e-148
OPC1	Kcne2	1.42248	1.86465e-280
OPC1	Rdh5	1.39602	5.04434e-235
OPC1	Cox8a	1.38526	2.90875e-172
OPC1	Atp5o.1	1.36942	1.92739e-137
OPC1	Defb11	1.34648	3.31092e-268
OPC1	Elob	1.3344	2.26187e-119
OPC1	Atp5l	1.32925	1.91306e-157
OPC1	Cox8b	1.32124	1.21574e-129
OPC1	Pgk1	1.28766	5.4691e-131
OPC1	Eno1	1.26767	1.15118e-129
OPC1	Uqcr10	1.26613	3.21617e-132
OPC1	Col9a3	1.26502	4.20255e-179
OPC1	Prr32	1.25884	8.09814e-266
OPC1	Apoo	1.25484	4.37749e-186
OPC1	Atp5e	1.25178	3.18093e-147
OPC1	Ndufa11	1.24909	3.85898e-130
OPC1	Gm17018	1.24833	1.85519e-174
OPC1	Slc22a17	1.2415	1.21224e-123
OPC1	Uqcr11	1.23392	1.50427e-146
OPC1	Gm19935	1.20099	9.70835e-228
OPC1	Atp5g3	1.1906	2.34073e-117
OPC1	Cox6b2	1.18279	8.62725e-144
OPC1	Ndufv3	1.17741	5.2584e-114
OPC1	Arl6ip1	1.16163	6.82777e-122
OPC1	Smim22	1.14573	2.06695e-223
OPC1	Uqcrb	1.14438	1.17471e-131
OPC1	Tomm7	1.13835	2.61129e-123
OPC1	Mrps6	1.13752	8.98489e-117
OPC1	Uqcrq	1.13328	6.99763e-124
OPC1	Cox6c	1.1314	6.47835e-155
OPC1	Ndufc1	1.11327	1.95011e-106
OPC1	Cops9	1.10343	1.64252e-105
OPC1	Vat1l	1.09782	1.50837e-212
OPC1	Mcee	1.09326	4.16856e-112
OPC1	Ezr	1.08613	3.02907e-137
OPC1	Pebp1	1.07397	6.10763e-115
OPC1	Krt18	1.07149	1.50579e-226
OPC1	Vamp8	1.07004	2.12343e-115
OPC1	Rsph1	1.06805	2.14097e-240
OPC1	Trpm3	1.06237	1.06149e-174
OPC1	Ndufa12	1.0609	6.02678e-112
OPC1	Rbp1	1.04969	1.0108e-114
OPC1	Cfap126	1.02955	6.07349e-216
OPC1	Thyn1	1.02432	1.35027e-137
OPC1	Wfdc2	1.02261	6.96307e-144
OPC1	1110017D15Rik	1.01785	1.19378e-194
OPC1	Cycs	1.01507	1.67982e-101
OPC1	Dynlrb2	1.01288	5.49293e-200
OPC1	Ifi27	1.01233	6.34585e-95
OPC1	Kcnk1	1.00618	5.14724e-223
OPC1	Fabp3	1.00339	2.28256e-145
OPC1	Prlr	1.00327	3.02536e-184
OPC1	Acad8	1.0002	8.76542e-140
OPC1	Tbc1d9	0.996203	1.26052e-222
OPC1	Cox7c	0.989077	1.0309e-120
OPC1	Mia	0.986371	9.61884e-120
OPC1	Ace	0.981261	4.69523e-191
OPC1	Gapdh	0.970745	1.79104e-109
OPC1	Mrpl58	0.968806	1.53764e-111
OPC1	Tspan33	0.966737	1.45114e-215
OPC1	Nme5	0.963538	2.48938e-192
OPC1	Atp5j2	0.962853	7.90809e-101
OPC1	Ltc4s	0.961791	1.97117e-149
OPC1	Cox6b1	0.959146	1.54094e-108
OPC1	Atp5k	0.957127	1.66194e-99
OPC1	Atp5j	0.952546	7.44329e-113
OPC1	Ociad2	0.937774	7.24709e-174
OPC1	Ubl5	0.934307	3.39836e-97
OPC1	Etfb	0.934037	1.02429e-84
OPC1	Gpm6a	0.926646	1.63454e-182
OPC1	Atp5d	0.924607	4.0599e-95
OPC1	Prcd	0.915272	2.86669e-193
OPC1	Morn2	0.914532	2.66514e-115
OPC1	Bex3	0.91349	1.13809e-104
OPC1	Htr2c	0.909349	9.58856e-180
OPC1	Car12	0.907533	1.67085e-163
OPC1	Ndufb6	0.907029	2.08657e-88
OPC1	Cox7a2	0.906093	2.66221e-98
OPC1	Gm29538	0.90488	1.03584e-192
OPC1	Sem1	0.903355	1.61179e-80
OPC1	Slc25a5	0.899262	2.4511e-84
OPC1	Cox20	0.896025	1.27741e-88
OPC1	Steap1	0.885119	1.74184e-202
OPC1	Uqcrh	0.881872	6.25941e-94
OPC1	Romo1	0.881118	3.46248e-86
OPC1	Atp5h	0.873796	1.2654e-92
OPC1	Msx1	0.866798	1.26575e-127
OPC1	Fuom	0.862637	3.72613e-126
OPC1	Usp50	0.860057	2.62265e-77
OPC1	Hint2	0.85782	4.20877e-77
OPC1	Frmpd1os	0.855052	9.99558e-195
OPC1	Otx2	0.848255	3.0003e-195
OPC1	Dbi	0.845159	2.32077e-87
OPC1	Ndufb2	0.841966	1.19666e-77
OPC1	Stk39	0.840635	7.19497e-77
OPC1	Slc25a3	0.833604	1.27409e-74
OPC1	Acaa2	0.831055	3.77481e-99
OPC1	Tubb4b	0.829978	1.22171e-67
OPC1	Idh3a	0.829647	1.34203e-83
OPC1	F5	0.829625	1.16301e-173
OPC1	Map1lc3a	0.822441	4.49877e-75
OPC1	Tpd52l1	0.816905	1.62725e-130
OPC1	Atox1	0.814877	3.30987e-74
OPC1	Cul4b	0.812576	3.9088e-171
OPC1	Ctsd	0.810852	2.5678e-88
OPC1	Hprt	0.809698	2.4409e-82
OPC1	Ndufa3	0.795435	3.24236e-86
OPC1	Unc119	0.794982	9.60051e-141
OPC1	Cox5b	0.794901	6.94593e-77
OPC1	Atpif1	0.794487	7.24515e-68
OPC1	Ntrk2	0.789263	1.02779e-115
OPC1	Cox4i1	0.786826	5.83146e-114
OPC1	Cetn2	0.786534	2.19991e-75
OPC1	Etfa	0.776773	1.34024e-82
OPC1	Ndufa13	0.773988	1.39722e-91
OPC1	Polr2l	0.7732	8.15332e-62
OPC1	Sod2	0.763558	8.25373e-63
OPC1	Atp5b	0.762756	1.23072e-71
OPC1	Ap1s2	0.76069	5.03469e-86
OPC1	Mlf1	0.75844	8.23369e-133
OPC1	Pcp4l1	0.756189	1.55529e-89
OPC1	Glrx3	0.752012	5.56196e-61
OPC1	Pgam1	0.748829	1.5626e-57
OPC1	Cetn4	0.745372	5.28148e-134
OPC1	Slc31a1	0.743781	7.34347e-85
OPC1	Lgals1	0.7399	3.51767e-85
OPC1	Slc7a10	0.73701	1.13869e-148
OPC1	Ndufs5	0.733657	5.16361e-59
OPC1	Ppia	0.732529	5.80665e-101
OPC1	Mrps21	0.728636	6.06646e-58
OPC1	Mettl26	0.724508	6.55806e-92
OPC1	Psap	0.719957	3.20228e-70
OPC1	Lbp	0.719867	1.57994e-85
OPC1	Slc16a8	0.715109	4.7274e-162
OPC1	Pifo	0.713173	2.80639e-169
OPC1	Mif	0.710877	7.50799e-55
OPC1	Cyb561	0.704928	1.13307e-106
OPC1	Aldoa	0.703761	4.3729e-66
OPC1	Gsta4	0.703105	1.34456e-87
OPC1	Tmem237	0.702421	6.31069e-70
OPC1	A330048O09Rik	0.697408	3.05961e-151
OPC1	Rbm47	0.696579	5.56341e-132
OPC1	Fam81a	0.68803	3.19417e-153
OPC1	Cox5a	0.686775	7.57671e-56
OPC1	Dstn	0.683794	1.22037e-61
OPC1	Bphl	0.682748	7.59018e-69
OPC1	Ndufc2	0.681838	1.04758e-56
OPC1	Atp5f1	0.679505	3.99147e-50
OPC1	Cox6a1	0.678631	1.89719e-80
OPC1	Sdhc	0.677874	3.4872e-52
OPC1	Aqp1	0.677707	7.05163e-132
OPC1	Mycbp	0.674636	2.52222e-54
OPC1	Anapc13	0.672499	2.92992e-49
OPC1	Gpx4	0.66932	6.90954e-77
OPC1	Rps27l	0.66835	4.60183e-44
OPC1	Vdac1	0.668068	3.52829e-52
OPC1	Efcab10	0.665894	1.63628e-136
OPC1	Hist1h2bc	0.65507	2.59879e-59
OPC1	Cox7a1	0.653657	6.45515e-110
OPC1	Skp1a	0.653509	1.14425e-43
OPC1	Dnajc15	0.652854	2.32555e-63
OPC1	Mrpl42	0.652354	1.56225e-47
OPC1	Rsph9	0.652065	2.99901e-85
OPC1	Ndufab1	0.651633	3.6682e-53
OPC1	Bloc1s1	0.647181	6.38811e-45
OPC1	Ndufb10	0.647021	2.99839e-44
OPC1	Ndufb11	0.642675	3.33135e-58
OPC1	Gas6	0.641783	1.14553e-68
OPC1	Suclg1	0.636592	6.80121e-44
OPC1	Ucp2	0.631131	8.78075e-73
OPC1	Rpl36al	0.630764	1.25708e-41
OPC1	Wdr86	0.626687	3.16377e-123
OPC1	Serpinb1b	0.625921	1.50022e-136
OPC1	Sulf1	0.619856	7.62222e-80
OPC1	Ndufv2	0.619741	7.88414e-36
OPC1	Mtch1	0.613532	2.59689e-52
OPC1	Ndufb7	0.611588	6.70721e-45
OPC1	Tceal9	0.610196	1.23893e-59
OPC1	Rida	0.609485	2.14477e-75
OPC1	Capsl	0.606499	5.10163e-138
OPC1	1110032A03Rik	0.602979	1.45077e-45
OPC1	Sdhaf4	0.602536	4.67611e-51
OPC1	Bola3	0.599453	2.99596e-41
OPC1	Calm3	0.596791	1.41374e-41
OPC1	Ndufa8	0.595264	4.92661e-41
OPC1	Rtraf	0.594622	1.10818e-50
OPC1	Rpl41	0.592414	3.93751e-79
OPC1	Slc29a4	0.592015	7.15777e-123
OPC1	Pip5k1b	0.591333	6.77687e-137
OPC1	Tusc3	0.591321	2.9453e-43
OPC1	Atp6v1e1	0.590241	2.44103e-37
OPC1	Spa17	0.588464	1.67057e-94
OPC1	Slc4a5	0.58834	2.21383e-111
OPC1	Eloc	0.588197	1.51126e-45
OPC1	Tomm6	0.587671	2.22244e-39
OPC1	Cldn2	0.585456	3.6805e-123
OPC1	Arl3	0.581881	1.90124e-36
OPC1	Slc2a12	0.580478	7.19642e-95
OPC1	Grcc10	0.580293	5.85453e-40
OPC1	Tekt1	0.57882	3.63685e-141
OPC1	Ndufs6	0.578643	1.53407e-36
OPC1	1110004E09Rik	0.57795	7.31069e-56
OPC1	Slc25a39	0.577418	1.97182e-53
OPC1	Atp1b1	0.575745	5.64868e-84
OPC1	Mrps33	0.575464	1.52826e-29
OPC1	Dynlt3	0.573711	1.91301e-40
OPC1	Tpi1	0.571334	1.68012e-34
OPC1	Pfkp	0.570217	2.18891e-53
OPC1	Ndufaf8	0.569336	1.91528e-52
OPC1	Ak1	0.567278	5.46565e-46
OPC1	Oaz2	0.565345	1.37974e-38
OPC1	Fhad1	0.564369	2.43206e-137
OPC1	Ndufa2	0.561833	1.61669e-41
OPC1	Cd59a	0.5594	2.87324e-51
OPC1	Atp6v1d	0.556965	2.40399e-37
OPC1	Prdx2	0.555896	1.53748e-39
OPC1	Arl6	0.55585	8.30369e-56
OPC1	Thumpd3	0.555019	1.04429e-61
OPC1	Prps2	0.553023	1.11946e-43
OPC1	Ndufa6	0.552177	3.82505e-40
OPC1	1700088E04Rik	0.547402	7.47096e-97
OPC1	Ins2	0.546814	5.48125e-102
OPC1	Aifm3	0.540509	6.06801e-93
OPC1	Ndufs3	0.539197	2.99945e-35
OPC1	Phyh	0.538995	2.35569e-42
OPC1	0610012G03Rik	0.538963	2.08299e-36
OPC1	Slc39a12	0.538266	8.14775e-116
OPC1	Chchd2	0.537577	1.17514e-52
OPC1	Nipsnap2	0.537254	1.01543e-65
OPC1	Higd1a	0.536397	5.93972e-33
OPC1	Sema3b	0.535404	2.72927e-81
OPC1	Tmem72	0.53523	7.38262e-103
OPC1	Pkm	0.535161	6.86831e-36
OPC1	Smim4	0.532131	1.02103e-50
OPC1	Clybl	0.529202	3.89955e-66
OPC1	Ccpg1os	0.524348	1.40964e-67
OPC1	Hcfc1r1	0.522887	4.30253e-31
OPC1	Sdf2l1	0.520842	5.72963e-40
OPC1	Mospd1	0.517226	3.42493e-52
OPC1	Pcbp3	0.51476	2.78651e-71
OPC1	Got1	0.51178	4.19098e-45
OPC1	Srp9	0.51021	4.56327e-22
OPC1	Atp6v1f	0.508984	8.69707e-30
OPC1	Fam213a	0.507142	1.48332e-42
OPC1	Pdlim4	0.504345	4.849e-58
OPC1	S100a1	0.502993	8.4737e-31
OPC1	Polr1d	0.502939	1.67236e-23
OPC1	Ooep	0.502239	2.94639e-101
OPC1	1700007K13Rik	0.499018	1.63675e-117
OPC1	Fkbp2	0.497609	4.05304e-26
OPC1	Chchd6	0.497277	1.36763e-47
OPC1	Ndufa5	0.49581	1.87681e-24
OPC1	Gpx8	0.495791	2.41177e-57
OPC1	Nudt7	0.495233	3.93737e-63
OPC1	mt-Nd5	0.494559	6.99558e-20
OPC1	Sod1	0.490669	1.80199e-30
OPC1	Idh2	0.490284	2.16847e-39
OPC1	Cpne2	0.48905	1.18908e-62
OPC1	2410015M20Rik	0.488795	1.76405e-22
OPC1	Trpv4	0.488632	1.20816e-75
OPC1	Uqcrfs1	0.486681	3.61975e-29
OPC1	Arsg	0.486581	9.65899e-34
OPC1	Ndufb5	0.48563	8.04406e-35
OPC1	Drc7	0.485378	8.41988e-109
OPC1	Strip2	0.484974	2.57486e-77
OPC1	Cdkn1c	0.483738	2.60857e-35
OPC1	Nsg2	0.483435	4.49821e-88
OPC1	Elof1	0.478753	5.77224e-21
OPC1	Cep162	0.478441	5.08174e-68
OPC1	Tmem256	0.477524	2.17037e-24
OPC1	Fmc1	0.47699	2.34091e-46
OPC1	Cyc1	0.476636	2.81829e-27
OPC1	Hint1	0.475753	1.67371e-25
OPC1	Mrpl57	0.472936	5.23542e-26
OPC1	Car10	0.471956	2.95296e-104
OPC1	Atp5a1	0.471614	1.29931e-26
OPC1	Ccdc167	0.471365	1.55539e-40
OPC1	Abhd8	0.470567	4.47318e-47
OPC1	Atp6ap2	0.466905	2.0352e-29
OPC1	Me1	0.466586	1.3252e-54
OPC1	Hmgn3	0.464692	2.17176e-27
OPC1	1700016K19Rik	0.464567	3.65024e-89
OPC1	Mest	0.463026	2.55388e-73
OPC1	B9d1	0.462973	1.06807e-36
OPC1	Isca1	0.462478	4.52137e-36
OPC1	Ddt	0.462197	2.63642e-30
OPC1	Klhdc8b	0.462004	6.99118e-66
OPC1	Higd2a	0.461686	4.77599e-23
OPC1	Iscu	0.460223	1.83404e-19
OPC1	Ubxn11	0.459953	2.44813e-101
OPC1	Krt8	0.459381	9.98233e-108
OPC1	Hspe1	0.459195	1.31478e-22
OPC1	Trappc6a	0.45617	2.31241e-31
OPC1	Cbr1	0.452137	2.81607e-27
OPC1	Ndufs4	0.450951	3.41664e-23
OPC1	Swi5	0.45067	4.0737e-23
OPC1	Efcab1	0.450103	2.33912e-101
OPC1	Srek1ip1	0.449751	2.2578e-35
OPC1	Ccdc113	0.448694	4.88662e-113
OPC1	Glo1	0.446795	8.19498e-27
OPC1	Metrn	0.446713	5.14181e-27
OPC1	Sucla2	0.446092	6.80242e-30
OPC1	Hspa5	0.445986	1.06996e-28
OPC1	Cd63	0.44589	2.7988e-29
OPC1	Acyp1	0.441104	9.91227e-26
OPC1	Coq7	0.439983	8.73686e-43
OPC1	H13	0.438313	5.62224e-21
OPC1	Mrpl51	0.437373	3.68706e-24
OPC1	Cox14	0.436914	6.34637e-16
OPC1	Dcaf12l1	0.436648	9.48353e-93
OPC1	Fars2	0.436276	3.64076e-46
OPC1	Epn3	0.433722	1.99743e-102
OPC1	Emc2	0.433062	3.8174e-26
OPC1	Sec61g	0.432305	7.00978e-22
OPC1	Mpc1	0.430088	5.81123e-26
OPC1	Tmem107	0.430016	3.79066e-57
OPC1	C1qtnf12	0.429437	1.67222e-79
OPC1	Tuba1c	0.429292	7.1464e-47
OPC1	Polr2m	0.42921	1.29184e-29
OPC1	Riiad1	0.428625	1.95254e-55
OPC1	Pdia4	0.426963	2.15341e-29
OPC1	Nqo1	0.426531	3.84936e-45
OPC1	Id4	0.425851	3.85816e-44
OPC1	Emb	0.425684	6.0548e-67
OPC1	Nedd8	0.424855	2.40686e-18
OPC1	Vcam1	0.423889	2.31829e-62
OPC1	Atp6v0e	0.422508	5.2839e-24
OPC1	Pole4	0.422424	2.42694e-31
OPC1	Serhl	0.422123	5.82145e-67
OPC1	Selenof	0.419348	8.07261e-32
OPC1	Mccc1	0.419191	2.33025e-35
OPC1	Ndufb3	0.418527	1.76941e-19
OPC1	Pam16	0.417181	1.12907e-23
OPC1	Mrps14	0.41688	8.42278e-25
OPC1	Aldh2	0.416701	9.7609e-27
OPC1	Park7	0.415441	5.24806e-18
OPC1	Acot13	0.412512	5.66819e-25
OPC1	Atp5c1	0.412278	1.2847e-20
OPC1	Fbxo36	0.410902	6.39711e-31
OPC1	Vps28	0.409334	3.93302e-36
OPC1	Rilp	0.407056	2.41421e-75
OPC1	Ift22	0.406817	1.72207e-17
OPC1	Cfap36	0.405457	2.36675e-22
OPC1	Nudt14	0.405066	2.69378e-42
OPC1	Bad	0.403078	1.05468e-17
OPC1	Mdh2	0.403005	1.00502e-13
OPC1	Slc13a4	0.400453	7.09979e-64
OPC1	Etfrf1	0.399499	7.54303e-46
OPC1	Anxa11	0.398873	3.7055e-36
OPC1	Ift57	0.398283	9.3709e-38
OPC1	Ppp1r1a	0.398039	3.66266e-47
OPC1	Lrrc51	0.397661	5.89118e-56
OPC1	mt-Nd2	0.39528	9.79817e-23
OPC1	Rex1bd	0.394932	3.63516e-30
OPC1	Crb3	0.393843	1.09835e-90
OPC1	Pts	0.393041	6.19485e-25
OPC1	Nrn1	0.392283	1.27178e-75
OPC1	Pdia6	0.388384	7.62948e-18
OPC1	Wdr6	0.388299	8.0771e-51
OPC1	mt-Nd1	0.387143	7.45658e-26
OPC1	Lamp2	0.386805	5.36221e-18
OPC1	0610009B22Rik	0.38417	4.93648e-14
OPC1	Serp1	0.383717	1.01073e-14
OPC1	Ninj1	0.382757	2.25276e-28
OPC1	Clic3	0.380662	1.01759e-62
OPC1	Uqcrc1	0.38038	5.56773e-19
OPC1	Cacybp	0.379356	4.27808e-20
OPC1	Hspb6	0.379039	1.59012e-54
OPC1	Nbdy	0.377399	4.32197e-27
OPC1	Maob	0.37712	6.01149e-48
OPC1	Spag6l	0.377104	2.93058e-85
OPC1	Smim26	0.376565	7.36209e-34
OPC1	Ndufa7	0.376204	1.48158e-21
OPC1	Polr2k	0.375954	1.48353e-15
OPC1	Plekhb2	0.375539	1.15971e-31
OPC1	Ascc1	0.374868	3.30575e-20
OPC1	Otx2os1	0.374581	1.54548e-86
OPC1	Speg	0.372954	1.71932e-55
OPC1	Odc1	0.371739	4.39112e-33
OPC1	Tmem9	0.371578	5.25865e-26
OPC1	Slc4a2	0.370904	1.615e-14
OPC1	Mcrip2	0.370784	1.25243e-55
OPC1	Mrps36	0.370371	2.58377e-12
OPC1	4833427G06Rik	0.370297	3.39935e-93
OPC1	Calr	0.370231	1.20324e-19
OPC1	Cisd1	0.369761	8.40659e-18
OPC1	Atp6v1g1	0.369599	3.0493e-16
OPC1	Atp6v1a	0.368683	1.54445e-15
OPC1	Gng5	0.368441	1.72006e-17
OPC1	Ccdc34	0.368435	2.30205e-19
OPC1	Smdt1	0.367577	6.50499e-16
OPC1	Pdcd6	0.367372	9.53578e-14
OPC1	Timm13	0.367242	1.84202e-15
OPC1	Tmem147	0.365166	6.67518e-11
OPC1	Steap2	0.359665	2.60608e-54
OPC1	Lsm6	0.359514	1.60656e-10
OPC1	Timm8a1	0.357939	4.43504e-33
OPC1	Commd6	0.357744	6.77772e-12
OPC1	Pdha1	0.357671	8.47116e-09
OPC1	Abca4	0.357364	2.05057e-68
OPC1	Prdx6	0.357005	2.7e-14
OPC1	Pla2g5	0.356918	1.6785e-82
OPC1	Sms	0.355781	6.78806e-40
OPC1	Dydc2	0.354757	4.672e-79
OPC1	Fundc2	0.354634	2.23194e-16
OPC1	Timm8b	0.35457	1.09746e-15
OPC1	Ndufs8	0.354449	4.88647e-15
OPC1	Fam162a	0.35209	4.73817e-16
OPC1	Rd3	0.3507	4.68196e-80
OPC1	Meig1	0.349975	2.38903e-55
OPC1	Selenos	0.349928	2.60562e-21
OPC1	Aph1c	0.349782	3.27e-58
OPC1	Pih1d2	0.34974	2.36187e-51
OPC1	Trir	0.348947	3.40659e-22
OPC1	Tnfaip8	0.347764	1.07786e-43
OPC1	Pdcd5	0.346772	8.43067e-11
OPC1	Dync2li1	0.345431	9.96458e-30
OPC1	mt-Nd4	0.345154	1.25484e-17
OPC1	Pacrg	0.344759	5.45918e-52
OPC1	Coprs	0.343878	3.97532e-29
OPC1	Gpi1	0.34314	1.90408e-11
OPC1	Oxct1	0.34271	3.49701e-18
OPC1	Dpy30	0.341139	1.51343e-13
OPC1	Coa3	0.339258	1.26453e-14
OPC1	Tcn2	0.3391	3.558e-21
OPC1	Hdc	0.337355	4.30802e-65
OPC1	Eny2	0.336119	4.99722e-12
OPC1	Hsp90b1	0.3348	7.29587e-11
OPC1	Ctnnal1	0.333933	5.65007e-23
OPC1	Ndrg2	0.333868	1.8106e-21
OPC1	Rab3ip	0.332781	4.64613e-34
OPC1	2410004P03Rik	0.33263	1.02384e-71
OPC1	Pcolce2	0.332318	1.30776e-12
OPC1	Acadm	0.332294	1.29979e-13
OPC1	Tmem106c	0.331858	6.10698e-16
OPC1	Mpc2	0.331606	3.0429e-15
OPC1	Cfap69	0.331291	3.08683e-55
OPC1	Tmem160	0.330208	6.24674e-18
OPC1	Tmem47	0.329968	1.03533e-34
OPC1	Tcea3	0.329461	4.92237e-27
OPC1	Fhit	0.328902	6.70804e-44
OPC1	Sowahc	0.328623	2.89172e-45
OPC1	Sdhb	0.327776	2.23968e-12
OPC1	Gm32468	0.327741	7.32959e-65
OPC1	Hist2h2aa1	0.327675	3.73046e-21
OPC1	Bex4	0.325824	5.20226e-41
OPC1	Mapk4	0.325538	3.67616e-79
OPC1	Sec61b	0.325474	5.50845e-15
OPC1	2300009A05Rik	0.32438	9.80801e-22
OPC1	Ift74	0.324151	1.37035e-22
OPC1	Cdr2	0.322741	1.84903e-23
OPC1	Acat1	0.32271	3.70407e-15
OPC1	Rd3l	0.322705	1.70971e-65
OPC1	Sgk3	0.322411	9.01603e-20
OPC1	Ggh	0.322332	2.18094e-16
OPC1	Lgi1	0.322021	3.45807e-49
OPC1	Nme1	0.321397	1.30139e-10
OPC1	Gm1673	0.32118	9.89215e-40
OPC1	Morn5	0.320128	1.61333e-60
OPC1	Chchd7	0.319866	7.54369e-12
OPC1	Pla2g16	0.318565	1.09916e-16
OPC1	Timm10	0.318174	2.4838e-14
OPC1	Hadhb	0.318042	4.25927e-14
OPC1	Smim5	0.317982	7.40367e-39
OPC1	Phpt1	0.317269	2.22313e-10
OPC1	Manf	0.316595	9.61311e-14
OPC1	Bdh1	0.314979	1.19358e-22
OPC1	Tspan3	0.314148	5.83952e-14
OPC1	Mrpl28	0.311747	2.10428e-08
OPC1	Saxo2	0.31071	1.80066e-25
OPC1	Hspb8	0.308839	3.57318e-29
OPC1	Cenpx	0.307747	1.48015e-21
OPC1	Bpnt1	0.306993	2.64264e-17
OPC1	Nop10	0.306801	5.02492e-10
OPC1	Ghitm	0.306611	6.96907e-12
OPC1	Mdfic	0.304766	1.75778e-37
OPC1	Smpdl3a	0.304331	2.1449e-23
OPC1	Dynll1	0.304141	2.86052e-14
OPC1	Wwc1	0.303833	4.02158e-65
OPC1	Gtf2h5	0.30383	9.29438e-10
OPC1	Snrpd1	0.303003	5.27657e-15
OPC1	Tceal8	0.302991	1.57294e-18
OPC1	Sh3bgrl	0.302702	2.4128e-19
OPC1	Baiap2l1	0.302668	3.92469e-48
OPC1	Minos1	0.302312	5.48787e-11
OPC1	D630024D03Rik	0.302118	3.66449e-67
OPC1	Tmem38a	0.301545	3.93559e-31
OPC1	Plppr4	0.30124	1.7763e-70
OPC1	Apoe	0.301102	1.14554e-41
OPC1	Uqcrc2	0.300803	3.55869e-11
OPC1	Cntnap2	0.300252	1.3601e-61
OPC1	Ccdc189	0.299921	2.71687e-38
OPC1	Paxx	0.298919	2.19512e-30
OPC1	Slc16a2	0.298641	2.52075e-29
OPC1	Ccdc74a	0.298188	1.82277e-57
OPC1	Dpp7	0.298138	1.89823e-22
OPC1	Tuba1b	0.298113	6.06078e-11
OPC1	Mrps28	0.298013	2.83668e-07
OPC1	Scp2	0.297872	6.55268e-09
OPC1	Lsm4	0.297733	4.86432e-13
OPC1	Whrn	0.297659	5.70616e-42
OPC1	Rogdi	0.296897	6.14309e-17
OPC1	2310039H08Rik	0.296229	5.03991e-19
OPC1	Naxe	0.296208	3.42334e-20
OPC1	Galm	0.29557	4.08612e-63
OPC1	Sdhd	0.295039	5.79071e-12
OPC1	Cfap52	0.294271	2.82386e-54
OPC1	Hist1h4i	0.292889	2.30433e-29
OPC1	Iqub	0.292403	3.34084e-74
OPC1	Slc9a3r1	0.292128	7.03091e-33
OPC1	Dync1i1	0.291817	5.92614e-48
OPC1	Sumo1	0.29081	2.97212e-10
OPC1	Lgals3	0.289861	9.27623e-36
OPC1	Hikeshi	0.289706	8.59229e-25
OPC1	Nudc	0.288321	2.15658e-08
OPC1	Ndufaf6	0.287598	1.87857e-25
OPC1	Atp2b3	0.287552	9.74421e-74
OPC1	Foxj1	0.287482	1.3728e-10
OPC1	Zwint	0.286335	6.06428e-19
OPC1	Rnf11	0.285476	7.14189e-10
OPC1	Acsl6	0.284851	3.12273e-42
OPC1	Ndufb8	0.283809	1.05296e-09
OPC1	Tceal1	0.282873	1.27468e-10
OPC1	Fam216a	0.281332	5.12535e-22
OPC1	1810058I24Rik	0.280606	2.08593e-06
OPC1	Esrra	0.280468	8.05841e-24
OPC1	Acadsb	0.280127	2.35784e-14
OPC1	Sap18	0.27931	1.13875e-13
OPC1	Sumo3	0.278702	1.01227e-09
OPC1	Csrp2	0.278115	1.55112e-21
OPC1	Cisd3	0.277336	2.40907e-10
OPC1	Pgls	0.276989	2.04392e-08
OPC1	Clta	0.276978	3.03557e-07
OPC1	Mrpl14	0.276899	4.3554e-10
OPC1	Mrps12	0.274796	4.22392e-08
OPC1	Cebpzos	0.27445	0.00206716
OPC1	Slc25a33	0.274351	9.84252e-22
OPC1	Rab20	0.2736	3.12175e-35
OPC1	Smim27	0.271849	1.20166e-21
OPC1	Klc3	0.270831	4.01234e-51
OPC1	Btbd10	0.270809	5.32003e-11
OPC1	Sin3b	0.27049	7.7008e-12
OPC1	Lynx1	0.270164	4.97701e-23
OPC1	Eci1	0.269895	1.94674e-12
OPC1	Pdzd11	0.269223	2.1791e-12
OPC1	Chp1	0.269042	7.01466e-09
OPC1	Mrpl34	0.26899	1.32886e-14
OPC1	Bola1	0.267923	1.16933e-07
OPC1	Sox9	0.267696	3.85297e-24
OPC1	H2-Ke6	0.267303	6.09737e-11
OPC1	Mtx2	0.267219	1.03867e-13
OPC1	Selenow	0.266575	1.88019e-25
OPC1	Rsph10b	0.266476	3.13949e-42
OPC1	Tuba4a	0.266419	4.25948e-29
OPC1	Snhg7os	0.266403	5.73797e-59
OPC1	Serinc2	0.265757	1.74434e-65
OPC1	Wfikkn2	0.263279	8.97241e-28
OPC1	Ccdc107	0.262903	3.57563e-21
OPC1	Mrps18a	0.262488	5.31889e-08
OPC1	Rragd	0.262199	5.91814e-37
OPC1	Idh3g	0.261885	2.52326e-08
OPC1	Gm17634	0.261214	2.14121e-47
OPC1	43526	0.260926	6.08834e-09
OPC1	Slc16a6	0.260796	7.74575e-36
OPC1	1110008P14Rik	0.258978	7.91495e-12
OPC1	Wdr34	0.25868	1.73826e-20
OPC1	Dynlrb1	0.25865	6.22016e-08
OPC1	A2m	0.25849	9.89778e-55
OPC1	Hddc2	0.258343	4.0028e-22
OPC1	B230118H07Rik	0.25796	0.00340532
OPC1	Gm14051	0.256697	6.07923e-57
OPC1	Fam103a1	0.256631	1.91515e-10
OPC1	Mut	0.256454	8.07006e-19
OPC1	Scoc	0.255851	9.28242e-06
OPC1	BC022687	0.255137	1.09884e-38
OPC1	Atp5g2	0.254306	7.32675e-08
OPC1	Chid1	0.254145	9.21472e-16
OPC1	Mrpl54	0.253957	8.03777e-07
OPC1	Ctxn1	0.253514	2.36123e-32
OPC1	1700012B09Rik	0.253449	3.13045e-40
OPC1	Pla2g12a	0.252936	0.00340809
OPC1	Psmb5	0.252744	2.90738e-07
OPC1	Cmss1	0.252256	6.54903e-24
OPC1	Akr1a1	0.25185	1.27312e-10
OPC1	Ahcyl2	0.251006	3.62556e-14
OPC1	Coq9	0.25008	1.26969e-12
OPC1	Cotl1	0.250052	4.08068e-17
OPC1	Hras	0.250043	2.08842e-07
OPC1	Setd2	-0.250118	0.00340988
OPC1	Zfp950	-0.250162	0.00477865
OPC1	Hdgfrp3	-0.250172	2.83833e-06
OPC1	Mysm1	-0.250367	1.02718e-06
OPC1	Dusp10	-0.250386	3.24221e-08
OPC1	Zdhhc9	-0.250549	0.00252352
OPC1	Snx30	-0.25066	8.91947e-10
OPC1	Nagpa	-0.250838	3.98267e-08
OPC1	Pofut2	-0.250867	0.00511054
OPC1	Chd8	-0.250994	0.000123507
OPC1	Fam134c	-0.251189	1.14249e-07
OPC1	Dnajb14	-0.251255	0.00242366
OPC1	Psd3	-0.251456	2.32624e-08
OPC1	Slc35e4	-0.251479	7.50379e-07
OPC1	Cuedc2	-0.251819	0.000868963
OPC1	Tmem144	-0.252378	3.07657e-09
OPC1	Zmym5	-0.252404	0.000397117
OPC1	Prrg1	-0.252697	6.94989e-12
OPC1	Rab40c	-0.2528	5.25836e-08
OPC1	Taok1	-0.252907	0.00166829
OPC1	Kif1bp	-0.253104	0.0200819
OPC1	Gsk3a	-0.253195	1.38959e-07
OPC1	Fam49b	-0.253396	0.000778711
OPC1	Arih1	-0.253517	0.00967804
OPC1	Ncln	-0.253584	2.8189e-06
OPC1	Raly	-0.253799	0.00899392
OPC1	Smap2	-0.254013	1.11982e-05
OPC1	Gnaq	-0.254036	2.54371e-09
OPC1	Nceh1	-0.25408	0.00632709
OPC1	Nkap	-0.254245	0.000266211
OPC1	Mtss1	-0.254441	0.0119128
OPC1	Rab12	-0.254619	0.00156061
OPC1	Pik3c2b	-0.254706	1.11919e-10
OPC1	Llgl1	-0.255026	1.06067e-06
OPC1	Jph4	-0.255393	2.04112e-13
OPC1	Ptprk	-0.255404	0.00768539
OPC1	Plxnb3	-0.255473	3.32057e-09
OPC1	Sgta	-0.255651	1.69647e-06
OPC1	Ddit3	-0.255867	2.90847e-05
OPC1	D16Ertd472e	-0.256142	3.11026e-10
OPC1	Daam1	-0.256445	0.00237355
OPC1	Ssh2	-0.256456	4.28243e-08
OPC1	Dnajc18	-0.256797	2.67823e-05
OPC1	Tom1l2	-0.256912	0.000314552
OPC1	Mtmr2	-0.256974	0.000937333
OPC1	Paqr7	-0.257053	5.29685e-05
OPC1	Ttc19	-0.257805	0.012332
OPC1	Plekhf1	-0.25805	1.12067e-10
OPC1	Clasrp	-0.258331	7.3571e-07
OPC1	Zcchc11	-0.2584	0.000430186
OPC1	Klhl4	-0.259315	3.19301e-09
OPC1	Oxr1	-0.259442	0.000541528
OPC1	2810403A07Rik	-0.260143	0.000121955
OPC1	Tpst2	-0.26016	0.00516901
OPC1	Trp53i13	-0.260315	0.00294976
OPC1	Etnk1	-0.260757	0.00913431
OPC1	Spry1	-0.26088	0.000125833
OPC1	Sbf2	-0.261165	6.74933e-06
OPC1	Tmem41b	-0.26161	0.00151405
OPC1	Foxo1	-0.262081	0.000219261
OPC1	Frmd4a	-0.262275	1.16269e-05
OPC1	Hilpda	-0.26248	0.000181639
OPC1	Hnrnpa2b1	-0.262599	0.00104872
OPC1	Cdc5l	-0.262706	0.00501427
OPC1	Rbck1	-0.262714	0.000108739
OPC1	Ing4	-0.263	4.42867e-05
OPC1	Tmem261	-0.263313	1.37938e-06
OPC1	Prex1	-0.263314	8.60985e-10
OPC1	Fam21	-0.263391	6.35932e-09
OPC1	Rb1cc1	-0.263421	0.00341168
OPC1	Yes1	-0.263469	0.000102283
OPC1	Rps6kb1	-0.263726	6.20606e-07
OPC1	Zfp281	-0.263884	6.50051e-07
OPC1	Mkln1	-0.264042	0.00900274
OPC1	Lrp4	-0.264292	8.08222e-08
OPC1	Rundc3a	-0.264298	2.21579e-13
OPC1	Cbfb	-0.264588	3.29806e-05
OPC1	Mllt11	-0.264632	0.0162548
OPC1	Adgrv1	-0.264811	0.00170738
OPC1	Ccdc28b	-0.265339	0.000809497
OPC1	2310011J03Rik	-0.265524	0.00233902
OPC1	Uvssa	-0.265615	1.38943e-05
OPC1	Tjp2	-0.266031	2.34844e-07
OPC1	Bace2	-0.266151	1.78309e-07
OPC1	Cdk16	-0.266186	0.00556131
OPC1	Chmp7	-0.266505	3.63775e-06
OPC1	Fyn	-0.266702	1.27152e-09
OPC1	Supt20	-0.266754	1.63495e-05
OPC1	Arhgap17	-0.266838	0.000393383
OPC1	Atp9a	-0.267053	1.69453e-08
OPC1	Toporsos	-0.267129	3.1373e-05
OPC1	Foxo3	-0.267209	1.31901e-06
OPC1	Rere	-0.267209	0.00142228
OPC1	Nkain2	-0.267259	1.24241e-11
OPC1	Ppp1r21	-0.267395	2.24743e-06
OPC1	Man1a2	-0.267407	0.000424254
OPC1	Ankrd10	-0.267579	2.70224e-05
OPC1	Galnt1	-0.267679	4.55303e-06
OPC1	Synm	-0.267816	0.00777011
OPC1	Lrrc8c	-0.268088	0.00222296
OPC1	Pak2	-0.268316	8.90383e-05
OPC1	Clmn	-0.268385	0.000108278
OPC1	Ccnt1	-0.268402	0.000189888
OPC1	Dnajc24	-0.268484	3.13894e-06
OPC1	Rab33a	-0.268577	5.80812e-10
OPC1	Mink1	-0.268637	3.54615e-05
OPC1	Map2k1	-0.26866	4.76415e-06
OPC1	Tbc1d14	-0.268697	3.66189e-05
OPC1	Smarcc2	-0.268714	3.59232e-05
OPC1	Kansl3	-0.26876	0.00248212
OPC1	Mapk8ip3	-0.268849	5.52784e-06
OPC1	Bicc1	-0.269067	2.5088e-05
OPC1	Trim13	-0.269313	1.28436e-08
OPC1	Vps37b	-0.269749	0.030263
OPC1	Abl1	-0.270115	4.96058e-07
OPC1	Herpud2	-0.270179	0.000591485
OPC1	Ubr2	-0.270272	6.66662e-07
OPC1	Per1	-0.270485	3.38739e-07
OPC1	Irf2bpl	-0.270583	0.000104644
OPC1	Rnf220	-0.270629	1.35919e-06
OPC1	Fto	-0.27082	0.0353334
OPC1	Srp19	-0.271351	0.0192436
OPC1	Dlg1	-0.271525	2.31338e-06
OPC1	Tmem163	-0.27161	9.20832e-11
OPC1	Paqr4	-0.271712	1.51527e-10
OPC1	Bicd2	-0.271756	1.37545e-06
OPC1	Rlim	-0.271815	0.0164555
OPC1	Tmcc2	-0.271956	8.34992e-14
OPC1	Klf11	-0.272042	7.21049e-07
OPC1	Tmem219	-0.272116	0.00502487
OPC1	Ubn1	-0.272146	1.14516e-06
OPC1	Qpct	-0.272245	1.59972e-09
OPC1	Ddx1	-0.272296	0.000491004
OPC1	Ano6	-0.272299	0.017307
OPC1	Chkb	-0.272309	0.000446259
OPC1	Cmtm3	-0.272372	7.43073e-08
OPC1	Tfeb	-0.272817	1.27128e-06
OPC1	Pdlim7	-0.272929	0.0387523
OPC1	Ccng2	-0.27318	2.62241e-07
OPC1	Rbm8a2	-0.27328	7.44164e-05
OPC1	Ankra2	-0.273726	0.000281583
OPC1	Chd6	-0.273993	0.000348014
OPC1	Morf4l1	-0.274047	9.79903e-08
OPC1	Nelfb	-0.274481	0.0140283
OPC1	Hist3h2a	-0.274635	0.000988757
OPC1	Shroom2	-0.275115	2.72009e-09
OPC1	Rhou	-0.275684	9.98533e-12
OPC1	St7l	-0.275989	0.000251788
OPC1	Pfn1	-0.276331	1.10915e-05
OPC1	Atad1	-0.276358	0.0383617
OPC1	Chmp1a	-0.276802	0.000746384
OPC1	Abhd5	-0.276897	8.28446e-06
OPC1	Rpl37a	-0.277238	8.44388e-09
OPC1	Rnf103	-0.27727	6.98938e-06
OPC1	Fasn	-0.277378	2.15532e-09
OPC1	Frg1	-0.277584	6.84519e-06
OPC1	Rpl37	-0.277679	9.04884e-10
OPC1	Brd7	-0.277767	0.00972289
OPC1	Rpl13a	-0.277822	9.63045e-06
OPC1	Slc25a51	-0.277932	1.29178e-06
OPC1	Rnf215	-0.278168	3.49209e-06
OPC1	Dda1	-0.278266	0.00912935
OPC1	Abcg1	-0.278645	0.000155348
OPC1	Smox	-0.278855	5.54547e-08
OPC1	Avl9	-0.278969	0.00224016
OPC1	Brd3	-0.279072	1.84656e-09
OPC1	Stambp	-0.279639	7.41418e-06
OPC1	Dazap1	-0.279649	9.89441e-06
OPC1	Ankrd46	-0.279678	0.0273089
OPC1	Rnf141	-0.279709	3.71084e-11
OPC1	Pias4	-0.279827	2.1093e-06
OPC1	Tmem184b	-0.280072	0.00645758
OPC1	Xiap	-0.280498	0.00576008
OPC1	Napa	-0.280683	0.00170247
OPC1	Usp54	-0.280986	1.86022e-12
OPC1	Smc1a	-0.281251	7.4413e-07
OPC1	Ndnl2	-0.281358	1.68235e-08
OPC1	Tspan17	-0.28186	0.00164449
OPC1	Eif6	-0.281867	3.66089e-06
OPC1	Brd8	-0.281917	0.000120222
OPC1	Triobp	-0.28212	7.5662e-06
OPC1	Slc6a8	-0.282196	4.87426e-05
OPC1	Mau2	-0.282299	2.98267e-05
OPC1	Lxn	-0.282447	0.0141669
OPC1	Eif3g	-0.282459	0.000409971
OPC1	Afap1	-0.28252	1.36524e-06
OPC1	Myadm	-0.282554	0.00223187
OPC1	Scamp2	-0.282599	0.000186351
OPC1	Maz	-0.282687	7.45173e-08
OPC1	Strn4	-0.282717	6.86702e-05
OPC1	Pros1	-0.282736	5.67858e-07
OPC1	Tanc1	-0.282828	1.19454e-07
OPC1	Cnot3	-0.282939	0.0125124
OPC1	Gle1	-0.283508	3.19225e-06
OPC1	Slc7a6os	-0.283546	4.08041e-07
OPC1	Tial1	-0.283749	0.00114414
OPC1	Nacc2	-0.283752	1.19677e-06
OPC1	Gm12166	-0.284134	1.21127e-10
OPC1	Ptp4a2	-0.284781	0.0187575
OPC1	Lancl1	-0.284802	6.89463e-05
OPC1	Zc3h13	-0.284974	1.07418e-08
OPC1	Ick	-0.285249	9.91686e-11
OPC1	Insc	-0.28558	1.22254e-14
OPC1	Map6d1	-0.285727	1.49178e-14
OPC1	Rpl18	-0.285988	2.63661e-09
OPC1	Stox2	-0.286424	1.93047e-06
OPC1	Ankrd17	-0.286858	0.000167404
OPC1	Stat1	-0.286927	0.00340847
OPC1	Wdr91	-0.287492	6.454e-08
OPC1	Bag3	-0.287608	0.00771327
OPC1	Fam63b	-0.287811	1.2053e-09
OPC1	Pacsin3	-0.288183	1.59217e-05
OPC1	Fkbp5	-0.288291	6.41698e-07
OPC1	Rcsd1	-0.288374	3.56316e-08
OPC1	Luc7l3	-0.288398	0.000128362
OPC1	Sike1	-0.288409	0.000153805
OPC1	Ahsa1	-0.288554	0.0311356
OPC1	Bsdc1	-0.289239	4.56133e-05
OPC1	Psph	-0.289603	4.25057e-06
OPC1	Cdk9	-0.289667	0.00263927
OPC1	Ndrg3	-0.290009	2.18731e-12
OPC1	Ttyh1	-0.290109	8.86358e-07
OPC1	Rtfdc1	-0.290254	1.97154e-07
OPC1	Gdpd5	-0.290315	1.91403e-07
OPC1	Krtcap2	-0.29034	0.00472698
OPC1	Swt1	-0.290528	0.000608846
OPC1	Exosc2	-0.290536	9.28243e-05
OPC1	Oser1	-0.290553	6.12206e-07
OPC1	Slc25a25	-0.290707	6.50377e-05
OPC1	Siah2	-0.290801	0.000818598
OPC1	Akap7	-0.290935	0.00610397
OPC1	Acap2	-0.29107	4.28677e-08
OPC1	Derl2	-0.291188	0.0335386
OPC1	Tm2d2	-0.291271	0.00176055
OPC1	Fam134a	-0.291612	8.40206e-09
OPC1	Mdm4	-0.291804	1.05863e-07
OPC1	Tecpr1	-0.292286	0.000696357
OPC1	Rap2a	-0.292337	1.47816e-12
OPC1	Trim26	-0.292556	1.56615e-08
OPC1	Atg9a	-0.292908	5.81616e-11
OPC1	Gng12	-0.29296	3.69979e-13
OPC1	Dnpep	-0.293511	0.000534499
OPC1	Ehd3	-0.293992	1.43226e-06
OPC1	Lpar6	-0.294432	0.000195164
OPC1	Bvht	-0.294641	0.0321873
OPC1	Prkd3	-0.294666	4.45417e-11
OPC1	Efnb1	-0.294827	1.7714e-06
OPC1	Mllt3	-0.294922	4.65286e-06
OPC1	Plekhg1	-0.294969	1.34589e-10
OPC1	Emsy	-0.295059	1.36877e-06
OPC1	Crispld1	-0.295145	4.75555e-08
OPC1	Ufd1l	-0.295176	8.99105e-09
OPC1	2810474O19Rik	-0.295365	0.000613077
OPC1	Edem2	-0.295592	1.02545e-06
OPC1	Bace1	-0.295602	1.96492e-09
OPC1	Nemf	-0.295716	0.0230539
OPC1	Rab11b	-0.29572	0.00175583
OPC1	Slc44a2	-0.295743	2.91877e-06
OPC1	Mllt10	-0.29589	0.00650009
OPC1	Smco3	-0.295915	1.7842e-12
OPC1	Igsf11	-0.295932	4.90028e-12
OPC1	Neo1	-0.295948	7.30098e-11
OPC1	Sh3gl1	-0.296026	1.58249e-08
OPC1	Sel1l	-0.296088	9.91715e-05
OPC1	Hnrnph1	-0.296198	0.00047534
OPC1	H2-T23	-0.296222	2.41573e-05
OPC1	Gm21092	-0.296307	4.98726e-09
OPC1	Hhip	-0.296414	3.08358e-12
OPC1	Tcf12	-0.296698	3.71576e-06
OPC1	Eapp	-0.296709	0.00303366
OPC1	Dnmt3a	-0.296995	4.62845e-07
OPC1	Calu	-0.297198	0.0288398
OPC1	Extl3	-0.297206	6.13238e-06
OPC1	Galnt6	-0.297434	1.51384e-13
OPC1	Il1rap	-0.298102	2.92588e-09
OPC1	Trp53bp2	-0.298109	0.000177254
OPC1	Abcc5	-0.298349	2.16269e-07
OPC1	Angel2	-0.298602	0.000544996
OPC1	Usp22	-0.298992	1.56255e-06
OPC1	Cxcl16	-0.29927	0.00108809
OPC1	Spg20	-0.299328	7.45126e-08
OPC1	Esyt1	-0.299528	9.0169e-06
OPC1	Srebf2	-0.29961	0.000326543
OPC1	Dirc2	-0.299724	8.11514e-14
OPC1	Pcf11	-0.299742	0.00494495
OPC1	Pqbp1	-0.299921	4.73052e-06
OPC1	Cdc42se1	-0.300663	2.71524e-06
OPC1	Cbx4	-0.30086	9.74239e-10
OPC1	Necap2	-0.300894	1.34765e-05
OPC1	Arl8b	-0.300978	1.61333e-09
OPC1	Gpx7	-0.302582	0.0127408
OPC1	Prpf38b	-0.302683	0.00101965
OPC1	AI413582	-0.302717	1.11566e-06
OPC1	Cyp20a1	-0.302856	1.28372e-12
OPC1	Rpl23a	-0.303093	1.84858e-07
OPC1	Ap2a2	-0.303375	0.00116729
OPC1	Pum1	-0.303385	0.000135709
OPC1	Hdac7	-0.303443	1.46457e-09
OPC1	Smc4	-0.303492	5.45219e-06
OPC1	Eprs	-0.303772	0.00654777
OPC1	Ext2	-0.303866	3.30288e-05
OPC1	Prpsap1	-0.304224	7.50583e-08
OPC1	Cmtm6	-0.304288	0.000117135
OPC1	Smchd1	-0.304559	0.000277596
OPC1	Acox3	-0.304609	5.30074e-06
OPC1	Stk38	-0.305175	0.000989369
OPC1	Rpl34	-0.305294	7.86599e-09
OPC1	Rela	-0.305368	0.000282554
OPC1	Twf2	-0.305376	3.41458e-06
OPC1	Snx21	-0.305417	0.00351251
OPC1	Tpr	-0.306815	0.00772969
OPC1	Mecp2	-0.30691	0.000197671
OPC1	Ube2e2	-0.307002	0.00172924
OPC1	Pold4	-0.307011	6.28671e-05
OPC1	Bre	-0.307076	2.57018e-09
OPC1	0610010K14Rik	-0.307295	1.17836e-12
OPC1	Specc1	-0.307443	7.67654e-13
OPC1	Csnk2a1	-0.307842	0.000127359
OPC1	Akr1b3	-0.307971	3.27332e-05
OPC1	Tor1a	-0.308237	8.14439e-06
OPC1	Ppp1r10	-0.308407	6.31106e-08
OPC1	Mast3	-0.308466	5.97326e-09
OPC1	Ehd1	-0.308675	1.17217e-05
OPC1	Rab11fip2	-0.308932	1.89909e-07
OPC1	Impact	-0.309134	0.00805294
OPC1	Safb2	-0.310115	0.000225414
OPC1	Rsf1	-0.310147	4.69726e-05
OPC1	Cept1	-0.310297	3.71681e-10
OPC1	Map4k2	-0.310332	2.38793e-06
OPC1	Ehd2	-0.310543	9.41803e-08
OPC1	Celf1	-0.310607	0.00114706
OPC1	Cyhr1	-0.310956	0.0250081
OPC1	Herc2	-0.311388	5.03374e-07
OPC1	Tef	-0.311439	2.29227e-06
OPC1	Wdr45b	-0.311556	1.58103e-05
OPC1	Get4	-0.311589	0.000210464
OPC1	2610001J05Rik	-0.311892	0.00112013
OPC1	Dctn2	-0.311919	2.64075e-06
OPC1	Nrd1	-0.312531	0.00128931
OPC1	Rala	-0.312594	0.00158258
OPC1	Kdsr	-0.312845	5.92116e-07
OPC1	Srgap2	-0.312863	6.47716e-05
OPC1	Fam134b	-0.312904	8.37501e-10
OPC1	Flnb	-0.313242	7.54386e-06
OPC1	Aff4	-0.313699	0.000714685
OPC1	Pfdn6	-0.314267	8.29671e-05
OPC1	Dazap2	-0.31441	0.0102263
OPC1	Erf	-0.314897	8.38521e-08
OPC1	Ppp2r5a	-0.31508	2.01513e-09
OPC1	Wipi1	-0.315113	4.92671e-09
OPC1	Uba2	-0.315303	0.0129516
OPC1	Abca8a	-0.31532	1.92665e-08
OPC1	Peli1	-0.315449	9.77213e-07
OPC1	B4gat1	-0.315858	3.77231e-06
OPC1	Asap1	-0.316175	1.17816e-06
OPC1	Pan3	-0.316279	0.000439109
OPC1	Fibin	-0.316342	1.95657e-08
OPC1	Whsc1l1	-0.316583	7.39431e-11
OPC1	Slc35a2	-0.316882	0.000584995
OPC1	Zfp91	-0.317561	2.62411e-08
OPC1	Zfp536	-0.317591	1.77072e-11
OPC1	Abhd4	-0.317648	3.2748e-05
OPC1	Slc35a4	-0.317773	7.61139e-07
OPC1	0610030E20Rik	-0.317773	9.49533e-09
OPC1	Pigz	-0.317929	3.18972e-11
OPC1	Sh3pxd2a	-0.318369	3.89702e-08
OPC1	Tgfb1i1	-0.318411	1.17396e-06
OPC1	Phactr3	-0.318423	2.89102e-13
OPC1	Kcna6	-0.318436	1.05058e-12
OPC1	Akap9	-0.318521	6.98467e-05
OPC1	Hn1	-0.318569	0.00260764
OPC1	Dmwd	-0.318756	1.04232e-08
OPC1	Upf3b	-0.31897	0.000354619
OPC1	Cwc15	-0.319052	0.00379988
OPC1	Sag	-0.319093	5.16741e-08
OPC1	Snrnp48	-0.319217	6.28294e-06
OPC1	Tia1	-0.319728	6.32191e-06
OPC1	Ebp	-0.319828	4.5046e-05
OPC1	Akirin2	-0.319951	0.000831154
OPC1	Mllt4	-0.320097	1.32934e-09
OPC1	Zmynd8	-0.320167	3.81802e-05
OPC1	Rbfox2	-0.320688	1.54228e-05
OPC1	Bhlhe41	-0.320732	4.62044e-06
OPC1	Ociad1	-0.320958	0.0119146
OPC1	Mafk	-0.320972	6.28402e-05
OPC1	Git1	-0.321141	3.84697e-09
OPC1	Carkd	-0.321507	3.06049e-08
OPC1	Gtpbp2	-0.321872	5.24781e-11
OPC1	Ptprs	-0.321909	2.34472e-06
OPC1	Rsbn1	-0.322337	6.10747e-09
OPC1	Psmd11	-0.322613	0.00207629
OPC1	Gatad2b	-0.32267	1.21816e-11
OPC1	Ptges	-0.322688	2.94798e-06
OPC1	P4hb	-0.32275	7.40525e-09
OPC1	Tfrc	-0.322817	1.90987e-06
OPC1	Ifngr1	-0.32282	4.7468e-05
OPC1	Dip2a	-0.32286	3.7988e-11
OPC1	Spns1	-0.32295	2.30282e-06
OPC1	Atf7ip	-0.323244	6.43826e-08
OPC1	Gatad1	-0.323424	0.00403293
OPC1	Slc15a4	-0.323535	5.3127e-10
OPC1	Ikbkb	-0.324116	6.79092e-05
OPC1	Kcnk5	-0.32412	1.26371e-07
OPC1	0610007P14Rik	-0.324449	2.0356e-12
OPC1	Cyp51	-0.324676	1.74171e-08
OPC1	Slc6a9	-0.3251	1.56796e-16
OPC1	Slc43a2	-0.326317	5.85509e-11
OPC1	Zc3hav1	-0.326617	2.52855e-07
OPC1	Sar1a	-0.326623	0.000292135
OPC1	Oasl2	-0.326677	9.04764e-07
OPC1	Tcf7l2	-0.326796	8.03347e-09
OPC1	Nfat5	-0.327382	4.3991e-07
OPC1	Ski	-0.32747	1.96241e-11
OPC1	Cdk2ap1	-0.327588	0.000470205
OPC1	Ap1s1	-0.327735	1.57298e-16
OPC1	Kif21a	-0.327853	4.26077e-06
OPC1	Ddx24	-0.328025	0.00416018
OPC1	Rpl7a-ps5	-0.32823	5.85068e-12
OPC1	D1Ertd622e	-0.328265	6.31681e-09
OPC1	Rell1	-0.328385	7.84292e-10
OPC1	Kndc1	-0.328386	1.15724e-06
OPC1	Utp11l	-0.328649	5.3377e-10
OPC1	Pdxk	-0.32948	3.2283e-05
OPC1	Ninj2	-0.329638	3.97715e-14
OPC1	Trim44	-0.329718	2.78362e-09
OPC1	Clcn3	-0.329936	1.99481e-08
OPC1	Ino80d	-0.330013	8.24009e-09
OPC1	Kansl1	-0.330109	3.43882e-08
OPC1	Grb2	-0.330119	9.04375e-08
OPC1	Socs2	-0.330146	0.0153387
OPC1	Kctd3	-0.330758	2.14938e-09
OPC1	Cab39	-0.330904	5.79426e-05
OPC1	43526	-0.330997	1.38433e-06
OPC1	Sema6d	-0.331326	6.38698e-09
OPC1	Tns2	-0.331456	5.88396e-07
OPC1	Zfp326	-0.331696	2.84967e-07
OPC1	Alcam	-0.331904	3.73565e-12
OPC1	Hectd1	-0.331911	2.40455e-05
OPC1	Bche	-0.332416	4.98451e-08
OPC1	Cdk12	-0.332803	1.11354e-06
OPC1	Pcm1	-0.333555	1.30471e-06
OPC1	Ctcf	-0.334099	3.56709e-06
OPC1	Efna1	-0.334123	2.95151e-10
OPC1	Tspan12	-0.334569	6.46401e-07
OPC1	Tapbp	-0.334864	0.047255
OPC1	Epc1	-0.334882	4.22676e-08
OPC1	Adgre5	-0.334915	1.06493e-07
OPC1	Bambi	-0.335078	0.000976105
OPC1	Ilk	-0.335208	1.89558e-12
OPC1	Hdac5	-0.335251	7.50334e-05
OPC1	Cdk11b	-0.335531	2.48904e-08
OPC1	Smtn	-0.335881	4.17084e-08
OPC1	Arhgdib	-0.336031	2.73455e-10
OPC1	2900060B14Rik	-0.336079	0.000163082
OPC1	Podxl2	-0.336398	9.65134e-07
OPC1	Ushbp1	-0.336701	6.94934e-07
OPC1	Srcin1	-0.337045	4.44813e-12
OPC1	Aif1l	-0.337121	9.25506e-13
OPC1	Sirt7	-0.337687	7.50939e-13
OPC1	Dtx3	-0.337727	0.0405882
OPC1	Slc6a1	-0.337749	4.55013e-11
OPC1	Gm10020	-0.337984	1.50531e-09
OPC1	Zfp637	-0.337995	6.25493e-07
OPC1	Slc30a1	-0.338057	1.06471e-05
OPC1	Deb1	-0.338381	7.11625e-06
OPC1	Cyth1	-0.338532	4.27862e-13
OPC1	Ndfip2	-0.338777	4.72247e-07
OPC1	Apoa1bp	-0.338871	2.46264e-09
OPC1	U2af2	-0.338932	0.00294049
OPC1	Ap2b1	-0.339218	3.42104e-07
OPC1	Hiat1	-0.339305	5.68842e-11
OPC1	Sh3glb2	-0.339644	1.04883e-06
OPC1	Elk3	-0.339971	0.0132503
OPC1	Diablo	-0.340105	8.43283e-07
OPC1	Dpf2	-0.340175	3.13468e-05
OPC1	Cenpb	-0.340544	2.91136e-06
OPC1	Adamts2	-0.340665	9.95794e-10
OPC1	Kdm2a	-0.340701	2.70593e-07
OPC1	Gpr4	-0.341008	1.43589e-08
OPC1	Tcf3	-0.341093	8.17729e-09
OPC1	Mafg	-0.341155	5.37846e-11
OPC1	Agpat3	-0.341569	7.66344e-09
OPC1	Klhl5	-0.341626	0.000195009
OPC1	Sltm	-0.341641	6.38588e-07
OPC1	Wbp1l	-0.341856	9.11271e-10
OPC1	Ppig	-0.341867	4.41878e-06
OPC1	Il6st	-0.342132	5.90389e-08
OPC1	Hp1bp3	-0.342502	1.33489e-07
OPC1	Lbh	-0.342649	1.01861e-08
OPC1	Dnajc1	-0.343234	1.10045e-07
OPC1	Apc	-0.343235	2.08865e-07
OPC1	Mrc2	-0.343296	1.66459e-05
OPC1	Pum2	-0.343626	0.00108837
OPC1	Ubb	-0.34386	2.48618e-27
OPC1	Nampt	-0.344048	0.000650317
OPC1	Kcnk13	-0.344265	1.87769e-14
OPC1	Ywhab	-0.344659	0.00881324
OPC1	2700094K13Rik	-0.344734	2.32897e-10
OPC1	Sipa1	-0.344995	4.18863e-08
OPC1	Scaf11	-0.345504	5.95173e-08
OPC1	Bclaf1	-0.345641	0.000603073
OPC1	BC029214	-0.345857	2.7275e-07
OPC1	Hdac1	-0.345876	0.0274596
OPC1	Tgfb1	-0.346018	2.01534e-08
OPC1	Kras	-0.346224	5.94333e-07
OPC1	Dctn1	-0.346553	5.92297e-08
OPC1	Nabp2	-0.346607	6.54529e-06
OPC1	Snx15	-0.346795	7.23879e-11
OPC1	Dync1h1	-0.347045	8.37351e-09
OPC1	Cdip1	-0.347198	2.61986e-05
OPC1	Zfhx3	-0.347711	0.000740716
OPC1	Rock2	-0.347927	3.5131e-06
OPC1	Ttc3	-0.347973	3.90149e-05
OPC1	Adipor2	-0.348054	9.85027e-08
OPC1	Pak7	-0.348812	4.33235e-13
OPC1	Tspan5	-0.348905	3.05978e-09
OPC1	Brd4	-0.349026	1.72786e-07
OPC1	Arid4a	-0.349282	6.28475e-08
OPC1	2810428I15Rik	-0.349377	4.50334e-11
OPC1	Ubxn1	-0.349467	0.000391076
OPC1	Fez2	-0.349805	5.00239e-10
OPC1	Rnf167	-0.349822	8.77342e-07
OPC1	Tspan7	-0.350001	8.29384e-13
OPC1	Rbmx	-0.350029	4.62761e-09
OPC1	Enpp4	-0.350113	2.34565e-14
OPC1	Slc40a1	-0.350288	1.21749e-05
OPC1	Asrgl1	-0.350611	2.10842e-06
OPC1	Tmem258	-0.35068	2.65979e-06
OPC1	Hook3	-0.350705	3.42561e-06
OPC1	Lsm8	-0.350706	0.00057709
OPC1	Plekhh1	-0.350795	9.96033e-12
OPC1	Hnrnpr	-0.351731	0.0281305
OPC1	Tgm2	-0.352904	1.78001e-07
OPC1	Smarcd1	-0.353051	2.7102e-16
OPC1	Vcl	-0.353418	1.77354e-12
OPC1	Tln1	-0.353671	3.56213e-06
OPC1	Fam3c	-0.353731	1.76039e-09
OPC1	Myo18a	-0.353962	1.85394e-09
OPC1	Nipbl	-0.353994	9.27231e-08
OPC1	Six1	-0.354048	1.23464e-07
OPC1	Pgp	-0.354061	0.000379798
OPC1	Mum1	-0.354116	2.77479e-10
OPC1	Dync1li2	-0.354563	1.72652e-10
OPC1	Txndc16	-0.354601	1.14535e-08
OPC1	Zbtb38	-0.35461	1.45363e-08
OPC1	Sc5d	-0.355137	8.01709e-12
OPC1	Eif3h	-0.355219	4.86707e-06
OPC1	Ptms	-0.355622	0.00287793
OPC1	Dnajc19	-0.355936	7.15213e-05
OPC1	Kazn	-0.356054	4.8699e-12
OPC1	Smap1	-0.356067	8.5761e-06
OPC1	Ctbp1	-0.356566	8.88127e-05
OPC1	Lrrn1	-0.356852	3.60344e-12
OPC1	Epdr1	-0.357122	4.46685e-06
OPC1	Srpr	-0.357635	0.000291848
OPC1	Akap8l	-0.357691	2.6292e-07
OPC1	Shisa5	-0.357823	0.007055
OPC1	Dguok	-0.357886	9.86086e-10
OPC1	Mageh1	-0.358293	2.22247e-08
OPC1	Zscan26	-0.358622	3.42504e-05
OPC1	Enoph1	-0.359202	1.43158e-13
OPC1	Zmiz1	-0.359581	4.31732e-10
OPC1	Rps3a1	-0.35962	2.38615e-18
OPC1	Rps19	-0.359761	1.96562e-07
OPC1	Prex2	-0.359807	0.000303923
OPC1	Tmed2	-0.359837	3.15373e-06
OPC1	Ctnnbip1	-0.360229	3.70027e-06
OPC1	Rps27	-0.36027	1.61956e-15
OPC1	Arid4b	-0.360643	6.01734e-08
OPC1	Pcdh17	-0.360658	5.68394e-15
OPC1	Agrn	-0.360878	2.06639e-08
OPC1	Rnf187	-0.360878	0.000534169
OPC1	Nbeal1	-0.361173	0.000408362
OPC1	Camk1	-0.361183	0.0011486
OPC1	Sulf2	-0.361222	9.65055e-16
OPC1	Cpd	-0.361288	6.44061e-11
OPC1	Sdf4	-0.361316	2.89564e-07
OPC1	Pdgfrl	-0.361895	6.43612e-07
OPC1	Hipk2	-0.362118	2.53743e-12
OPC1	Prr5l	-0.362517	8.29404e-16
OPC1	Ndel1	-0.362755	2.48106e-05
OPC1	Sh3bp5	-0.362836	8.42803e-17
OPC1	Thoc2	-0.363651	2.50718e-06
OPC1	Slco2b1	-0.363788	1.10677e-07
OPC1	Ssr1	-0.36406	2.11549e-06
OPC1	Prkcz	-0.36422	3.63377e-05
OPC1	Stx5a	-0.364261	4.89244e-06
OPC1	Mier1	-0.364832	6.70109e-10
OPC1	Cyb5a	-0.364921	2.51472e-07
OPC1	Reep5	-0.36494	8.27099e-05
OPC1	Eif3j1	-0.364946	1.66407e-08
OPC1	Per3	-0.365018	1.34007e-10
OPC1	Nav1	-0.365916	4.71989e-14
OPC1	Mesdc2	-0.366106	6.15538e-10
OPC1	2310022B05Rik	-0.36617	4.96145e-13
OPC1	Magi2	-0.366396	1.53515e-11
OPC1	Tap2	-0.36652	0.00964795
OPC1	Endod1	-0.366771	1.87294e-08
OPC1	Kdr	-0.366937	0.000166258
OPC1	Hnrnpd	-0.367379	1.63075e-08
OPC1	Acin1	-0.367586	3.05502e-05
OPC1	Sec14l1	-0.367836	1.56129e-06
OPC1	Gps2	-0.368367	7.52527e-10
OPC1	Fam63a	-0.369158	9.50156e-11
OPC1	Tsc22d2	-0.370119	1.30122e-08
OPC1	Selenbp1	-0.37027	2.98639e-07
OPC1	Mpp6	-0.370375	8.1423e-08
OPC1	Magt1	-0.370492	6.85618e-09
OPC1	Tbc1d17	-0.370567	2.80098e-09
OPC1	Ccdc85b	-0.371252	6.79103e-05
OPC1	Gpd2	-0.371309	1.44298e-07
OPC1	Txndc12	-0.371574	1.14598e-11
OPC1	Thbs1	-0.371607	0.0477001
OPC1	Slc26a7	-0.371761	0.000740506
OPC1	Kpna4	-0.371792	1.05193e-07
OPC1	Erbb2ip	-0.371854	1.20318e-12
OPC1	Pik3r1	-0.372346	3.88764e-05
OPC1	Dctn4	-0.372408	2.72049e-08
OPC1	Emd	-0.372901	1.15148e-05
OPC1	Elmo1	-0.373143	7.34977e-17
OPC1	Adamts4	-0.373321	3.98379e-14
OPC1	Tnfsf12	-0.373695	1.7869e-09
OPC1	Ccdc47	-0.373726	1.67274e-08
OPC1	Rapgef3	-0.374585	1.01173e-11
OPC1	Luzp1	-0.374819	0.0354872
OPC1	Clip1	-0.375135	1.24361e-06
OPC1	Rpl27a	-0.375278	1.05824e-15
OPC1	Gm6483	-0.375808	3.88323e-11
OPC1	Slu7	-0.375934	2.17123e-09
OPC1	Eif1	-0.37635	1.21137e-38
OPC1	Ppp2r4	-0.376407	2.44411e-13
OPC1	Baz2b	-0.37647	9.95183e-12
OPC1	Ncl	-0.376575	5.96452e-05
OPC1	Eps15	-0.376676	1.33281e-12
OPC1	Zcchc24	-0.377051	3.85752e-17
OPC1	Hmgcs2	-0.377237	4.48986e-06
OPC1	Zbtb7a	-0.377876	2.32002e-06
OPC1	Gkap1	-0.378083	4.04642e-06
OPC1	Tmed7	-0.378146	4.05792e-05
OPC1	Cttnbp2	-0.378182	1.48306e-12
OPC1	Sec11a	-0.378605	0.000119003
OPC1	Cadm1	-0.378631	5.95225e-14
OPC1	Fhl2	-0.37878	3.89312e-09
OPC1	Lysmd2	-0.378882	6.85094e-05
OPC1	Rpl3	-0.378903	4.91043e-20
OPC1	Fam171b	-0.379115	7.73754e-08
OPC1	Anapc5	-0.379583	3.5419e-08
OPC1	Adam10	-0.380102	1.52899e-09
OPC1	Serbp1	-0.380269	1.62009e-06
OPC1	Ube2i	-0.380375	0.000169526
OPC1	Tm9sf3	-0.380424	2.74008e-06
OPC1	Mcmbp	-0.380496	7.95752e-08
OPC1	Tgfbr2	-0.380738	0.000871519
OPC1	Dock9	-0.380952	3.62825e-06
OPC1	Cavin3	-0.381145	0.00137544
OPC1	Ppp1cb	-0.381506	0.0010294
OPC1	Ubap2l	-0.381509	8.89288e-05
OPC1	Pigyl	-0.381561	0.00287991
OPC1	Sptssa	-0.381686	6.20645e-05
OPC1	Rbm42	-0.381835	1.21166e-06
OPC1	Rbm22	-0.382052	1.59527e-11
OPC1	Midn	-0.382596	0.00435751
OPC1	Car13	-0.382624	5.91622e-08
OPC1	Cr1l	-0.3831	1.66851e-06
OPC1	Clec2d	-0.383431	3.70938e-07
OPC1	Prickle1	-0.383526	4.81758e-13
OPC1	Gm4950	-0.383578	2.70381e-08
OPC1	Tmpo	-0.383799	1.14948e-05
OPC1	Smim15	-0.38432	7.49751e-09
OPC1	Strn3	-0.384773	6.89314e-06
OPC1	Snrpg	-0.384793	1.70228e-08
OPC1	Dnajc8	-0.38528	7.93178e-07
OPC1	Ash1l	-0.385356	1.54039e-06
OPC1	Srrm1	-0.385393	4.22904e-06
OPC1	Dhrs7	-0.38598	1.41416e-07
OPC1	Arrdc3	-0.386166	1.03507e-10
OPC1	Ppp1ca	-0.386505	5.20005e-05
OPC1	Vamp2	-0.386652	4.15e-08
OPC1	Ppfibp1	-0.387684	0.00497277
OPC1	Cuedc1	-0.387934	2.602e-09
OPC1	Wwtr1	-0.388096	8.78e-07
OPC1	Zcchc7	-0.388166	1.39314e-10
OPC1	Lgals9	-0.388219	2.97038e-09
OPC1	Foxp2	-0.388239	3.18164e-07
OPC1	Coro1c	-0.388271	3.8018e-13
OPC1	Fam220a	-0.388542	1.28138e-08
OPC1	Hexa	-0.388715	0.000380421
OPC1	Ctdsp2	-0.388721	1.78666e-10
OPC1	Ptprg	-0.388988	0.00354761
OPC1	Top1	-0.389073	3.4581e-05
OPC1	Ptbp3	-0.389115	5.20152e-15
OPC1	Abhd17a	-0.389182	1.83764e-07
OPC1	Abhd12	-0.389993	5.48141e-05
OPC1	Gdf10	-0.390064	3.84113e-07
OPC1	Add3	-0.390141	6.52877e-07
OPC1	Ssrp1	-0.390396	3.92895e-09
OPC1	Ramp1	-0.390453	4.63156e-05
OPC1	Alyref	-0.390649	8.32428e-12
OPC1	Sbf1	-0.390758	2.77659e-08
OPC1	Psmd7	-0.391328	5.54223e-06
OPC1	Eif4a1	-0.391375	9.59495e-07
OPC1	Rps14	-0.391618	6.51613e-18
OPC1	Thap3	-0.391636	6.55431e-07
OPC1	Arf6	-0.391774	0.0018216
OPC1	Tmem123	-0.392986	9.33403e-05
OPC1	Rab31	-0.393217	1.04045e-15
OPC1	Tsn	-0.393279	3.16501e-05
OPC1	Mtdh	-0.393445	4.55987e-06
OPC1	Zfp36l2	-0.393527	0.0173419
OPC1	Rnase4	-0.393782	5.18634e-10
OPC1	BC005561	-0.393803	3.53687e-11
OPC1	Vimp	-0.393938	5.16044e-14
OPC1	Anln	-0.39398	5.17289e-13
OPC1	Snx3	-0.39398	1.98605e-08
OPC1	Fhl1	-0.395651	1.35276e-11
OPC1	Bptf	-0.395776	2.22792e-10
OPC1	Pbrm1	-0.39601	4.55504e-07
OPC1	Cystm1	-0.39603	0.000535122
OPC1	Rab7	-0.396322	2.14507e-07
OPC1	Tmem165	-0.396671	4.40327e-06
OPC1	Btg3	-0.396783	0.00104641
OPC1	Amotl2	-0.396844	1.36552e-11
OPC1	Rhoc	-0.396944	6.72864e-05
OPC1	Tyro3	-0.397165	3.79036e-10
OPC1	Gm12216	-0.397342	3.92155e-07
OPC1	Mkrn1	-0.397969	7.95896e-05
OPC1	Phf3	-0.39823	4.90507e-10
OPC1	Pkn2	-0.398641	1.53542e-08
OPC1	Ctsk	-0.398698	1.08184e-17
OPC1	Chd7	-0.39884	6.69698e-18
OPC1	Anp32b	-0.399156	3.04721e-10
OPC1	Tspan11	-0.399435	1.73419e-09
OPC1	Efcab14	-0.399626	1.82209e-09
OPC1	Clmp	-0.400194	2.31649e-08
OPC1	Sgce	-0.400198	2.39279e-12
OPC1	Adap1	-0.400669	3.11052e-16
OPC1	Parvb	-0.400702	6.12549e-13
OPC1	Maf1	-0.401165	3.08362e-06
OPC1	Tmem243	-0.401189	3.7924e-08
OPC1	Rac1	-0.401468	1.2888e-10
OPC1	Emc7	-0.401736	6.84644e-08
OPC1	Tnrc6b	-0.401745	5.62541e-12
OPC1	Adprh	-0.40211	3.98401e-15
OPC1	Wsb1	-0.402127	3.1119e-08
OPC1	Tgoln1	-0.402773	2.03623e-08
OPC1	Hnrnph3	-0.402937	8.6699e-08
OPC1	Icam1	-0.403041	1.22664e-05
OPC1	Col4a2	-0.40311	4.24838e-08
OPC1	Psmb8	-0.40349	4.62423e-07
OPC1	Maff	-0.403618	2.21787e-08
OPC1	Mecom	-0.403637	0.00214723
OPC1	Dram2	-0.403761	2.38087e-05
OPC1	Pabpn1	-0.403966	7.07279e-12
OPC1	Fnta	-0.404107	6.68705e-09
OPC1	Rps3	-0.40413	4.37058e-23
OPC1	Senp6	-0.404336	2.85625e-08
OPC1	Gm26532	-0.404911	1.14754e-07
OPC1	Chd4	-0.405726	3.76833e-09
OPC1	Npc1	-0.406532	1.45219e-09
OPC1	Serpinb9	-0.407004	2.70222e-05
OPC1	Fosl2	-0.407099	2.16364e-06
OPC1	Hspa12b	-0.407105	3.89312e-09
OPC1	Tmem109	-0.408047	1.19199e-08
OPC1	Phc2	-0.408103	7.07963e-15
OPC1	Actn4	-0.408554	7.63332e-10
OPC1	Adssl1	-0.409265	5.83297e-08
OPC1	Faim	-0.409359	1.36953e-10
OPC1	Tspan14	-0.409482	5.44532e-18
OPC1	Exoc6b	-0.409523	7.80091e-15
OPC1	Rps18	-0.40985	5.99922e-18
OPC1	Pithd1	-0.410065	1.58956e-10
OPC1	Gab1	-0.410068	3.24364e-13
OPC1	Ythdc1	-0.410158	3.6224e-09
OPC1	Eml2	-0.410342	1.01228e-13
OPC1	Stx16	-0.411278	5.66021e-14
OPC1	Ptk2	-0.411771	8.03395e-08
OPC1	Gnb2	-0.411799	2.17197e-15
OPC1	Dpy19l1	-0.412618	8.36235e-13
OPC1	Zfp644	-0.413329	1.80867e-09
OPC1	Sv2a	-0.41333	2.19856e-11
OPC1	Ube2d2a	-0.413677	1.04889e-06
OPC1	Scarb1	-0.414049	8.70329e-08
OPC1	Arfgap2	-0.414295	5.36342e-09
OPC1	Rpl14	-0.414741	1.93503e-27
OPC1	Impdh2	-0.414746	9.65129e-13
OPC1	Tfpi	-0.415319	2.227e-10
OPC1	Dnajb4	-0.415334	5.71947e-07
OPC1	Clk4	-0.415374	4.87495e-12
OPC1	Rock1	-0.415764	1.7177e-05
OPC1	Hip1	-0.416199	8.0311e-16
OPC1	Hnrnpf	-0.416398	5.83987e-06
OPC1	Stom	-0.416629	8.63608e-09
OPC1	Herpud1	-0.416663	0.00248798
OPC1	Ddc	-0.416727	1.2995e-10
OPC1	Grap	-0.416921	7.34224e-10
OPC1	Ptpra	-0.417024	9.32615e-13
OPC1	Grrp1	-0.417161	1.09544e-07
OPC1	Hnrnpc	-0.417762	7.73845e-06
OPC1	Mapre2	-0.417844	1.87056e-11
OPC1	Gpatch8	-0.418001	2.19102e-15
OPC1	Calm1	-0.418699	3.03658e-06
OPC1	Hnrnpl	-0.41898	2.98939e-05
OPC1	Rhoj	-0.419113	1.43607e-07
OPC1	Agap1	-0.421003	5.23989e-17
OPC1	Zfp280d	-0.421097	5.41513e-13
OPC1	Bod1l	-0.421097	4.45356e-11
OPC1	Nudcd3	-0.421373	1.07736e-11
OPC1	Pim1	-0.421479	2.66292e-07
OPC1	Crim1	-0.421572	1.49328e-12
OPC1	Srpk2	-0.422836	1.2606e-06
OPC1	Tob2	-0.423077	1.17883e-17
OPC1	Rplp0	-0.423171	2.91486e-19
OPC1	Rpl4	-0.423551	1.54431e-21
OPC1	Epb41l2	-0.423672	1.21481e-19
OPC1	Taf7	-0.424411	4.88806e-15
OPC1	Tmem159	-0.424445	6.01993e-18
OPC1	4930523C07Rik	-0.424478	0.000227935
OPC1	Gata2	-0.424528	4.16314e-08
OPC1	R3hdm1	-0.426097	1.90081e-09
OPC1	Rufy3	-0.426428	4.946e-16
OPC1	Chka	-0.426661	3.85648e-08
OPC1	Nufip2	-0.427061	1.98269e-14
OPC1	Bmpr2	-0.428322	2.10585e-05
OPC1	Ankrd12	-0.428495	6.35327e-15
OPC1	Hbegf	-0.428981	6.23438e-07
OPC1	Tmod3	-0.429103	1.97494e-09
OPC1	Rer1	-0.429684	3.37114e-13
OPC1	Eif3a	-0.429959	1.92632e-07
OPC1	Nid1	-0.430813	3.22189e-11
OPC1	Prkca	-0.430815	2.67216e-15
OPC1	Cdc42bpa	-0.430926	2.22809e-17
OPC1	Fam53b	-0.431005	3.02964e-12
OPC1	Ccnt2	-0.431302	2.83174e-09
OPC1	Srsf7	-0.431352	7.09573e-06
OPC1	Msmo1	-0.431749	0.0111939
OPC1	Abhd17b	-0.431759	8.64378e-08
OPC1	Apbb1	-0.432184	0.00306592
OPC1	Hivep2	-0.432556	3.99233e-12
OPC1	Bcl7c	-0.432921	6.95937e-13
OPC1	Ppp2ca	-0.433107	1.4512e-08
OPC1	Esyt2	-0.433126	4.98647e-09
OPC1	Ank	-0.433142	8.77556e-15
OPC1	Tnrc6c	-0.433221	1.38852e-12
OPC1	Chek2	-0.433592	3.52172e-09
OPC1	Nrbp2	-0.433624	4.37368e-09
OPC1	Snrnp70	-0.433719	1.31552e-09
OPC1	Lrp1b	-0.434013	2.3689e-17
OPC1	Tceb1	-0.434046	4.31117e-12
OPC1	Stx6	-0.434192	2.68938e-12
OPC1	Kif1a	-0.434815	3.9881e-06
OPC1	Snx1	-0.435407	6.20908e-17
OPC1	Mkl2	-0.435528	1.81147e-08
OPC1	Fryl	-0.435718	6.47025e-12
OPC1	Fkbp7	-0.435847	2.19447e-09
OPC1	Unc50	-0.436156	8.19279e-12
OPC1	Rasgrp2	-0.436206	2.58187e-08
OPC1	Sox8	-0.436228	1.78686e-18
OPC1	P3h4	-0.437218	5.65207e-12
OPC1	Nes	-0.437662	4.10603e-08
OPC1	Hsd17b11	-0.438054	8.34688e-18
OPC1	Sema6a	-0.438298	2.37234e-19
OPC1	PISD	-0.43837	1.33542e-13
OPC1	Ecm1	-0.438516	9.98534e-09
OPC1	Adgrg1	-0.438791	5.89001e-09
OPC1	Wasf2	-0.438968	1.93912e-15
OPC1	Eif5	-0.439373	9.93508e-06
OPC1	Arhgef10	-0.439753	4.16237e-17
OPC1	Lsm5	-0.439918	4.85325e-19
OPC1	Sec61a1	-0.440851	1.99586e-13
OPC1	Uhrf2	-0.440871	7.95516e-15
OPC1	Atp2b1	-0.440882	5.0815e-13
OPC1	Gm17056	-0.441541	1.63658e-10
OPC1	Ifnar1	-0.441645	2.41278e-09
OPC1	Ncoa3	-0.442122	1.31509e-12
OPC1	Ubn2	-0.442831	1.74029e-10
OPC1	Bmyc	-0.44352	3.30561e-09
OPC1	Plscr1	-0.44365	3.88904e-07
OPC1	Uaca	-0.44391	8.47004e-11
OPC1	Rcbtb1	-0.444353	2.32158e-15
OPC1	Tor1aip1	-0.444572	1.59809e-13
OPC1	Gnb4	-0.444714	5.36999e-16
OPC1	Cnbp	-0.444756	7.04835e-12
OPC1	Dennd5b	-0.445821	4.20096e-14
OPC1	Adam15	-0.445999	9.41568e-22
OPC1	Grasp	-0.446031	6.91914e-13
OPC1	Vgll4	-0.446244	3.13782e-07
OPC1	Rnpepl1	-0.44686	1.05649e-16
OPC1	Dek	-0.446937	2.16787e-07
OPC1	Gna11	-0.447044	2.02585e-12
OPC1	Fut8	-0.447478	3.86496e-18
OPC1	Bzw1	-0.447809	0.000128158
OPC1	Xaf1	-0.448094	1.80765e-18
OPC1	Tonsl	-0.448139	5.97579e-14
OPC1	Arpc5	-0.448285	4.87681e-12
OPC1	Actr1a	-0.448289	9.35877e-18
OPC1	Otud7b	-0.448332	5.9056e-17
OPC1	Tob1	-0.448515	1.93531e-05
OPC1	Foxf2	-0.448559	1.48329e-08
OPC1	Kcne4	-0.448686	9.99864e-08
OPC1	Ankrd13a	-0.449092	5.00246e-21
OPC1	Emc3	-0.44914	1.83533e-11
OPC1	Cdh11	-0.449555	3.2119e-11
OPC1	Bpgm	-0.45036	3.5151e-05
OPC1	Cdc37l1	-0.450421	7.04205e-06
OPC1	Emilin1	-0.450506	1.11919e-10
OPC1	Dhx30	-0.450582	2.51184e-09
OPC1	Matr3	-0.45102	1.23754e-05
OPC1	Plod1	-0.45126	2.9361e-19
OPC1	Acsl3	-0.451697	2.34969e-17
OPC1	Sbds	-0.452105	6.21457e-11
OPC1	Arid5b	-0.452173	1.82533e-09
OPC1	Plcb1	-0.452239	1.37408e-08
OPC1	Sec62	-0.45234	9.56223e-16
OPC1	Bcap31	-0.452795	6.25543e-10
OPC1	Coro1b	-0.4534	1.07669e-12
OPC1	Gm26699	-0.453966	1.82034e-15
OPC1	Dixdc1	-0.454261	6.67766e-14
OPC1	R3hdm4	-0.45433	3.40841e-11
OPC1	9430020K01Rik	-0.455046	3.59969e-08
OPC1	Ldlrad3	-0.455051	2.21045e-18
OPC1	Jup	-0.455136	3.88954e-20
OPC1	Adamtsl1	-0.455256	1.78401e-10
OPC1	Bcas1	-0.455475	2.29342e-17
OPC1	Tek	-0.455605	3.60445e-09
OPC1	Gpr62	-0.455719	3.93221e-18
OPC1	Ubl3	-0.457394	7.94239e-05
OPC1	Sri	-0.457471	2.63868e-09
OPC1	Nfic	-0.457617	7.19544e-09
OPC1	Gsk3b	-0.457822	3.56207e-11
OPC1	Larp6	-0.458012	5.80353e-19
OPC1	Serinc5	-0.458031	3.29613e-13
OPC1	Stat3	-0.458967	2.7905e-14
OPC1	Atraid	-0.45924	8.31719e-07
OPC1	Palm	-0.459323	1.2985e-08
OPC1	Snrnp27	-0.460211	5.37055e-12
OPC1	Cdc42ep4	-0.460854	2.08026e-05
OPC1	Shfm1	-0.46182	2.78007e-19
OPC1	Ybx3	-0.461849	1.46933e-17
OPC1	Itch	-0.462036	4.48753e-13
OPC1	Nap1l5	-0.462446	3.00729e-10
OPC1	Lamc1	-0.462773	6.45994e-08
OPC1	Cdk19	-0.463547	2.64654e-18
OPC1	Pip4k2a	-0.463721	2.89997e-18
OPC1	Foxc2	-0.46381	8.738e-11
OPC1	Tmem229a	-0.463916	8.3595e-20
OPC1	Git2	-0.464241	6.00176e-15
OPC1	Iqgap1	-0.464537	7.20184e-08
OPC1	Spock3	-0.464885	9.23318e-16
OPC1	Tmco1	-0.464919	8.64425e-07
OPC1	Ddrgk1	-0.465735	7.90637e-16
OPC1	Tmem189	-0.465752	4.33021e-15
OPC1	Krit1	-0.465857	7.70424e-18
OPC1	Erdr1	-0.466108	8.82776e-14
OPC1	Tie1	-0.466149	5.17434e-09
OPC1	Ywhaz	-0.466212	5.57713e-11
OPC1	Csnk1e	-0.466796	1.21001e-16
OPC1	Taf1d	-0.467131	1.57669e-14
OPC1	Sertad2	-0.467842	1.46451e-15
OPC1	Srsf2	-0.468166	4.66891e-09
OPC1	Mfap2	-0.468203	5.60957e-11
OPC1	Brk1	-0.468452	1.53368e-11
OPC1	Nipa1	-0.468494	1.49282e-17
OPC1	Rbm4b	-0.468767	8.64693e-09
OPC1	Urm1	-0.469344	6.98164e-11
OPC1	Fam13c	-0.469346	6.07813e-15
OPC1	Dennd5a	-0.470784	3.51874e-14
OPC1	Npdc1	-0.471628	2.58715e-11
OPC1	Hspa8	-0.4719	1.27879e-29
OPC1	Cdc42se2	-0.471955	2.26356e-17
OPC1	Bfsp2	-0.471969	9.38601e-16
OPC1	Nfasc	-0.472334	2.59603e-09
OPC1	Sbno1	-0.472382	4.02445e-11
OPC1	Ssr3	-0.472975	4.24966e-13
OPC1	Snapin	-0.473172	1.13061e-09
OPC1	Tprn	-0.473271	7.56816e-12
OPC1	Vamp3	-0.473335	1.1729e-21
OPC1	Pbx1	-0.473352	0.00450982
OPC1	Prr18	-0.473454	4.85116e-18
OPC1	Stx12	-0.47359	1.9032e-12
OPC1	Rtn3	-0.474317	5.45548e-08
OPC1	Cd93	-0.474821	2.53987e-07
OPC1	Nfkbiz	-0.475691	1.092e-11
OPC1	Sf3b1	-0.47625	4.69307e-11
OPC1	Tnrc6a	-0.476352	3.68564e-19
OPC1	Smoc1	-0.476425	6.4204e-10
OPC1	Rpl13	-0.47773	1.8102e-33
OPC1	Capn2	-0.478196	2.28882e-10
OPC1	Ppp2r3a	-0.478554	2.1355e-18
OPC1	Secisbp2l	-0.478667	2.25281e-10
OPC1	Cped1	-0.478883	4.80272e-11
OPC1	Hdac11	-0.479034	3.02597e-09
OPC1	Fbxo7	-0.479075	1.15808e-13
OPC1	Ypel2	-0.479572	2.39856e-16
OPC1	Ppp1r12a	-0.480053	1.32394e-13
OPC1	Map1a	-0.480837	5.92657e-16
OPC1	Btf3	-0.48094	5.34294e-24
OPC1	Mpped2	-0.481234	3.82994e-12
OPC1	Erp29	-0.481256	5.34372e-11
OPC1	Chn2	-0.481373	5.13411e-16
OPC1	Gm6133	-0.481845	6.26818e-13
OPC1	Tulp4	-0.481945	3.12851e-09
OPC1	Cirbp	-0.482776	7.5703e-11
OPC1	Ppp1cc	-0.483506	7.07321e-10
OPC1	Trim47	-0.48358	6.98764e-14
OPC1	Kdelr2	-0.484005	1.84069e-05
OPC1	Tjp1	-0.484026	3.52365e-14
OPC1	Znrf1	-0.484688	1.69044e-13
OPC1	Brd9	-0.484824	1.13362e-14
OPC1	Tacc1	-0.485147	1.95203e-16
OPC1	Sash1	-0.485614	2.86313e-16
OPC1	Myh9	-0.485976	5.71953e-07
OPC1	M6pr	-0.486089	1.68027e-12
OPC1	Samhd1	-0.48643	1.13995e-20
OPC1	Por	-0.486444	4.44507e-12
OPC1	Tmed5	-0.486922	2.8748e-15
OPC1	Golgb1	-0.48698	2.56082e-13
OPC1	Mef2a	-0.487472	1.91895e-11
OPC1	Pgf	-0.487636	4.58242e-08
OPC1	Inf2	-0.487727	3.85726e-16
OPC1	Arhgdia	-0.488352	1.76631e-19
OPC1	Slco3a1	-0.488585	4.19648e-17
OPC1	Inpp5f	-0.488647	3.46223e-19
OPC1	Prkacb	-0.488694	2.0966e-18
OPC1	Srp54b	-0.489187	1.13892e-20
OPC1	Mprip	-0.489452	4.35327e-12
OPC1	Aes	-0.489475	1.79106e-11
OPC1	Tubb2a	-0.490281	4.70984e-11
OPC1	Pnn	-0.490468	7.19327e-11
OPC1	Klf3	-0.49051	3.31105e-17
OPC1	Slc24a2	-0.491466	7.55512e-18
OPC1	Itga6	-0.49199	0.000924647
OPC1	Arhgap29	-0.492423	1.01476e-07
OPC1	Srsf11	-0.492487	2.16414e-16
OPC1	Dlc1	-0.492858	7.98995e-11
OPC1	Bnip2	-0.493704	1.2257e-12
OPC1	Ncor1	-0.493749	6.32437e-16
OPC1	Plxdc2	-0.494621	6.05561e-13
OPC1	2310036O22Rik	-0.494949	7.39019e-16
OPC1	Mcl1	-0.495003	7.68714e-15
OPC1	Gadd45a	-0.495633	2.97215e-15
OPC1	Arl6ip5	-0.49619	1.68245e-12
OPC1	Podxl	-0.496541	5.57746e-11
OPC1	Ubald2	-0.496876	1.91026e-15
OPC1	Rbm5	-0.497823	6.30055e-13
OPC1	Golim4	-0.498802	1.06189e-14
OPC1	Omg	-0.499234	1.71192e-14
OPC1	Arpc1b	-0.499262	8.65706e-13
OPC1	Vat1	-0.499307	2.82819e-16
OPC1	Eid1	-0.499337	4.54478e-07
OPC1	Rbms1	-0.49942	0.000406905
OPC1	Pafah1b1	-0.499904	4.73178e-13
OPC1	Capns1	-0.500643	4.44961e-15
OPC1	Phlpp1	-0.500681	8.09052e-17
OPC1	Nudt4	-0.501206	2.81186e-09
OPC1	Rassf1	-0.501834	5.12634e-18
OPC1	Apbb2	-0.502015	3.97113e-16
OPC1	Map4	-0.502637	1.54715e-17
OPC1	Adm	-0.502885	7.16115e-07
OPC1	Sptan1	-0.503836	2.27156e-11
OPC1	Scarb2	-0.506162	3.01785e-16
OPC1	Gm8186	-0.506772	2.15799e-15
OPC1	Gimap6	-0.507362	1.88271e-09
OPC1	Prss23	-0.507597	3.33191e-05
OPC1	Ccp110	-0.507745	1.48137e-12
OPC1	Papss1	-0.508772	7.42323e-13
OPC1	Hmcn1	-0.509202	1.69173e-10
OPC1	Pitpnc1	-0.509948	0.0371871
OPC1	Wbp5	-0.510322	5.20888e-16
OPC1	Lamb2	-0.510645	4.48282e-13
OPC1	Cdc42ep2	-0.510649	1.90574e-22
OPC1	Eef2	-0.51076	2.43916e-25
OPC1	Spag9	-0.511196	4.6553e-16
OPC1	Ftl1	-0.511624	2.8211e-43
OPC1	S1pr5	-0.512335	1.18907e-19
OPC1	Lhfp	-0.513109	0.00284101
OPC1	Hist3h2ba	-0.514302	6.47238e-17
OPC1	Tm7sf3	-0.514978	1.19831e-17
OPC1	St6galnac3	-0.515056	7.77795e-21
OPC1	Spcs2	-0.515393	4.87132e-13
OPC1	Kcnj10	-0.515638	1.65739e-18
OPC1	Prrx2	-0.515965	1.5788e-11
OPC1	Maoa	-0.516528	5.16842e-11
OPC1	Kdm6b	-0.516726	4.77239e-11
OPC1	Rsbn1l	-0.516841	2.74965e-14
OPC1	Clcn4	-0.517195	5.90126e-20
OPC1	Ppp2r2a	-0.517265	2.15442e-17
OPC1	Rtkn	-0.51805	2.09496e-11
OPC1	Rassf2	-0.518081	1.14151e-22
OPC1	Slc39a1	-0.519911	6.9645e-07
OPC1	Usp53	-0.52062	4.64213e-16
OPC1	Wbp2	-0.520655	4.25912e-09
OPC1	Col3a1	-0.520815	2.78534e-08
OPC1	Ccdc88a	-0.521316	6.7116e-19
OPC1	Pou3f1	-0.521358	1.26135e-19
OPC1	Pcyt2	-0.521565	6.3052e-09
OPC1	Slc7a1	-0.52172	9.94204e-06
OPC1	Eva1b	-0.522278	9.82108e-06
OPC1	Klc1	-0.522458	1.99879e-16
OPC1	4930402H24Rik	-0.523167	1.15623e-19
OPC1	Mtus1	-0.523268	1.19028e-18
OPC1	Pls3	-0.523534	3.59829e-06
OPC1	Golga7	-0.523552	3.86892e-07
OPC1	Degs2	-0.524038	1.158e-08
OPC1	H2afv	-0.524574	3.14225e-10
OPC1	Rab10	-0.524579	8.07245e-14
OPC1	Cdc42ep1	-0.525618	6.59978e-20
OPC1	Tmed9	-0.525859	9.35753e-14
OPC1	Ccser2	-0.526144	5.80521e-13
OPC1	Sema7a	-0.527261	6.95966e-15
OPC1	Abhd16a	-0.527337	5.43404e-17
OPC1	Mxd4	-0.527691	1.61955e-14
OPC1	Rpl10-ps3	-0.527823	7.32084e-13
OPC1	Tmem204	-0.529024	3.01556e-12
OPC1	Comt	-0.529431	5.86927e-10
OPC1	Bsg	-0.530127	3.15979e-32
OPC1	Phactr1	-0.530239	1.65739e-24
OPC1	Arhgef2	-0.53062	7.37504e-21
OPC1	Sfpq	-0.530641	4.40338e-15
OPC1	Gnb1	-0.530699	2.96882e-11
OPC1	Glrb	-0.530836	7.83718e-22
OPC1	Arl2bp	-0.531348	7.82184e-09
OPC1	Ppic	-0.532557	1.05312e-16
OPC1	43719	-0.533225	4.41413e-09
OPC1	Ppp3ca	-0.533305	9.90225e-18
OPC1	Creb5	-0.533496	1.40584e-22
OPC1	Sdpr	-0.533801	5.62675e-15
OPC1	4931406P16Rik	-0.534343	6.06941e-22
OPC1	H2-Q4	-0.535523	1.10754e-10
OPC1	Stard3nl	-0.535736	7.0056e-21
OPC1	Map7	-0.536037	7.69898e-13
OPC1	Mcam	-0.536484	1.78999e-19
OPC1	Rasgrp3	-0.536513	1.65787e-21
OPC1	Anks1b	-0.536671	4.33647e-20
OPC1	Gdi1	-0.536983	3.42944e-14
OPC1	AW112010	-0.538121	5.23399e-10
OPC1	Emp1	-0.538473	1.76076e-07
OPC1	Cyth3	-0.539098	2.13494e-12
OPC1	Sort1	-0.539128	6.56293e-17
OPC1	Tnni1	-0.539689	9.17813e-19
OPC1	Spock1	-0.541167	1.25733e-17
OPC1	Nostrin	-0.541473	6.65945e-10
OPC1	Tmem9b	-0.541944	2.8714e-13
OPC1	Gnai1	-0.543429	4.59789e-12
OPC1	Dnm2	-0.544334	1.55172e-16
OPC1	Rras	-0.544736	6.06639e-17
OPC1	Ywhah	-0.544795	2.36851e-09
OPC1	Nras	-0.545129	3.74984e-15
OPC1	Prrc2c	-0.545232	3.07406e-19
OPC1	Lima1	-0.545646	3.13232e-17
OPC1	Cnn2	-0.545764	2.5585e-13
OPC1	Trim2	-0.545923	1.08313e-19
OPC1	Cxx1b	-0.546663	2.15392e-16
OPC1	Rsrc2	-0.546995	9.59544e-14
OPC1	Fstl1	-0.547414	6.58765e-13
OPC1	Jam2	-0.547854	1.91138e-12
OPC1	Rasd1	-0.548756	2.30141e-06
OPC1	Nisch	-0.548923	2.62066e-12
OPC1	Pantr1	-0.549833	1.02834e-18
OPC1	Snrk	-0.549918	2.73008e-06
OPC1	Leprot	-0.549982	8.00109e-25
OPC1	Arhgef1	-0.551288	4.5182e-18
OPC1	Dock10	-0.551366	1.23657e-19
OPC1	Rpsa	-0.551538	3.58907e-27
OPC1	Acot7	-0.552457	1.40375e-10
OPC1	Grn	-0.553183	1.0982e-16
OPC1	Mef2c	-0.553215	5.91794e-09
OPC1	Tmem125	-0.553982	8.84011e-21
OPC1	Clip3	-0.554185	1.24945e-16
OPC1	Gal3st1	-0.554277	5.41879e-20
OPC1	Fam195b	-0.556014	2.90941e-20
OPC1	Akap13	-0.556205	2.03121e-08
OPC1	Epn2	-0.556678	2.08329e-20
OPC1	Hsp90ab1	-0.557043	5.33084e-46
OPC1	Arl4d	-0.55772	6.37987e-19
OPC1	Fgfr2	-0.558058	1.66044e-12
OPC1	Phip	-0.55893	3.33721e-16
OPC1	Csrnp1	-0.56007	7.37667e-16
OPC1	Myo6	-0.560481	8.33076e-16
OPC1	Cdkn2d	-0.561278	4.51584e-23
OPC1	Ilf2	-0.561491	7.89018e-19
OPC1	Laptm4a	-0.56197	5.97064e-05
OPC1	Tpm4	-0.562794	2.90286e-12
OPC1	Ctnnb1	-0.5652	8.29864e-11
OPC1	Rps26-ps1	-0.56559	1.34806e-22
OPC1	Rasip1	-0.565851	1.10428e-09
OPC1	Trim59	-0.567117	3.95979e-20
OPC1	Jmjd1c	-0.567773	4.15332e-17
OPC1	Lims1	-0.568743	6.14249e-18
OPC1	Cntfr	-0.569359	4.17487e-22
OPC1	Dst	-0.570062	8.07858e-22
OPC1	Atp8a1	-0.570149	1.85279e-23
OPC1	Gnao1	-0.570199	2.35528e-21
OPC1	Cd302	-0.570243	0.000203569
OPC1	Rrbp1	-0.570899	3.94896e-23
OPC1	5031439G07Rik	-0.571411	6.07329e-23
OPC1	Map1b	-0.571717	1.232e-08
OPC1	Mdk	-0.571973	0.00279728
OPC1	Rpl36-ps3	-0.57202	2.82171e-20
OPC1	Pik3ip1	-0.572213	7.30993e-17
OPC1	Ets1	-0.572649	4.33618e-14
OPC1	Gm8797	-0.572745	9.90236e-20
OPC1	Tppp	-0.573134	5.39598e-20
OPC1	Kctd12	-0.573227	3.3681e-11
OPC1	Lsr	-0.574339	3.59978e-06
OPC1	Pde8a	-0.574642	6.59489e-25
OPC1	Cav2	-0.575261	5.59559e-14
OPC1	Sertad1	-0.575544	1.3491e-16
OPC1	Sik1	-0.575733	1.27935e-07
OPC1	Nfia	-0.576035	7.26358e-10
OPC1	Prkar1a	-0.576284	8.79587e-20
OPC1	Pttg1ip	-0.576433	3.09409e-20
OPC1	Ssr2	-0.5768	2.49812e-29
OPC1	Col4a1	-0.577311	1.16731e-12
OPC1	Dusp11	-0.578447	2.92052e-21
OPC1	Picalm	-0.580034	3.66936e-17
OPC1	Tmod1	-0.580351	2.81921e-17
OPC1	Phlda3	-0.580371	9.92474e-08
OPC1	Srsf5	-0.580797	3.60852e-16
OPC1	Tshz2	-0.581581	1.29904e-13
OPC1	Rps5	-0.582278	2.46677e-47
OPC1	Cyyr1	-0.582607	1.12124e-08
OPC1	Frmd4b	-0.582951	7.73675e-20
OPC1	Sccpdh	-0.583677	2.49011e-10
OPC1	Cbx3	-0.584796	6.33054e-15
OPC1	Car2	-0.585437	0.000721633
OPC1	Dip2b	-0.585877	1.08165e-22
OPC1	Gstm1	-0.586161	9.64209e-10
OPC1	Gm10263	-0.586695	1.05092e-17
OPC1	Arhgap23	-0.587664	9.87459e-23
OPC1	Rab6a	-0.589699	6.34932e-22
OPC1	Cntn2	-0.590015	2.52048e-21
OPC1	Serinc1	-0.590853	3.70593e-16
OPC1	Olig2	-0.591108	9.00786e-20
OPC1	Kitl	-0.59151	1.93349e-14
OPC1	Plekha1	-0.592588	1.79609e-21
OPC1	Icam2	-0.593043	4.47794e-10
OPC1	Hs3st1	-0.593619	3.48426e-10
OPC1	Sqstm1	-0.593726	2.30787e-19
OPC1	Selt	-0.595224	8.87881e-22
OPC1	Nktr	-0.595366	1.10013e-19
OPC1	Syf2	-0.596907	2.3021e-19
OPC1	Mfsd2a	-0.598018	1.08557e-10
OPC1	Anxa5	-0.599214	1.08949e-08
OPC1	Slc39a10	-0.599439	3.03411e-10
OPC1	1700047M11Rik	-0.60062	1.64222e-18
OPC1	Lmna	-0.600704	3.15193e-08
OPC1	Afap1l1	-0.6011	4.90306e-25
OPC1	Cpe	-0.601173	1.19135e-18
OPC1	Ank3	-0.602013	1.4207e-16
OPC1	Add1	-0.602848	1.2138e-20
OPC1	St3gal6	-0.602972	2.24757e-08
OPC1	Limch1	-0.603641	1.81545e-24
OPC1	Tmcc1	-0.604457	1.60131e-23
OPC1	Ralgds	-0.604534	1.22192e-21
OPC1	Gm42418	-0.605462	8.84133e-21
OPC1	Rtf1	-0.606022	1.96158e-23
OPC1	Rbpms	-0.607246	5.26507e-16
OPC1	Slc1a3	-0.607644	2.49711e-12
OPC1	Csnk1a1	-0.608308	1.52894e-25
OPC1	Arap2	-0.609129	2.54774e-27
OPC1	Errfi1	-0.60978	3.30295e-16
OPC1	Myrf	-0.609948	2.2049e-19
OPC1	Col12a1	-0.609975	3.47616e-11
OPC1	Zfand5	-0.610854	7.96601e-22
OPC1	Lap3	-0.611296	1.0463e-17
OPC1	Mat2a	-0.611451	1.8189e-21
OPC1	Nmral1	-0.612759	2.06239e-20
OPC1	Lzts2	-0.61326	1.74082e-26
OPC1	Igsf8	-0.613418	9.13283e-19
OPC1	Pak1	-0.61427	2.25476e-22
OPC1	Eif3f	-0.615001	1.1891e-21
OPC1	Tmod2	-0.616085	2.16221e-20
OPC1	Gm10036	-0.616524	1.89179e-19
OPC1	Gpc3	-0.617364	1.85391e-12
OPC1	Anxa1	-0.617614	1.00473e-10
OPC1	Reep3	-0.620122	3.25149e-25
OPC1	Insig1	-0.62029	1.28453e-12
OPC1	Tpd52	-0.620789	6.98516e-14
OPC1	Tra2a	-0.621335	6.59828e-19
OPC1	S100a13	-0.621751	1.00923e-18
OPC1	Rsu1	-0.622422	5.07535e-20
OPC1	Faim2	-0.623541	4.88604e-21
OPC1	Msn	-0.624035	1.20761e-11
OPC1	Aplp2	-0.62415	1.3635e-27
OPC1	Clasp2	-0.624305	1.39974e-10
OPC1	Nr3c1	-0.625734	9.5577e-22
OPC1	Rps4x	-0.626033	1.44129e-27
OPC1	Fry	-0.62775	6.15251e-17
OPC1	Utrn	-0.627922	1.61303e-08
OPC1	Brd2	-0.629732	2.86286e-21
OPC1	Elovl5	-0.631085	3.99967e-25
OPC1	Ttc14	-0.631129	1.49274e-20
OPC1	Saraf	-0.631315	2.98119e-22
OPC1	2700060E02Rik	-0.631432	1.35226e-22
OPC1	Map4k4	-0.634423	2.83195e-22
OPC1	Mbnl1	-0.635885	9.63484e-25
OPC1	Akap12	-0.6362	2.07892e-17
OPC1	Pura	-0.637812	4.98868e-27
OPC1	Prom1	-0.639081	3.8842e-12
OPC1	Itgb1	-0.639097	3.19587e-26
OPC1	S1pr1	-0.640376	1.95625e-14
OPC1	Tubb3	-0.641837	1.0395e-08
OPC1	Mycbp2	-0.642375	9.43504e-23
OPC1	Foxc1	-0.6436	1.03195e-21
OPC1	Sh3gl3	-0.643672	1.97565e-21
OPC1	Hmgb2	-0.645081	2.45482e-09
OPC1	Wdr89	-0.645718	1.51139e-22
OPC1	Ankrd11	-0.647695	1.01589e-25
OPC1	Gas1	-0.648104	1.25634e-07
OPC1	Gm10116	-0.648478	2.14206e-22
OPC1	Hepacam	-0.648556	2.99722e-23
OPC1	Ube2d1	-0.649927	3.4239e-24
OPC1	Serpinb1a	-0.651088	6.02689e-21
OPC1	Pea15a	-0.654377	2.25528e-14
OPC1	Macf1	-0.654537	5.02163e-20
OPC1	Cp	-0.655966	5.81405e-12
OPC1	Gabbr1	-0.656587	3.85251e-15
OPC1	Irf1	-0.657251	1.37625e-14
OPC1	Cdh5	-0.657567	2.02876e-18
OPC1	Sft2d1	-0.65811	3.68078e-26
OPC1	Rbm25	-0.658579	1.50488e-23
OPC1	Rhoa	-0.659141	7.34377e-43
OPC1	Pde4b	-0.660423	2.96147e-26
OPC1	Isg15	-0.660436	5.95466e-12
OPC1	Kank3	-0.660697	8.8287e-17
OPC1	Pacs2	-0.661091	5.52185e-20
OPC1	Gm2000	-0.661686	7.61276e-15
OPC1	Map1lc3b	-0.662682	1.75262e-37
OPC1	Klhl2	-0.663928	3.76399e-25
OPC1	Lims2	-0.665409	4.37209e-22
OPC1	Eif4h	-0.665605	5.88717e-26
OPC1	Nrp1	-0.665876	1.99968e-13
OPC1	Cfl1	-0.666546	5.05823e-41
OPC1	Aatk	-0.668379	6.60685e-25
OPC1	AY036118	-0.668663	6.62255e-18
OPC1	Efhd1	-0.669274	1.71888e-23
OPC1	Cyba	-0.669513	2.11329e-16
OPC1	Arl8a	-0.67125	5.86693e-22
OPC1	Sh3glb1	-0.671983	8.16032e-28
OPC1	Gm26917	-0.672998	2.32977e-23
OPC1	Ece1	-0.673066	2.06281e-16
OPC1	Col6a2	-0.673378	5.212e-15
OPC1	Phgdh	-0.674198	8.3479e-06
OPC1	Rgcc	-0.67429	9.19004e-14
OPC1	Hebp1	-0.674486	8.36582e-29
OPC1	G0s2	-0.674589	4.7512e-13
OPC1	Abca2	-0.674796	1.73334e-07
OPC1	Zfos1	-0.674994	7.05142e-20
OPC1	Ifrd1	-0.674999	1.53432e-15
OPC1	Ado	-0.675119	6.18867e-23
OPC1	Tmem63a	-0.675307	1.11914e-23
OPC1	Foxd1	-0.676046	1.71245e-17
OPC1	Nfib	-0.679157	1.52851e-17
OPC1	Foxq1	-0.680022	2.55373e-13
OPC1	Cd151	-0.682274	8.27186e-17
OPC1	Gltscr2	-0.682598	1.88508e-27
OPC1	Rpl27-ps3	-0.682739	3.82561e-17
OPC1	Gna12	-0.683446	4.4156e-20
OPC1	Dnm3	-0.683546	3.45342e-25
OPC1	Unc5b	-0.686717	2.22463e-26
OPC1	Ddit4	-0.691219	9.13479e-25
OPC1	Nkd1	-0.691532	1.49827e-29
OPC1	Tmem50a	-0.692397	1.00613e-34
OPC1	Hnrnpdl	-0.692745	9.11089e-32
OPC1	Ap2a1	-0.692828	9.91907e-19
OPC1	Cxx1a	-0.694068	1.46268e-28
OPC1	Zdhhc20	-0.696729	3.5771e-20
OPC1	Cfh	-0.696755	8.03284e-11
OPC1	Atp6v0e2	-0.698028	4.86642e-32
OPC1	Ogt	-0.698204	9.95081e-24
OPC1	Nfix	-0.698298	2.66901e-16
OPC1	Slc26a2	-0.698604	3.36688e-09
OPC1	Emp3	-0.698793	2.43704e-19
OPC1	Actg1	-0.69963	1.15753e-21
OPC1	Sfrp4	-0.70008	8.03893e-08
OPC1	Elovl1	-0.700727	7.34975e-24
OPC1	Nr4a2	-0.701404	6.8386e-17
OPC1	Tmcc3	-0.70202	4.8863e-31
OPC1	Kcna1	-0.702921	7.20868e-24
OPC1	Gprc5b	-0.703597	1.65913e-07
OPC1	Sox4	-0.703865	7.20806e-08
[truncated: 405 more rows]

## Sheet: OPC2
Cluster	Gene	Average log-Fold Change	Adjusted p-value
OPC2	Tubb2b	2.75057	1.12918e-87
OPC2	Meg3	2.60212	1.06266e-62
OPC2	Nnat	2.55615	2.64942e-157
OPC2	Rtn1	2.38293	1.23617e-141
OPC2	Fabp7	2.3541	1.43537e-43
OPC2	Tubb3	2.28206	6.13689e-46
OPC2	Sox11	2.18506	2.9262e-201
OPC2	Gpr37l1	2.08307	1.33305e-88
OPC2	Sox4	2.02987	7.05259e-47
OPC2	Ccnd2	2.00918	7.1486e-23
OPC2	Hmgn2	1.92826	4.58039e-11
OPC2	Aldoc	1.92754	0.00014405
OPC2	Stmn2	1.90199	2.39844e-48
OPC2	Tubb5	1.89654	2.15039e-09
OPC2	Igfbpl1	1.89378	3.76415e-148
OPC2	Basp1	1.88713	1.32143e-158
OPC2	Marcksl1	1.86788	3.90318e-33
OPC2	Meis2	1.84809	4.68377e-85
OPC2	Cspg5	1.81644	2.51021e-30
OPC2	Gm3764	1.8051	1.65482e-215
OPC2	Ptprz1	1.79427	2.51622e-139
OPC2	Cd24a	1.77822	3.43413e-54
OPC2	Npy	1.7515	5.64742e-18
OPC2	Tmsb10	1.67181	6.82333e-07
OPC2	Slc1a3	1.65653	3.34533e-13
OPC2	Pfn2	1.64868	2.41285e-18
OPC2	Hmgb2	1.64034	3.51263e-06
OPC2	Tuba1a	1.61259	8.78312e-18
OPC2	6330403K07Rik	1.5982	5.35801e-165
OPC2	Hn1	1.56484	5.21375e-51
OPC2	Stmn3	1.55342	9.5361e-119
OPC2	Xist	1.53791	2.02027e-20
OPC2	Marcks	1.53557	1.93931e-41
OPC2	Celf2	1.45389	1.6415e-53
OPC2	Ncam1	1.44016	3.70537e-32
OPC2	Gria2	1.43571	4.29041e-97
OPC2	Dcx	1.43171	3.46896e-153
OPC2	Bcan	1.41191	2.10654e-88
OPC2	Ntm	1.40911	7.96603e-36
OPC2	Bex2	1.36266	7.8293e-53
OPC2	Ppp1r14b	1.35448	8.0614e-40
OPC2	Nrxn3	1.3491	2.44302e-169
OPC2	Dlx6os1	1.34769	2.13818e-128
OPC2	Hnrnpa1	1.33633	9.44185e-15
OPC2	Celf4	1.29083	7.39991e-52
OPC2	Gm17750	1.28394	3.28763e-55
OPC2	Fxyd6	1.26113	3.96552e-75
OPC2	Pbx1	1.25854	8.60668e-18
OPC2	Hmgb3	1.25123	6.24583e-41
OPC2	Nsg1	1.23731	5.41374e-56
OPC2	Dlx1	1.22805	8.93446e-139
OPC2	Gpm6a	1.22434	7.24577e-28
OPC2	Matn4	1.20921	2.08863e-06
OPC2	H2afz	1.20612	5.21122e-05
OPC2	Serpine2	1.18704	0.000252198
OPC2	Gm1673	1.18252	5.71432e-25
OPC2	Hist1h2ap	1.17746	7.62187e-30
OPC2	Map1b	1.16862	6.72054e-09
OPC2	C1ql1	1.15522	5.50352e-36
OPC2	Dlx2	1.14997	8.05776e-112
OPC2	Hist3h2ba	1.1466	3.8593e-09
OPC2	Dclk1	1.14246	7.27349e-20
OPC2	Bcl11a	1.14165	1.32513e-124
OPC2	Ttc3	1.12899	3.15601e-17
OPC2	Dbn1	1.12621	1.72734e-52
OPC2	Mllt11	1.12452	7.43656e-30
OPC2	Pla2g7	1.12421	7.63405e-09
OPC2	Ly6h	1.1203	6.40611e-127
OPC2	Mpped2	1.11416	1.69673e-18
OPC2	H1fx	1.10659	2.70329e-27
OPC2	Mmd2	1.10391	7.05333e-37
OPC2	Ntsr2	1.10358	8.55098e-35
OPC2	Dpysl3	1.10142	5.45222e-45
OPC2	Stmn1	1.08305	0.000132822
OPC2	Timp4	1.07907	2.41882e-23
OPC2	Vcan	1.0735	6.87231e-78
OPC2	Gng3	1.07314	6.59943e-86
OPC2	Tagln3	1.07272	5.39954e-85
OPC2	Sp9	1.0687	7.14055e-113
OPC2	Elavl4	1.06667	2.11966e-139
OPC2	Frzb	1.0626	0.000118175
OPC2	Lsamp	1.0594	9.64513e-13
OPC2	Foxg1	1.0566	7.63529e-81
OPC2	Nfib	1.04453	6.74074e-14
OPC2	Nfix	1.03979	6.53646e-12
OPC2	Brinp3	1.03976	1.74216e-57
OPC2	Slc1a2	1.03524	6.12051e-17
OPC2	Gng2	1.03259	2.76092e-44
OPC2	Ube2c	1.02098	1.27205e-31
OPC2	Tnr	1.02019	2.94119e-66
OPC2	Tspan7	1.00519	2.22405e-13
OPC2	Cdk4	1.00146	1.03332e-06
OPC2	Pantr1	0.996513	7.69067e-15
OPC2	Nrep	0.985692	1.92657e-15
OPC2	Cdk5r1	0.983685	5.78614e-72
OPC2	Ncan	0.977925	1.96324e-112
OPC2	Hnrnpab	0.967912	0.00313316
OPC2	Scrg1	0.964514	4.73336e-19
OPC2	Tia1	0.96039	7.70786e-13
OPC2	Map2	0.954168	2.10433e-47
OPC2	Zbtb20	0.945771	8.23252e-10
OPC2	Acsbg1	0.945001	1.49686e-20
OPC2	H2afv	0.939371	2.51503e-05
OPC2	Uchl1	0.934062	2.34879e-37
OPC2	Islr2	0.923912	2.44523e-52
OPC2	Scg3	0.923854	1.49278e-44
OPC2	2700094K13Rik	0.921349	9.9699e-05
OPC2	Serf1	0.916013	3.52533e-23
OPC2	Tubb2a	0.91258	8.41926e-10
OPC2	Opcml	0.911979	4.56329e-18
OPC2	Crmp1	0.906375	9.71452e-98
OPC2	Ndrg2	0.896569	0.00291757
OPC2	Nsg2	0.895773	3.03053e-22
OPC2	Cacng4	0.891991	7.10852e-44
OPC2	Erdr1	0.890683	5.65973e-12
OPC2	Soga3	0.889809	7.24407e-23
OPC2	Abracl	0.884824	6.53656e-10
OPC2	Luzp2	0.883872	1.07002e-07
OPC2	Evl	0.882646	2.11285e-35
OPC2	Pafah1b3	0.874411	2.60035e-25
OPC2	2810417H13Rik	0.868257	1.80915e-38
OPC2	Slc6a1	0.864784	1.79327e-07
OPC2	Atpif1	0.850914	4.3338e-10
OPC2	Gm10282	0.848053	8.4437e-30
OPC2	H3f3a	0.842008	2.9208e-05
OPC2	Ccdc88a	0.839783	5.41795e-10
OPC2	Erh	0.839309	2.64035e-06
OPC2	Sbk1	0.832291	1.01962e-18
OPC2	Grin2b	0.831833	1.60008e-84
OPC2	Ctxn1	0.830718	6.63694e-33
OPC2	Ptov1	0.806682	2.07428e-07
OPC2	Ilf2	0.804621	2.06697e-09
OPC2	Tsn	0.804418	0.0206909
OPC2	Cks2	0.802154	8.58391e-10
OPC2	Dlx5	0.801684	2.04046e-91
OPC2	Set	0.800236	0.000191682
OPC2	Prdx2	0.798206	3.24089e-07
OPC2	Ednrb	0.796806	1.60276e-13
OPC2	Msi1	0.796798	1.12704e-19
OPC2	Rufy3	0.792432	3.66973e-07
OPC2	Spon1	0.791606	1.97989e-55
OPC2	Nrxn2	0.785698	0.00880079
OPC2	Sox2	0.782976	2.0131e-13
OPC2	Btbd17	0.780542	3.21667e-38
OPC2	Eif4a1	0.778304	0.000679044
OPC2	Samd14	0.777951	1.12411e-30
OPC2	Sumo2	0.776687	0.000146978
OPC2	Cdca7	0.771756	1.09193e-75
OPC2	Plppr3	0.768004	1.33614e-56
OPC2	Gad1	0.762388	4.86619e-97
OPC2	Tcf4	0.762012	0.000228802
OPC2	Arx	0.754369	1.13404e-104
OPC2	Nlgn3	0.747071	2.41594e-08
OPC2	Neu4	0.74527	2.76445e-38
OPC2	Tox3	0.744031	2.08873e-56
OPC2	Xylt1	0.741922	3.50596e-19
OPC2	Elavl3	0.737812	3.46623e-05
OPC2	Hdac2	0.73564	7.41902e-08
OPC2	Mdk	0.728699	2.67997e-05
OPC2	Ngfrap1	0.727469	6.29617e-07
OPC2	Gm9844	0.727139	3.88723e-14
OPC2	Nrxn1	0.725633	1.38133e-13
OPC2	2700060E02Rik	0.725157	0.00230843
OPC2	Eif1b	0.72016	0.000127997
OPC2	H2afy	0.712989	0.00930064
OPC2	Apba2	0.700582	4.78533e-44
OPC2	Elavl2	0.70054	3.09229e-83
OPC2	Zfp57	0.699554	2.8113e-39
OPC2	Dpysl5	0.698695	2.68007e-26
OPC2	Dclk2	0.696558	8.36303e-34
OPC2	Kcnip3	0.692921	2.32468e-21
OPC2	Hnrnpdl	0.684644	0.015074
OPC2	9330159F19Rik	0.681791	4.15123e-09
OPC2	Lockd	0.679121	4.48672e-37
OPC2	Zfp704	0.678713	0.00498636
OPC2	Snap25	0.672795	1.48244e-45
OPC2	Fubp1	0.671488	2.64816e-06
OPC2	Sez6	0.669992	4.70398e-46
OPC2	Gap43	0.669706	3.22674e-43
OPC2	Psip1	0.666191	1.02726e-05
OPC2	Cd1d1	0.666047	1.06837e-45
OPC2	Pnisr	0.664695	8.78032e-05
OPC2	Gm8186	0.66362	0.00251623
OPC2	3110035E14Rik	0.662055	1.26814e-35
OPC2	Atat1	0.65681	0.000508702
OPC2	Nono	0.656504	0.000155679
OPC2	Gad2	0.656199	4.3625e-73
OPC2	Cdh2	0.654669	6.9442e-12
OPC2	Rbfox2	0.654624	2.92711e-07
OPC2	Podxl2	0.65146	3.24196e-13
OPC2	Csmd1	0.649498	1.22422e-56
OPC2	Rbmx	0.649313	2.14537e-06
OPC2	Tlcd1	0.649265	0.0414493
OPC2	Rnf165	0.648823	4.06562e-68
OPC2	Med22	0.64724	7.08139e-08
OPC2	Ttc9b	0.646104	9.88926e-101
OPC2	Traf4	0.642191	8.86749e-19
OPC2	Hnrnpk	0.641893	2.12788e-05
OPC2	Zcchc18	0.641553	1.04311e-07
OPC2	Kcnk2	0.63902	2.50963e-15
OPC2	Zeb2	0.63867	0.00381392
OPC2	Ttyh3	0.637332	4.43091e-13
OPC2	Ptprs	0.635103	9.14456e-18
OPC2	Fam181b	0.629675	2.34489e-16
OPC2	Hjurp	0.629417	0.0158785
OPC2	Parp6	0.628834	3.02482e-09
OPC2	Tspan6	0.627853	2.16185e-07
OPC2	Ina	0.624378	3.89532e-42
OPC2	Dusp8	0.624317	0.00017108
OPC2	Maged1	0.623805	0.0244186
OPC2	Pou3f2	0.623012	7.12197e-86
OPC2	Pak3	0.618888	3.51693e-22
OPC2	Rap1gap	0.614289	0.000473088
OPC2	Hdgfrp3	0.614146	1.88641e-05
OPC2	Bex1	0.613622	6.96477e-61
OPC2	Tiam2	0.612686	2.51006e-41
OPC2	Cdk2ap1	0.609606	0.0368561
OPC2	Enah	0.60959	0.000181159
OPC2	Cpe	0.608716	0.00151092
OPC2	Prmt1	0.606252	0.0105951
OPC2	Zfp428	0.60223	6.87316e-09
OPC2	Sag	0.60094	2.83517e-06
OPC2	Actg1	0.599752	2.09701e-07
OPC2	Gpr17	0.597408	1.22709e-14
OPC2	Rlbp1	0.588522	8.63729e-32
OPC2	Tdg	0.586956	6.81182e-11
OPC2	Tnik	0.585928	0.000617145
OPC2	Mex3a	0.585158	7.55123e-31
OPC2	Enox1	0.583488	1.97986e-08
OPC2	Pcdh15	0.582317	7.31358e-06
OPC2	Slitrk2	0.581922	4.4884e-31
OPC2	C130071C03Rik	0.579749	6.45379e-17
OPC2	Rrm2	0.579202	1.94789e-20
OPC2	Lpcat1	0.579022	2.21847e-11
OPC2	Nkain4	0.5789	1.37317e-06
OPC2	Dpf1	0.571729	5.33367e-14
OPC2	Snrpd1	0.570108	0.032772
OPC2	Lrrc7	0.569741	3.91567e-32
OPC2	Rundc3a	0.569566	0.000152214
OPC2	Dlgap1	0.567775	4.3673e-10
OPC2	Pbk	0.560889	2.37866e-27
OPC2	Cdca8	0.558466	2.29625e-22
OPC2	Hnrnpa2b1	0.55477	0.000815151
OPC2	Cit	0.553142	1.01537e-18
OPC2	Chd3	0.548349	0.0151891
OPC2	Frmd4a	0.544715	0.00465595
OPC2	Snn	0.544272	0.0173919
OPC2	Pax6	0.538009	3.04308e-51
OPC2	Wsb1	0.537641	0.0029967
OPC2	Gsap	0.533785	6.31898e-28
OPC2	Nol4	0.53254	1.10038e-30
OPC2	Arxes2	0.531074	0.000337693
OPC2	Ptbp2	0.526062	0.00192609
OPC2	Lmnb1	0.523484	1.93559e-27
OPC2	Kcnn2	0.523287	9.13349e-54
OPC2	Rasa2	0.521136	0.000610329
OPC2	Ndn	0.519707	0.000914677
OPC2	Adcyap1r1	0.518399	1.10753e-25
OPC2	Zeb1	0.517222	2.19235e-06
OPC2	St7	0.516027	0.0082255
OPC2	Cenpa	0.515898	1.19463e-07
OPC2	Sox1	0.512758	1.56826e-76
OPC2	Alkbh1	0.511091	1.55003e-05
OPC2	Bzw2	0.510963	3.98943e-11
OPC2	Actl6b	0.509559	5.70212e-46
OPC2	Dlgap4	0.502644	0.00285093
OPC2	Fnbp1l	0.499398	0.00267386
OPC2	H2afy2	0.497934	9.7731e-08
OPC2	Gramd1a	0.495048	0.0322515
OPC2	Rem2	0.494108	1.00836e-18
OPC2	Tsix	0.491663	3.45963e-06
OPC2	Vars	0.488155	0.048122
OPC2	2900011O08Rik	0.48617	3.9564e-21
OPC2	Bex4	0.483439	3.63302e-17
OPC2	Nell2	0.481441	1.50209e-42
OPC2	Vps37b	0.481427	3.19072e-06
OPC2	Mycl	0.479268	3.35351e-49
OPC2	Sgip1	0.474535	0.00342484
OPC2	Fam110b	0.469414	4.75905e-07
OPC2	Robo2	0.459435	2.39215e-21
OPC2	Cnih2	0.458856	3.47155e-17
OPC2	Ndrg4	0.453433	0.00251453
OPC2	Rps26	0.451538	0.0123871
OPC2	Sh3bp1	0.451394	2.10239e-11
OPC2	Rpl15	0.45064	0.00441061
OPC2	Hes6	0.450254	0.0196382
OPC2	Sap30	0.44962	5.2978e-13
OPC2	43711	0.448695	3.93474e-63
OPC2	Tead1	0.445901	0.0311896
OPC2	Raph1	0.443375	0.00463975
OPC2	Fut9	0.442861	2.3922e-24
OPC2	Mex3b	0.441696	5.63168e-14
OPC2	Rnf2	0.43875	8.90618e-05
OPC2	Fam57b	0.438091	2.76993e-19
OPC2	Kif5c	0.434435	2.18522e-09
OPC2	Nr2f1	0.427509	0.0475741
OPC2	Meis3	0.427005	0.0225464
OPC2	Khdrbs3	0.426008	1.28987e-07
OPC2	Snx22	0.424423	3.47218e-08
OPC2	Ascl1	0.423617	8.32126e-45
OPC2	Apex1	0.422467	0.00129013
OPC2	Fabp5	0.421914	0.0159497
OPC2	Miat	0.418206	8.22077e-27
OPC2	Racgap1	0.417734	4.32471e-34
OPC2	Smpd3	0.416378	3.89432e-05
OPC2	Ezh2	0.415124	1.95893e-08
OPC2	Cdk1	0.413886	1.68159e-11
OPC2	Sms	0.411669	6.24894e-06
OPC2	Apc2	0.411634	1.33619e-14
OPC2	Sdk2	0.409531	3.88378e-23
OPC2	Rimklb	0.406736	1.38194e-37
OPC2	Mapk10	0.405554	1.52248e-05
OPC2	Fmn2	0.404718	5.09854e-32
OPC2	Pou3f3	0.401415	0.0330244
OPC2	Phf21b	0.399626	1.73707e-37
OPC2	Cbarp	0.395706	1.19235e-05
OPC2	Gdap1	0.395242	9.83549e-16
OPC2	Arl4c	0.392153	2.60579e-38
OPC2	Cdca3	0.389277	9.19915e-37
OPC2	Grik5	0.384161	0.00409059
OPC2	Rnasel	0.384007	4.32284e-26
OPC2	Etv5	0.382886	4.37603e-06
OPC2	Bok	0.381545	0.0188932
OPC2	Pkia	0.378173	0.000242036
OPC2	Celf3	0.373507	1.38082e-50
OPC2	Plppr2	0.362687	7.61246e-08
OPC2	Bcl11b	0.360192	4.50316e-42
OPC2	Sox6	0.359084	1.46576e-18
OPC2	Ldhb	0.358198	0.0185072
OPC2	Prkra	0.3572	0.0462547
OPC2	Fam171a2	0.357141	3.56685e-15
OPC2	Cdkn2c	0.355644	0.00472564
OPC2	Atp13a2	0.353154	0.0157443
OPC2	Tmem35	0.352807	3.62132e-24
OPC2	Fam69b	0.345683	0.0184993
OPC2	Hist1h2al	0.34536	0.0126595
OPC2	Ralgps2	0.344074	1.13182e-13
OPC2	Limd2	0.341664	3.86981e-07
OPC2	Zfp157	0.339334	0.000626847
OPC2	Rfc4	0.337467	7.70896e-06
OPC2	Mcm7	0.335598	0.0218532
OPC2	C530008M17Rik	0.334346	6.66646e-10
OPC2	Tyms	0.330289	6.88535e-07
OPC2	Tacc3	0.32989	1.47442e-06
OPC2	Rorb	0.326719	2.49645e-15
OPC2	D930015E06Rik	0.324777	3.06038e-10
OPC2	Dynlt1c	0.323078	0.019485
OPC2	Rfc3	0.318233	0.000159349
OPC2	Sirpa	0.314476	0.00174369
OPC2	Hist1h1e	0.31349	1.91518e-08
OPC2	Fam60a	0.310404	0.000112926
OPC2	Ncapd2	0.306373	2.34268e-07
OPC2	G2e3	0.305994	0.00680597
OPC2	Gpr162	0.302814	8.79483e-10
OPC2	Ypel1	0.302423	5.97231e-08
OPC2	E130114P18Rik	0.299957	6.99205e-26
OPC2	Pou3f4	0.299221	1.54127e-35
OPC2	Sox5	0.295835	4.7938e-14
OPC2	Tram1l1	0.293537	0.000206147
OPC2	Lrp11	0.286041	5.02947e-12
OPC2	Prkar2b	0.280872	4.96157e-07
OPC2	Dynlt1f	0.279676	0.00101069
OPC2	Shd	0.277775	4.37489e-09
OPC2	Kif22	0.274845	0.00182133
OPC2	Bhlhb9	0.273667	0.0483665
OPC2	Gdap1l1	0.27245	6.01035e-07
OPC2	Rnd3	0.267231	0.0239981
OPC2	Rcor2	0.266626	6.63921e-18
OPC2	Knstrn	0.265224	1.20577e-20
OPC2	Cenpm	0.26444	4.31722e-26
OPC2	Pcgf2	0.264023	0.0220908
OPC2	Plekho1	0.26358	6.03051e-08
OPC2	Cenpv	0.261416	0.002621
OPC2	Ncs1	0.258148	0.0155975
OPC2	Mir124-2hg	0.254833	7.63827e-50
OPC2	Rcc2	0.252411	0.0400753
OPC2	Sapcd2	0.251062	2.98861e-38
OPC2	Cd81	-0.258926	9.1315e-05
OPC2	Tmbim4	-0.260863	0.00658979
OPC2	Laptm4b	-0.271068	0.0231549
OPC2	Smim1	-0.284647	0.00397396
OPC2	Arl2	-0.291115	0.0187868
OPC2	Dnajc3	-0.292409	0.0138496
OPC2	Lpar1	-0.302284	0.0459588
OPC2	S100a1	-0.315937	8.26586e-06
OPC2	Sbds	-0.31794	0.00789136
OPC2	Rexo2	-0.321752	0.00114998
OPC2	Galnt6	-0.329695	0.0347738
OPC2	Dad1	-0.338583	0.00812268
OPC2	Ostf1	-0.3456	0.0455853
OPC2	Bcl2l1	-0.349951	0.00751721
OPC2	Tmem59	-0.351618	7.25306e-05
OPC2	Slc12a2	-0.354815	7.12563e-05
OPC2	Pla2g16	-0.357029	1.25565e-05
OPC2	Endod1	-0.359185	0.00220536
OPC2	P3h4	-0.367361	0.0064873
OPC2	Pfn1	-0.370854	0.0200829
OPC2	Glmp	-0.372841	0.00176887
OPC2	Serpinb1a	-0.379276	0.0143146
OPC2	Rabac1	-0.38188	6.98163e-05
OPC2	Cdh5	-0.381986	0.0247213
OPC2	Rrbp1	-0.384969	1.35667e-06
OPC2	Efcab14	-0.386293	0.0338999
OPC2	Mast4	-0.389361	0.00907405
OPC2	Col8a2	-0.392058	0.0495522
OPC2	Spr	-0.394186	0.000421516
OPC2	Ndufa3	-0.394241	0.00586605
OPC2	Adipor1	-0.395831	0.00551401
OPC2	Prr5l	-0.398549	0.0267377
OPC2	Cpd	-0.401263	0.00238211
OPC2	Foxc1	-0.404362	0.0380618
OPC2	Inf2	-0.414791	0.0148363
OPC2	Arl6ip5	-0.414824	0.00148543
OPC2	Tprgl	-0.417788	0.0402947
OPC2	Tmem125	-0.418206	0.0159247
OPC2	Mapk3	-0.418667	0.0015897
OPC2	Sdf4	-0.41973	0.0176038
OPC2	Mbnl2	-0.423783	0.000501736
OPC2	Aldh2	-0.426007	3.4095e-05
OPC2	Card19	-0.430084	0.00164782
OPC2	Arid5b	-0.430289	0.0266978
OPC2	Tpd52	-0.431667	0.00393062
OPC2	Adssl1	-0.432292	0.022535
OPC2	Rbms1	-0.435345	0.00875482
OPC2	Sri	-0.438301	0.0148752
OPC2	Lzts2	-0.440383	0.000592001
OPC2	Serpinb6a	-0.441017	0.0051811
OPC2	Sec62	-0.443799	0.00140333
OPC2	Fnbp1	-0.445161	0.0162411
OPC2	Cd2ap	-0.445753	0.0331041
OPC2	Tprn	-0.44585	0.0320153
OPC2	43526	-0.445946	0.0128575
OPC2	Wasf2	-0.447211	0.0319341
OPC2	Imp3	-0.447903	0.0141913
OPC2	Klhl2	-0.454346	0.00262362
OPC2	Hspb8	-0.456805	0.0168597
OPC2	Kcna1	-0.460834	0.025491
OPC2	Emc7	-0.461184	0.00253976
OPC2	Lamb2	-0.461563	0.0423464
OPC2	Gng5	-0.463463	0.000598418
OPC2	Rnaset2a	-0.465183	0.0311138
OPC2	Ctnna1	-0.465725	0.00441301
OPC2	Msrb1	-0.469409	0.0427422
OPC2	Rras	-0.469955	0.0185892
OPC2	Eml2	-0.4704	0.00068306
OPC2	Smim14	-0.470467	2.18828e-05
OPC2	Stx4a	-0.471458	0.00226186
OPC2	Capns1	-0.473804	0.000716657
OPC2	Pttg1	-0.473978	5.85091e-05
OPC2	Fam174a	-0.474335	0.000161541
OPC2	Ddrgk1	-0.475314	0.000184685
OPC2	Osbpl1a	-0.477004	0.000700294
OPC2	Slc16a1	-0.478446	0.0350316
OPC2	Hdac11	-0.479114	0.0121701
OPC2	Pdgfa	-0.480078	0.00148548
OPC2	Aldoa	-0.485593	5.89031e-08
OPC2	Tns1	-0.486351	0.0257877
OPC2	Otud7b	-0.487886	0.000525787
OPC2	Slc50a1	-0.48958	3.30666e-05
OPC2	Pde8a	-0.489804	0.00398474
OPC2	Itm2b	-0.492772	8.04275e-14
OPC2	Cdc42ep2	-0.494068	0.00300507
OPC2	Cdc37l1	-0.494485	0.0226467
OPC2	Aebp1	-0.501415	0.000157948
OPC2	Rnf130	-0.502577	0.00920402
OPC2	Rhoa	-0.503074	8.20761e-06
OPC2	Fgfr2	-0.503486	0.0268968
OPC2	Aig1	-0.50591	0.00106737
OPC2	Smad7	-0.506633	0.000415896
OPC2	Tapbp	-0.506721	0.00817294
OPC2	Gjc2	-0.514814	0.00523274
OPC2	Tmeff2	-0.516258	0.000590447
OPC2	1810037I17Rik	-0.528067	3.53758e-05
OPC2	Arsg	-0.530147	0.000161571
OPC2	Car14	-0.532819	6.85618e-06
OPC2	Gas6	-0.532845	0.00209568
OPC2	Tmem63a	-0.535074	0.000152333
OPC2	Cd63	-0.53791	0.00175849
OPC2	Foxp1	-0.544044	0.00832325
OPC2	Syf2	-0.546581	0.000304104
OPC2	Efhd1	-0.547484	0.0144157
OPC2	Elovl7	-0.549074	3.77883e-06
OPC2	Clic4	-0.553438	3.16098e-05
OPC2	Shisa5	-0.553763	0.00525665
OPC2	Gde1	-0.555029	7.30773e-06
OPC2	Timp2	-0.557285	1.34883e-05
OPC2	Slc44a1	-0.557516	0.0289393
OPC2	Hs3st1	-0.561148	0.00386083
OPC2	Tmed10	-0.573975	1.50111e-08
OPC2	Unc5b	-0.576048	0.00802376
OPC2	H2afj	-0.576324	0.00699761
OPC2	S100a13	-0.576449	1.03799e-05
OPC2	Agpat4	-0.577786	0.00728414
OPC2	Gpx4	-0.580147	3.10966e-11
OPC2	Arpc1b	-0.583101	4.68711e-08
OPC2	Rnaset2b	-0.583646	0.00273641
OPC2	Elovl1	-0.585168	5.44066e-05
OPC2	Afap1l1	-0.585267	0.000119975
OPC2	Rap1a	-0.585497	0.000175963
OPC2	Pmp22	-0.589283	0.00414521
OPC2	Plat	-0.590637	0.00695604
OPC2	Pon2	-0.592834	5.41396e-07
OPC2	Gjb1	-0.601969	0.0149039
OPC2	Aspa	-0.603322	2.73563e-05
OPC2	Atp1b3	-0.603498	0.00115153
OPC2	Sparc	-0.605008	0.0001938
OPC2	Foxd1	-0.607412	0.0286244
OPC2	Rbp1	-0.607736	0.0199537
OPC2	Cpox	-0.609131	0.000988466
OPC2	Tcn2	-0.613451	2.09104e-05
OPC2	Sh3bgrl3	-0.615368	1.54718e-05
OPC2	Ahnak	-0.618285	0.0111074
OPC2	Cd151	-0.621709	0.00935793
OPC2	Bst2	-0.623876	0.00607856
OPC2	Phlda3	-0.623916	0.000570018
OPC2	Pllp	-0.632485	0.00418115
OPC2	Aplp2	-0.633962	1.81068e-08
OPC2	Vamp8	-0.651471	1.06151e-08
OPC2	Fam177a	-0.652738	0.012905
OPC2	Epas1	-0.657836	0.0482126
OPC2	Il10rb	-0.66188	0.000693969
OPC2	Rhob	-0.667645	0.000330484
OPC2	Bcam	-0.669567	0.0414116
OPC2	Tmbim1	-0.671398	3.0361e-06
OPC2	Hapln2	-0.673064	0.00341484
OPC2	Ptrf	-0.679899	0.0339937
OPC2	Atox1	-0.681125	1.02914e-07
OPC2	Fermt2	-0.683642	2.12801e-06
OPC2	Gltp	-0.689298	0.0308813
OPC2	Cers2	-0.689358	1.60592e-05
OPC2	Tspo	-0.690679	2.21128e-05
OPC2	Cystm1	-0.694862	7.1346e-11
OPC2	Rhog	-0.696441	0.00101362
OPC2	Tmem88b	-0.697218	0.00427069
OPC2	Adamts1	-0.699893	0.000190418
OPC2	Lamp1	-0.701267	5.02931e-08
OPC2	Emp3	-0.701846	0.0242203
OPC2	Ppp1r16b	-0.705456	0.0112923
OPC2	Ctsd	-0.714256	4.39275e-06
OPC2	Dnajb2	-0.717067	0.000220252
OPC2	BC028528	-0.725186	0.00860093
OPC2	App	-0.726957	5.07798e-11
OPC2	Klf9	-0.727254	1.94728e-05
OPC2	Emb	-0.729773	0.0199542
OPC2	Reep5	-0.731719	1.00846e-08
OPC2	Litaf	-0.732031	0.00594216
OPC2	Serinc3	-0.732788	4.71575e-08
OPC2	Nrp1	-0.737739	0.00106089
OPC2	Fa2h	-0.743814	0.000208679
OPC2	Sgk1	-0.750907	5.98165e-06
OPC2	Evi2a	-0.763515	0.00287865
OPC2	Tppp3	-0.764061	0.000387702
OPC2	Dusp3	-0.766826	1.02922e-06
OPC2	Rnf7	-0.767881	9.36744e-05
OPC2	Lgi3	-0.774297	0.000544247
OPC2	Anxa3	-0.782057	4.99981e-05
OPC2	Emcn	-0.788845	0.00447845
OPC2	Cd82	-0.78932	1.68363e-09
OPC2	Ctsh	-0.789359	1.84059e-05
OPC2	Gsn	-0.790947	4.76854e-05
OPC2	Glul	-0.79226	1.74428e-09
OPC2	Lsr	-0.7932	0.000509232
OPC2	Ebf1	-0.797865	0.00772671
OPC2	Degs1	-0.797956	2.90376e-09
OPC2	Anxa5	-0.80061	1.36794e-07
OPC2	Rnf13	-0.801352	0.0014725
OPC2	Fn1	-0.809677	0.00632472
OPC2	Ltbp4	-0.81186	0.00047854
OPC2	Ttll7	-0.812177	5.60567e-05
OPC2	Slc48a1	-0.813924	0.000381599
OPC2	Thbd	-0.814866	0.000344615
OPC2	Enpp2	-0.817473	0.000435852
OPC2	Myl6	-0.817773	6.3897e-12
OPC2	Perp	-0.837169	0.00279056
OPC2	Ppp1r15a	-0.84055	0.00731428
OPC2	Pex5l	-0.841921	0.0119625
OPC2	Tsc22d3	-0.842343	5.4874e-07
OPC2	Efemp1	-0.845814	0.0120733
OPC2	Sptbn1	-0.849609	2.13179e-06
OPC2	Acvrl1	-0.851923	0.00204144
OPC2	Arl4a	-0.860435	4.20036e-06
OPC2	Selenop	-0.86221	0.0105755
OPC2	Desi1	-0.862291	0.00397895
OPC2	Selm	-0.865658	5.69263e-05
OPC2	Alpl	-0.868257	0.000686457
OPC2	Abcb1a	-0.871149	0.000450176
OPC2	Tmem151a	-0.871611	0.000683443
OPC2	Bin1	-0.874935	0.0224371
OPC2	Sec11c	-0.875691	0.000486072
OPC2	H2-K1	-0.881166	2.32608e-05
OPC2	Wfdc1	-0.895844	7.22485e-05
OPC2	Srgn	-0.899955	0.0178933
OPC2	Fosb	-0.902202	0.000381869
OPC2	Serpinh1	-0.902655	8.07575e-08
OPC2	Myl12a	-0.917111	5.16397e-13
OPC2	Apod	-0.946987	5.90199e-08
OPC2	Col1a1	-0.952018	0.0394439
OPC2	Eng	-0.952534	0.000424373
OPC2	Col1a2	-0.952982	0.00639439
OPC2	43712	-0.953958	4.84498e-06
OPC2	Ifitm2	-0.955125	8.72229e-09
OPC2	Anxa2	-0.955697	5.77892e-06
OPC2	Gpr37	-0.959686	1.37147e-05
OPC2	Cd34	-0.961852	0.00117084
OPC2	Neat1	-0.973849	2.43444e-11
OPC2	Hes1	-0.977899	2.72233e-06
OPC2	Kctd13	-0.980039	0.0439646
OPC2	Nr4a1	-0.98116	1.26575e-05
OPC2	Sgms1	-0.985405	3.04666e-05
OPC2	Igfbp2	-0.998984	0.0318135
OPC2	Gadd45b	-1.00364	1.31353e-07
OPC2	Pcp4l1	-1.00477	3.38396e-06
OPC2	Slc6a6	-1.02242	0.000128453
OPC2	Dbndd2	-1.02781	6.53826e-05
OPC2	Ndrg1	-1.03046	4.53171e-13
OPC2	Fcgrt	-1.03068	9.53629e-09
OPC2	1500015O10Rik	-1.03647	1.9331e-06
OPC2	Itih5	-1.04116	0.0215527
OPC2	Nkx6-2	-1.0458	2.60589e-06
OPC2	Pcolce	-1.057	1.93846e-06
OPC2	Pdlim2	-1.06163	2.92764e-11
OPC2	Slc9a3r2	-1.06992	1.93448e-06
OPC2	S100a11	-1.08104	1.67822e-07
OPC2	Cdkn1a	-1.09435	6.25425e-05
OPC2	Ier3	-1.10394	0.000648382
OPC2	Opalin	-1.11243	3.0439e-06
OPC2	Slc38a2	-1.11377	0.000496077
OPC2	Slco1c1	-1.11408	6.34867e-05
OPC2	Ermn	-1.11507	0.000839712
OPC2	Id1	-1.12044	0.000172751
OPC2	Csrp1	-1.12631	0.00483135
OPC2	Mog	-1.16086	0.000254071
OPC2	Esam	-1.17478	0.000264639
OPC2	Abcg2	-1.18763	1.28479e-08
OPC2	H2-D1	-1.20695	8.23748e-09
OPC2	Qdpr	-1.20763	0.00097213
OPC2	Cebpb	-1.22056	0.00554641
OPC2	Btg2	-1.22158	2.58773e-07
OPC2	Gng11	-1.22526	1.97925e-16
OPC2	Gstp1	-1.22841	1.59044e-10
OPC2	Ramp2	-1.23175	6.98706e-07
OPC2	Gatm	-1.23423	4.8612e-06
OPC2	Slc2a1	-1.24035	0.000168561
OPC2	Cxcl12	-1.24565	5.59872e-06
OPC2	B2m	-1.25045	3.60034e-08
OPC2	Ppp1r14a	-1.26179	2.45402e-06
OPC2	Nfkbia	-1.30025	3.20616e-09
OPC2	Mag	-1.30644	8.92686e-06
OPC2	Mobp	-1.3153	2.9653e-05
OPC2	Car2	-1.32567	2.60226e-09
OPC2	Cyr61	-1.34076	0.00278682
OPC2	Tm4sf1	-1.34948	2.21998e-06
OPC2	Il33	-1.35846	5.83499e-09
OPC2	Cryab	-1.35873	3.96097e-08
OPC2	Zfp36	-1.40912	7.62551e-09
OPC2	Klf4	-1.41831	2.06516e-10
OPC2	Fth1	-1.42983	5.48573e-32
OPC2	Mbp	-1.45505	0.00192304
OPC2	Cldn11	-1.45866	5.4775e-09
OPC2	Ly6e	-1.46373	2.1877e-05
OPC2	Slco1a4	-1.51201	9.02495e-05
OPC2	Trf	-1.56239	7.81608e-08
OPC2	Mal	-1.5847	4.83098e-10
OPC2	Ifitm3	-1.60699	5.47104e-13
OPC2	Flt1	-1.6178	0.00169382
OPC2	Junb	-1.65181	9.65323e-12
OPC2	Id3	-1.666	1.82267e-10
OPC2	Ptgds	-1.68675	7.0948e-09
OPC2	Crip1	-1.69727	0.00152613
OPC2	Pltp	-1.72255	1.17395e-08
OPC2	Fxyd5	-1.7373	3.48833e-08
OPC2	Bsg	-1.82654	7.99092e-07
OPC2	Igfbp7	-1.88006	1.54999e-13
OPC2	Hspa1a	-1.90446	2.66878e-12
OPC2	Mgp	-1.94835	0.0194961
OPC2	Hspb1	-2.05962	7.42089e-13
OPC2	Ly6a	-2.11845	9.72594e-05
OPC2	Klf2	-2.14711	3.81068e-11
OPC2	Itm2a	-2.20881	7.15545e-10

## Sheet: Oligodendrocytes
Cluster	Gene	Average log-Fold Change	Adjusted p-value
Oligodendrocytes	Plp1	2.86885	3.69152e-272
Oligodendrocytes	Aplp1	2.6068	2.66262e-275
Oligodendrocytes	Cnp	2.55776	2.92963e-287
Oligodendrocytes	Mbp	2.55001	2.84727e-278
Oligodendrocytes	Mobp	2.38759	2.01375e-283
Oligodendrocytes	Cldn11	2.3497	1.89009e-279
Oligodendrocytes	Mal	2.33207	3.7585e-275
Oligodendrocytes	Mog	2.33161	0
Oligodendrocytes	Trf	2.31812	1.26505e-271
Oligodendrocytes	Mag	2.29532	0
Oligodendrocytes	Tubb4a	2.23419	1.4687e-276
Oligodendrocytes	Qdpr	2.19926	2.11646e-259
Oligodendrocytes	Stmn4	2.18807	2.25643e-290
Oligodendrocytes	Ermn	2.14347	0
Oligodendrocytes	Cryab	2.09521	5.77968e-255
Oligodendrocytes	Opalin	2.09028	2.09971e-251
Oligodendrocytes	Car2	2.06216	2.80799e-260
Oligodendrocytes	2019-09-04	2.02059	2.38996e-253
Oligodendrocytes	Bin1	1.97121	4.64386e-285
Oligodendrocytes	Fez1	1.96442	6.45164e-277
Oligodendrocytes	Dbndd2	1.94899	5.8255e-299
Oligodendrocytes	Csrp1	1.93536	3.2886e-236
Oligodendrocytes	Kctd13	1.89683	3.46519e-302
Oligodendrocytes	Olig1	1.88628	0
Oligodendrocytes	Ptgds	1.85278	3.82815e-180
Oligodendrocytes	Gatm	1.84426	7.95254e-267
Oligodendrocytes	Ppp1r14a	1.82844	9.95248e-255
Oligodendrocytes	Gpm6b	1.82517	3.72821e-276
Oligodendrocytes	Gpr37	1.81164	0
Oligodendrocytes	Desi1	1.80831	5.76616e-271
Oligodendrocytes	Pex5l	1.79274	1.98238e-301
Oligodendrocytes	Syt11	1.77336	2.25349e-265
Oligodendrocytes	Tspan2	1.76998	2.34873e-281
Oligodendrocytes	Cmtm5	1.75511	1.35941e-303
Oligodendrocytes	Nkx6-2	1.75166	0
Oligodendrocytes	Pllp	1.75077	8.76037e-255
Oligodendrocytes	Scd2	1.72433	3.07043e-238
Oligodendrocytes	Tmem151a	1.71636	2.81213e-292
Oligodendrocytes	Sec11c	1.68132	4.14106e-228
Oligodendrocytes	Tsc22d4	1.66769	8.12225e-236
Oligodendrocytes	Sez6l2	1.65625	1.2371e-293
Oligodendrocytes	Slc48a1	1.6459	1.77675e-234
Oligodendrocytes	Fth1	1.64126	3.1098e-247
Oligodendrocytes	Slain1	1.62982	0
Oligodendrocytes	Gstp1	1.62246	1.04156e-192
Oligodendrocytes	Mapt	1.61101	6.09354e-281
Oligodendrocytes	Rnf13	1.60076	2.46537e-237
Oligodendrocytes	Josd2	1.59769	9.59746e-236
Oligodendrocytes	Ppp1r16b	1.59292	1.45337e-256
Oligodendrocytes	Stmn1	1.57809	2.16789e-215
Oligodendrocytes	Ugt8a	1.56535	3.00508e-287
Oligodendrocytes	Plekhb1	1.55601	8.47862e-252
Oligodendrocytes	Pcsk1n	1.55491	7.12975e-274
Oligodendrocytes	Shisa4	1.54979	5.74601e-239
Oligodendrocytes	Hapln2	1.54502	4.56423e-265
Oligodendrocytes	Lgi3	1.53198	1.32954e-273
Oligodendrocytes	Fabp5	1.52835	9.98968e-215
Oligodendrocytes	2019-09-08	1.51771	1.80949e-259
Oligodendrocytes	Ttll7	1.51137	9.74663e-241
Oligodendrocytes	Ttyh2	1.49962	9.95421e-209
Oligodendrocytes	Psat1	1.49433	5.41321e-275
Oligodendrocytes	Evi2a	1.49154	1.74032e-274
Oligodendrocytes	Mapk8ip1	1.48795	1.46174e-234
Oligodendrocytes	Gprc5b	1.4809	1.61261e-254
Oligodendrocytes	Gjb1	1.47005	3.25044e-264
Oligodendrocytes	Il33	1.46053	4.00556e-190
Oligodendrocytes	Grb14	1.44193	4.0125e-185
Oligodendrocytes	Epb41l3	1.44069	6.1738e-268
Oligodendrocytes	Fa2h	1.43568	1.79137e-262
Oligodendrocytes	Tnfaip6	1.42861	3.73961e-258
Oligodendrocytes	Tmem88b	1.41927	5.42064e-259
Oligodendrocytes	Slc44a1	1.41076	2.86262e-233
Oligodendrocytes	Qk	1.40853	2.93597e-200
Oligodendrocytes	Sirt2	1.40736	9.1972e-212
Oligodendrocytes	Rtn4	1.39599	2.18936e-202
Oligodendrocytes	Efnb3	1.39518	3.54497e-249
Oligodendrocytes	Aspa	1.39493	1.21572e-231
Oligodendrocytes	Phgdh	1.39339	2.55674e-219
Oligodendrocytes	Ptprd	1.37311	9.81161e-221
Oligodendrocytes	Wscd1	1.36471	3.0832e-258
Oligodendrocytes	Dusp26	1.36051	1.35699e-255
Oligodendrocytes	Gjc2	1.35618	6.12464e-267
Oligodendrocytes	Dnajb2	1.34603	3.72378e-214
Oligodendrocytes	Vmp1	1.32969	2.42763e-196
Oligodendrocytes	Efhd1	1.31316	1.61988e-264
Oligodendrocytes	Gltp	1.30953	1.85053e-186
Oligodendrocytes	Ywhaq	1.30896	3.80239e-195
Oligodendrocytes	Edil3	1.30762	2.02786e-252
Oligodendrocytes	Litaf	1.30494	1.08633e-213
Oligodendrocytes	Pcdh9	1.29866	2.77836e-242
Oligodendrocytes	Taldo1	1.29657	2.5275e-177
Oligodendrocytes	Cpox	1.28618	5.42097e-222
Oligodendrocytes	Pdlim2	1.28546	2.53962e-169
Oligodendrocytes	Kif1b	1.26999	8.21003e-195
Oligodendrocytes	Hcn2	1.26982	5.98383e-194
Oligodendrocytes	Kcna1	1.26871	2.19088e-252
Oligodendrocytes	Jam3	1.25629	2.73874e-216
Oligodendrocytes	2019-09-07	1.24574	1.3377e-170
Oligodendrocytes	Acot7	1.24555	1.0477e-213
Oligodendrocytes	Rhog	1.23354	1.7123e-214
Oligodendrocytes	Tppp3	1.22465	6.73187e-153
Oligodendrocytes	Mid1ip1	1.2166	7.61258e-170
Oligodendrocytes	Gjc3	1.21019	9.78761e-245
Oligodendrocytes	Agpat4	1.20672	2.27185e-183
Oligodendrocytes	Etv1	1.20342	1.92313e-211
Oligodendrocytes	Elavl3	1.19856	1.5481e-231
Oligodendrocytes	Fnbp1	1.19467	1.43419e-215
Oligodendrocytes	Cers2	1.18288	3.76104e-169
Oligodendrocytes	Abca2	1.18285	5.75959e-185
Oligodendrocytes	Gnai1	1.17826	1.29632e-209
Oligodendrocytes	Faim2	1.17515	5.45659e-233
Oligodendrocytes	Pcbp4	1.16977	1.37973e-191
Oligodendrocytes	Sh3gl3	1.16936	5.68931e-227
Oligodendrocytes	Phyhipl	1.16374	1.78979e-234
Oligodendrocytes	Sox10	1.15832	1.0444e-222
Oligodendrocytes	Klk6	1.15465	1.43103e-31
Oligodendrocytes	Rnf7	1.14394	2.29093e-167
Oligodendrocytes	Ap2a1	1.14312	1.00965e-171
Oligodendrocytes	Lpar1	1.14049	2.07371e-209
Oligodendrocytes	Phldb1	1.13941	2.75161e-157
Oligodendrocytes	Cadm4	1.13813	4.04497e-212
Oligodendrocytes	Phlda3	1.13669	4.47876e-169
Oligodendrocytes	Pak1	1.13051	5.83696e-230
Oligodendrocytes	Myrf	1.12265	2.88693e-210
Oligodendrocytes	Dpysl2	1.12061	8.67469e-167
Oligodendrocytes	Arpc1a	1.11601	2.52096e-145
Oligodendrocytes	Fscn1	1.11382	1.15374e-204
Oligodendrocytes	Sccpdh	1.11208	4.27147e-168
Oligodendrocytes	Lamp1	1.10295	3.44149e-174
Oligodendrocytes	Ado	1.09431	1.15576e-202
Oligodendrocytes	Hepacam	1.09407	1.67715e-229
Oligodendrocytes	Fam177a	1.09211	2.30684e-93
Oligodendrocytes	Tmem125	1.09187	7.40449e-229
Oligodendrocytes	Tspan15	1.08893	7.46741e-213
Oligodendrocytes	Tmeff2	1.08355	2.49209e-160
Oligodendrocytes	Dcaf17	1.08255	3.10887e-123
Oligodendrocytes	Pacs2	1.08069	5.81049e-185
Oligodendrocytes	Aatk	1.07463	2.50913e-210
Oligodendrocytes	Gna12	1.07455	7.09885e-174
Oligodendrocytes	Glul	1.07229	8.31243e-123
Oligodendrocytes	Golga7	1.07216	9.05438e-149
Oligodendrocytes	Carhsp1	1.07151	4.21723e-169
Oligodendrocytes	Spock1	1.06953	2.249e-195
Oligodendrocytes	Tmod1	1.06812	4.56335e-199
Oligodendrocytes	Cntn2	1.06796	7.92377e-215
Oligodendrocytes	Map7	1.05762	3.415e-202
Oligodendrocytes	Zeb2	1.05742	6.80083e-170
Oligodendrocytes	H2afj	1.05007	9.20917e-122
Oligodendrocytes	Apbb1	1.03761	2.05153e-164
Oligodendrocytes	Gamt	1.03701	8.82254e-145
Oligodendrocytes	Tmeff1	1.03482	1.28445e-171
Oligodendrocytes	Ank3	1.03366	2.74886e-190
Oligodendrocytes	Tnni1	1.03234	3.60022e-189
Oligodendrocytes	Gal3st1	1.03117	2.28032e-209
Oligodendrocytes	Adssl1	1.02825	1.38904e-207
Oligodendrocytes	Fgfr2	1.01905	1.45146e-168
Oligodendrocytes	Nmral1	1.01688	8.35596e-186
Oligodendrocytes	Frmd8	1.01584	3.06484e-187
Oligodendrocytes	S100a16	1.004	1.29801e-123
Oligodendrocytes	Bpgm	1.0027	2.9506e-164
Oligodendrocytes	Rtkn	1.00119	2.79503e-184
Oligodendrocytes	Tmem63a	0.998744	1.36905e-165
Oligodendrocytes	Kif1a	0.993577	1.31098e-188
Oligodendrocytes	Tppp	0.992643	7.51646e-185
Oligodendrocytes	Atp1b3	0.986118	9.9985e-128
Oligodendrocytes	Cd81	0.979793	2.96849e-177
Oligodendrocytes	Nfasc	0.979342	1.17221e-175
Oligodendrocytes	Serpinb1a	0.96691	4.5947e-124
Oligodendrocytes	Tmod2	0.959803	8.411e-159
Oligodendrocytes	Anks1b	0.957462	3.61299e-195
Oligodendrocytes	1700047M11Rik	0.957068	3.06323e-174
Oligodendrocytes	Lap3	0.956667	5.94126e-144
Oligodendrocytes	Trim59	0.954519	6.37267e-182
Oligodendrocytes	Spock3	0.951568	1.63364e-153
Oligodendrocytes	5031439G07Rik	0.948546	1.50723e-177
Oligodendrocytes	Hdac11	0.948279	2.77597e-168
Oligodendrocytes	Creb5	0.941961	1.72829e-191
Oligodendrocytes	Rnf130	0.936063	1.20549e-137
Oligodendrocytes	Fbxo2	0.935047	3.18402e-169
Oligodendrocytes	Ube2d1	0.933159	1.60403e-170
Oligodendrocytes	Bfsp2	0.932866	6.04371e-173
Oligodendrocytes	Olig2	0.929787	1.21266e-189
Oligodendrocytes	Klhl2	0.927473	1.35127e-167
Oligodendrocytes	App	0.925058	1.8164e-140
Oligodendrocytes	Map7d1	0.923555	1.91175e-133
Oligodendrocytes	Clasp2	0.916966	5.70448e-104
Oligodendrocytes	Trim2	0.915632	4.19803e-183
Oligodendrocytes	Ncam1	0.913289	1.28656e-179
Oligodendrocytes	Osbpl1a	0.911372	3.82929e-125
Oligodendrocytes	Gpr62	0.91129	7.90291e-195
Oligodendrocytes	Prr18	0.909412	6.55539e-189
Oligodendrocytes	Arhgap23	0.904207	2.13785e-155
Oligodendrocytes	Rcan2	0.903869	4.36116e-154
Oligodendrocytes	Ralgds	0.902453	4.10782e-156
Oligodendrocytes	Gnao1	0.901789	7.15608e-157
Oligodendrocytes	Tmbim1	0.90017	2.30174e-122
Oligodendrocytes	Omg	0.895462	4.40396e-174
Oligodendrocytes	Slc24a2	0.890996	6.64038e-175
Oligodendrocytes	Prkcz	0.889834	8.34085e-167
Oligodendrocytes	Cd82	0.885434	4.37212e-119
Oligodendrocytes	Pou3f1	0.883371	2.74639e-165
Oligodendrocytes	S1pr5	0.882379	2.07331e-190
Oligodendrocytes	Ckb	0.881956	1.63138e-129
Oligodendrocytes	Tyro3	0.881217	2.26396e-177
Oligodendrocytes	Map1a	0.880785	1.89578e-172
Oligodendrocytes	Tmem229a	0.87987	2.55267e-189
Oligodendrocytes	Cdc37l1	0.877753	1.72553e-126
Oligodendrocytes	Nipa1	0.876117	3.80879e-175
Oligodendrocytes	Pcyt2	0.875385	1.40498e-124
Oligodendrocytes	Bcas1	0.87463	1.65312e-182
Oligodendrocytes	Ccp110	0.869946	3.25461e-145
Oligodendrocytes	Gabbr1	0.869723	1.78314e-138
Oligodendrocytes	Kcnj10	0.864109	2.98892e-166
Oligodendrocytes	Cdc42ep2	0.861399	1.79285e-174
Oligodendrocytes	Tprn	0.860289	5.20196e-150
Oligodendrocytes	Nap1l5	0.858935	1.34529e-155
Oligodendrocytes	Hsp90aa1	0.846722	8.82302e-122
Oligodendrocytes	Hebp1	0.834601	2.0791e-97
Oligodendrocytes	Emc10	0.829594	7.75577e-106
Oligodendrocytes	Cldnd1	0.828789	1.21798e-118
Oligodendrocytes	Ank2	0.82537	1.24585e-124
Oligodendrocytes	Chn2	0.822414	9.97231e-145
Oligodendrocytes	Fam171b	0.820815	5.82599e-146
Oligodendrocytes	Sv2a	0.818465	4.02838e-168
Oligodendrocytes	Pigyl	0.816531	1.76902e-113
Oligodendrocytes	Dock10	0.814817	7.6833e-146
Oligodendrocytes	Ank	0.811774	8.0491e-132
Oligodendrocytes	Clip3	0.811374	2.2336e-134
Oligodendrocytes	Ndrg1	0.806661	1.26026e-105
Oligodendrocytes	Reep5	0.80503	3.33205e-99
Oligodendrocytes	Pigz	0.80366	1.4949e-164
Oligodendrocytes	Unc5b	0.798712	1.55529e-136
Oligodendrocytes	Gas7	0.795885	1.74844e-115
Oligodendrocytes	Rap1a	0.795409	4.37093e-91
Oligodendrocytes	Secisbp2l	0.790517	1.03871e-113
Oligodendrocytes	Pip4k2a	0.789595	2.26361e-149
Oligodendrocytes	Kazn	0.787717	1.54515e-156
Oligodendrocytes	Ptp4a1	0.787006	2.14778e-107
Oligodendrocytes	Degs1	0.786686	2.18998e-103
Oligodendrocytes	Ddr1	0.786133	7.55664e-115
Oligodendrocytes	Adap1	0.782155	1.44248e-165
Oligodendrocytes	Galnt6	0.782006	5.98099e-171
Oligodendrocytes	Anln	0.78082	2.06293e-129
Oligodendrocytes	Rnf5	0.779194	1.75278e-114
Oligodendrocytes	Clmn	0.778331	2.17768e-135
Oligodendrocytes	Kif21a	0.77725	3.04473e-147
Oligodendrocytes	Arl8a	0.774728	1.13671e-103
Oligodendrocytes	Tmem189	0.771162	3.94723e-123
Oligodendrocytes	Mbnl2	0.768483	1.6188e-103
Oligodendrocytes	Atp6v0e2	0.766687	1.87802e-127
Oligodendrocytes	Phlpp1	0.765849	4.32205e-141
Oligodendrocytes	Abhd17b	0.764897	1.117e-116
Oligodendrocytes	Lrp1b	0.762549	2.09189e-162
Oligodendrocytes	Srcin1	0.761491	3.54778e-145
Oligodendrocytes	Igsf8	0.758913	3.7293e-102
Oligodendrocytes	Pea15a	0.757283	1.92126e-100
Oligodendrocytes	Arl2	0.756632	1.34266e-89
Oligodendrocytes	Tmcc1	0.756085	5.06103e-96
Oligodendrocytes	Dixdc1	0.752798	3.898e-119
Oligodendrocytes	Sox8	0.747707	7.13411e-133
Oligodendrocytes	Tulp4	0.746868	8.26508e-96
Oligodendrocytes	Eid1	0.743863	1.68278e-97
Oligodendrocytes	Kcnk13	0.742996	2.69776e-153
Oligodendrocytes	Glrb	0.742313	1.88376e-132
Oligodendrocytes	Aig1	0.741244	7.16949e-104
Oligodendrocytes	Fbxo7	0.738957	6.00469e-132
Oligodendrocytes	Zfp536	0.736306	7.86644e-145
Oligodendrocytes	Pla2g16	0.735278	4.84551e-88
Oligodendrocytes	Magi2	0.734736	1.25404e-117
Oligodendrocytes	Prnp	0.732331	2.80474e-88
Oligodendrocytes	Pde4b	0.732221	1.42732e-112
Oligodendrocytes	Fkbp1a	0.73192	8.12679e-99
Oligodendrocytes	Papss1	0.727357	1.61118e-102
Oligodendrocytes	Plekha1	0.726435	4.70906e-81
Oligodendrocytes	Elovl1	0.724627	2.04537e-80
Oligodendrocytes	Hmgcs1	0.7218	1.64488e-52
Oligodendrocytes	Rtn3	0.72032	2.04334e-83
Oligodendrocytes	Slc6a9	0.719219	4.29046e-159
Oligodendrocytes	Gde1	0.716243	3.44445e-75
Oligodendrocytes	Rcbtb1	0.715357	6.99425e-116
Oligodendrocytes	Ubl3	0.71355	1.23383e-81
Oligodendrocytes	Larp6	0.713376	7.19339e-138
Oligodendrocytes	Tecr	0.712734	2.68928e-89
Oligodendrocytes	Dip2b	0.712075	5.04356e-104
Oligodendrocytes	Tmbim6	0.709886	1.60556e-93
Oligodendrocytes	Sort1	0.709202	1.08593e-116
Oligodendrocytes	Pde8a	0.708443	3.90409e-124
Oligodendrocytes	Tmem258	0.703781	2.9023e-82
Oligodendrocytes	Mpc1	0.700891	2.48293e-85
Oligodendrocytes	Enoph1	0.700806	3.4659e-128
Oligodendrocytes	Sbf1	0.699965	2.44745e-111
Oligodendrocytes	Slc12a2	0.69977	1.82357e-79
Oligodendrocytes	Sgk1	0.699002	6.47441e-45
Oligodendrocytes	Snrpn	0.697368	9.09181e-92
Oligodendrocytes	Zdhhc20	0.695919	6.23471e-91
Oligodendrocytes	Cfl2	0.69399	9.5129e-79
Oligodendrocytes	Mast4	0.69335	6.37415e-100
Oligodendrocytes	Pgp	0.693184	9.56502e-91
Oligodendrocytes	Ypel2	0.691539	6.33924e-120
Oligodendrocytes	Lrrn1	0.683971	6.23254e-136
Oligodendrocytes	Gstm7	0.683452	2.86923e-92
Oligodendrocytes	Klf13	0.682832	1.77687e-87
Oligodendrocytes	Tm7sf3	0.682797	1.76359e-109
Oligodendrocytes	Msmo1	0.681849	7.08239e-64
Oligodendrocytes	Kndc1	0.680052	2.4563e-104
Oligodendrocytes	Npc1	0.67852	1.33105e-112
Oligodendrocytes	Thra	0.676604	3.74441e-84
Oligodendrocytes	Dpy19l1	0.676443	1.03804e-115
Oligodendrocytes	Plekhh1	0.675855	4.2477e-136
Oligodendrocytes	Scarb2	0.672179	4.36841e-88
Oligodendrocytes	Foxn3	0.671901	1.99009e-65
Oligodendrocytes	Bnip3l	0.669779	3.8917e-82
Oligodendrocytes	Pak7	0.66753	5.53286e-132
Oligodendrocytes	Otud7b	0.666714	3.29176e-112
Oligodendrocytes	Smad7	0.66659	6.00096e-88
Oligodendrocytes	Serinc5	0.666572	4.49517e-94
Oligodendrocytes	Zfp706	0.665669	4.2092e-69
Oligodendrocytes	Ninj2	0.664556	3.87901e-135
Oligodendrocytes	4930402H24Rik	0.660028	2.44787e-93
Oligodendrocytes	D1Ertd622e	0.657595	4.28863e-120
Oligodendrocytes	Ppp2r2c	0.657209	4.19796e-114
Oligodendrocytes	Slu7	0.656493	3.21061e-85
Oligodendrocytes	Myo6	0.64915	2.50323e-92
Oligodendrocytes	Endod1	0.648557	1.03742e-94
Oligodendrocytes	Pdgfa	0.648403	1.5672e-92
Oligodendrocytes	Add1	0.648144	6.1786e-74
Oligodendrocytes	Map6d1	0.646762	9.40006e-141
Oligodendrocytes	Arhgef10	0.645189	5.6765e-112
Oligodendrocytes	Urm1	0.645149	4.78278e-87
Oligodendrocytes	Pantr1	0.644153	6.24815e-116
Oligodendrocytes	Ppp2r3a	0.643022	2.15998e-100
Oligodendrocytes	Insig1	0.636672	2.61658e-64
Oligodendrocytes	Tmcc2	0.635849	5.83015e-116
Oligodendrocytes	Inf2	0.634833	5.8564e-96
Oligodendrocytes	1190005I06Rik	0.631242	1.53733e-100
Oligodendrocytes	Nrbp2	0.631097	8.56644e-89
Oligodendrocytes	Dnm3	0.630852	2.88116e-87
Oligodendrocytes	Arsg	0.630108	3.51883e-83
Oligodendrocytes	Dbi	0.62977	2.65195e-83
Oligodendrocytes	Atp8a1	0.627307	3.56771e-86
Oligodendrocytes	C030029H02Rik	0.625783	2.12149e-73
Oligodendrocytes	Adi1	0.625205	2.05839e-99
Oligodendrocytes	Msrb1	0.624112	1.42382e-71
Oligodendrocytes	Dusp15	0.62362	1.02334e-119
Oligodendrocytes	Kctd3	0.623594	9.17842e-89
Oligodendrocytes	Jph4	0.621748	1.16115e-133
Oligodendrocytes	Kcna6	0.619399	1.01065e-125
Oligodendrocytes	Pls1	0.618392	2.07084e-110
Oligodendrocytes	Asrgl1	0.617724	2.16867e-92
Oligodendrocytes	Mlf2	0.617299	3.03445e-66
Oligodendrocytes	Ypel3	0.616388	2.21973e-67
Oligodendrocytes	Gpd1	0.615265	1.1253e-107
Oligodendrocytes	Tmem9b	0.614267	1.84914e-68
Oligodendrocytes	Sft2d1	0.612031	3.8474e-77
Oligodendrocytes	Ktn1	0.611769	1.98553e-75
Oligodendrocytes	Mast3	0.610659	1.41486e-119
Oligodendrocytes	Fam53b	0.610499	6.97426e-98
Oligodendrocytes	Smco3	0.610065	5.4845e-131
Oligodendrocytes	Deb1	0.609081	3.63724e-49
Oligodendrocytes	Snx15	0.605329	5.59578e-93
Oligodendrocytes	Inpp5f	0.604562	4.41958e-94
Oligodendrocytes	Trp53bp2	0.603723	2.07126e-78
Oligodendrocytes	Igsf11	0.602333	2.03666e-119
Oligodendrocytes	Efcab14	0.601995	3.97086e-77
Oligodendrocytes	Il1rap	0.601417	1.80427e-97
Oligodendrocytes	Insc	0.598529	5.21559e-140
Oligodendrocytes	Cyth1	0.597538	4.8123e-103
Oligodendrocytes	Spg20	0.59716	3.00068e-96
Oligodendrocytes	Cd9	0.595986	2.34909e-55
Oligodendrocytes	Fis1	0.58727	5.17138e-65
Oligodendrocytes	Snapin	0.586071	6.54274e-71
Oligodendrocytes	Tuba1a	0.583795	1.82775e-99
Oligodendrocytes	P3h4	0.582138	1.19242e-64
Oligodendrocytes	Phactr3	0.581265	9.64171e-120
Oligodendrocytes	Atp9a	0.580232	3.83054e-93
Oligodendrocytes	Kif1bp	0.580174	1.67842e-78
Oligodendrocytes	Nfix	0.579794	1.14215e-76
Oligodendrocytes	Rab31	0.579029	2.43934e-98
Oligodendrocytes	Pithd1	0.578143	1.05596e-90
Oligodendrocytes	Cystm1	0.576088	8.37311e-59
Oligodendrocytes	Ppfibp2	0.575986	1.92228e-84
Oligodendrocytes	Itpk1	0.574329	2.9661e-68
Oligodendrocytes	Dip2a	0.570881	1.99999e-101
Oligodendrocytes	Atp6v0b	0.569985	8.89254e-61
Oligodendrocytes	Pmm1	0.569061	2.13324e-59
Oligodendrocytes	Dst	0.568306	1.75287e-84
Oligodendrocytes	Agap1	0.56824	1.25976e-92
Oligodendrocytes	Lzts2	0.567428	1.99475e-72
Oligodendrocytes	Fbxl5	0.567142	4.93433e-62
Oligodendrocytes	Ube2e2	0.565802	3.66136e-66
Oligodendrocytes	Sys1	0.563649	1.30613e-59
Oligodendrocytes	Bhlhe41	0.563184	3.46348e-75
Oligodendrocytes	S100b	0.56188	9.27097e-05
Oligodendrocytes	Sypl	0.56116	1.49586e-53
Oligodendrocytes	Tmem163	0.560938	1.18726e-103
Oligodendrocytes	Rffl	0.560511	2.87386e-85
Oligodendrocytes	Txndc16	0.556656	1.10966e-75
Oligodendrocytes	Selk	0.555394	2.0372e-21
Oligodendrocytes	Limch1	0.555279	2.54362e-88
Oligodendrocytes	Gm15440	0.555253	8.57072e-90
Oligodendrocytes	Rab33a	0.555205	2.70565e-89
Oligodendrocytes	Car14	0.553934	1.25051e-63
Oligodendrocytes	Cfl1	0.548482	6.38212e-68
Oligodendrocytes	Stard3nl	0.544677	2.16273e-66
Oligodendrocytes	Scg5	0.544616	8.70224e-74
Oligodendrocytes	Psph	0.543612	5.92286e-76
Oligodendrocytes	Eif4h	0.540819	1.30147e-56
Oligodendrocytes	Pik3c2b	0.540351	5.17133e-88
Oligodendrocytes	Hipk2	0.540053	1.38996e-95
Oligodendrocytes	Cdc42bpa	0.539851	4.44758e-83
Oligodendrocytes	Zdhhc9	0.537709	1.69545e-79
Oligodendrocytes	Cdip1	0.53726	5.05764e-73
Oligodendrocytes	Abcg1	0.536276	2.55024e-76
Oligodendrocytes	Fdps	0.535428	6.5546e-54
Oligodendrocytes	Cdc42ep1	0.53401	7.45993e-82
Oligodendrocytes	Smarcd1	0.533751	2.14709e-81
Oligodendrocytes	Wbp2	0.532552	4.86591e-55
Oligodendrocytes	Rundc3a	0.530177	3.77968e-96
Oligodendrocytes	Tmem144	0.529233	1.05336e-86
Oligodendrocytes	Nkain2	0.52805	2.3434e-102
Oligodendrocytes	Prr5l	0.526332	5.77315e-95
Oligodendrocytes	Ube2d2a	0.525217	1.01849e-48
Oligodendrocytes	Abhd12	0.52442	2.31842e-61
Oligodendrocytes	Tkt	0.523438	8.54385e-60
Oligodendrocytes	Polr3e	0.522136	4.92585e-88
Oligodendrocytes	Smim15	0.521213	1.13577e-67
Oligodendrocytes	Atg3	0.521047	1.70597e-69
Oligodendrocytes	Ppp2r2a	0.520478	1.21778e-54
Oligodendrocytes	Itgb4	0.520001	1.146e-88
Oligodendrocytes	Ddrgk1	0.518891	5.75929e-54
Oligodendrocytes	Aes	0.517639	7.7974e-45
Oligodendrocytes	Sc5d	0.516681	1.6045e-71
Oligodendrocytes	Sema6d	0.515973	1.14034e-79
Oligodendrocytes	Sema6a	0.515094	1.5052e-75
Oligodendrocytes	Ephb1	0.513639	2.10777e-106
Oligodendrocytes	Arap2	0.510728	6.03609e-83
Oligodendrocytes	Rdx	0.509846	3.11772e-51
Oligodendrocytes	AI413582	0.507837	2.36276e-77
Oligodendrocytes	Emc7	0.507687	7.14664e-49
Oligodendrocytes	Sytl2	0.507515	5.10369e-86
Oligodendrocytes	Chmp7	0.50453	9.12195e-74
Oligodendrocytes	Nkain1	0.504215	1.30982e-104
Oligodendrocytes	Pde6d	0.503523	2.51099e-52
Oligodendrocytes	Dnajc19	0.502059	7.32139e-57
Oligodendrocytes	Mcam	0.498533	1.70262e-75
Oligodendrocytes	mt-Co1	0.496068	1.32527e-84
Oligodendrocytes	Sema4d	0.49551	1.08006e-66
Oligodendrocytes	Dmwd	0.492429	3.72117e-68
Oligodendrocytes	Rhou	0.490601	2.53817e-93
Oligodendrocytes	Ablim2	0.490504	9.61376e-88
Oligodendrocytes	Tmcc3	0.489855	3.99198e-75
Oligodendrocytes	Gab1	0.488168	3.21176e-73
Oligodendrocytes	Cyhr1	0.486554	4.27939e-47
Oligodendrocytes	Scamp5	0.484834	3.64801e-90
Oligodendrocytes	Atxn7l3b	0.484013	3.39024e-54
Oligodendrocytes	Smim1	0.483929	2.51195e-59
Oligodendrocytes	Stxbp3	0.48291	5.86422e-58
Oligodendrocytes	Cdk5	0.481729	2.39062e-59
Oligodendrocytes	Eml2	0.480505	2.65316e-52
Oligodendrocytes	Slc15a4	0.479673	1.50468e-64
Oligodendrocytes	Pcdh17	0.479634	9.95715e-96
Oligodendrocytes	Scd1	0.477568	7.7619e-63
Oligodendrocytes	Mrpl48	0.477307	4.59008e-48
Oligodendrocytes	A230009B12Rik	0.477139	1.26862e-73
Oligodendrocytes	Gdi1	0.476523	4.61551e-41
Oligodendrocytes	Gkap1	0.475803	3.18871e-49
Oligodendrocytes	Paqr4	0.475654	9.33511e-91
Oligodendrocytes	Fcor	0.472061	1.26263e-80
Oligodendrocytes	Cyp51	0.471553	6.14293e-54
Oligodendrocytes	Bmp2k	0.471413	4.58956e-66
Oligodendrocytes	Shtn1	0.471208	2.92735e-80
Oligodendrocytes	Prox1os	0.470981	1.83087e-89
Oligodendrocytes	Ipo13	0.470684	6.82574e-69
Oligodendrocytes	Shroom2	0.470189	1.03381e-82
Oligodendrocytes	Klhl4	0.469752	2.36847e-79
Oligodendrocytes	Fam102a	0.464672	9.23301e-70
Oligodendrocytes	Fam134b	0.464042	2.54535e-51
Oligodendrocytes	Wipi1	0.462454	4.3721e-76
Oligodendrocytes	Usp54	0.462027	3.16467e-68
Oligodendrocytes	Svip	0.46166	2.98814e-58
Oligodendrocytes	Dennd5a	0.461396	1.92353e-60
Oligodendrocytes	Sh3bgrl3	0.460941	2.24761e-38
Oligodendrocytes	Wnk1	0.460635	6.18859e-47
Oligodendrocytes	Serinc1	0.46049	6.07947e-34
Oligodendrocytes	Ttyh1	0.459071	7.78606e-79
Oligodendrocytes	Slc25a4	0.455936	1.90672e-50
Oligodendrocytes	Eps15	0.455709	7.06722e-64
Oligodendrocytes	Specc1	0.455094	5.63322e-84
Oligodendrocytes	Erbb2ip	0.45502	1.25266e-43
Oligodendrocytes	Snx30	0.454272	2.14656e-72
Oligodendrocytes	Ptma	0.454175	2.78029e-79
Oligodendrocytes	Plxnb3	0.453825	1.68331e-77
Oligodendrocytes	Ncald	0.452616	1.44633e-74
Oligodendrocytes	Atg4c	0.450976	1.43313e-65
Oligodendrocytes	1700063D05Rik	0.450367	5.16846e-71
Oligodendrocytes	Enpp4	0.450216	3.61416e-70
Oligodendrocytes	Hsbp1	0.449924	6.91763e-46
Oligodendrocytes	Cln8	0.447807	3.15409e-76
Oligodendrocytes	Ddx1	0.447582	6.02914e-50
Oligodendrocytes	Myo18a	0.447549	7.66697e-54
Oligodendrocytes	Slc43a2	0.447157	1.20289e-61
Oligodendrocytes	Itih3	0.445804	2.2942e-68
Oligodendrocytes	Elovl6	0.444857	4.54886e-72
Oligodendrocytes	Trim13	0.444597	2.07758e-66
Oligodendrocytes	Ankub1	0.444446	2.72448e-78
Oligodendrocytes	D16Ertd472e	0.444144	4.68205e-68
Oligodendrocytes	Plcl1	0.443716	7.75071e-66
Oligodendrocytes	Map4k4	0.442982	6.83492e-52
Oligodendrocytes	Mtmr2	0.442257	1.5629e-55
Oligodendrocytes	Ano4	0.440981	5.00144e-82
Oligodendrocytes	Nfe2l3	0.440882	4.65533e-77
Oligodendrocytes	Sik3	0.438081	5.38058e-58
Oligodendrocytes	Unc50	0.437958	7.74369e-53
Oligodendrocytes	Grhpr	0.437913	5.49725e-50
Oligodendrocytes	Hdhd2	0.435885	1.29361e-51
Oligodendrocytes	Hhip	0.435517	9.46462e-65
Oligodendrocytes	Epn2	0.435485	1.25588e-65
Oligodendrocytes	Rab10	0.4354	2.82785e-44
Oligodendrocytes	2019-03-08	0.434657	7.14365e-60
Oligodendrocytes	Pfdn6	0.433808	6.57944e-42
Oligodendrocytes	AC160336.1	0.433349	2.35711e-10
Oligodendrocytes	Fah	0.432694	1.11797e-68
Oligodendrocytes	Stx6	0.43236	1.46139e-51
Oligodendrocytes	Lgmn	0.432179	1.82004e-64
Oligodendrocytes	Malat1	0.431605	1.47089e-43
Oligodendrocytes	Mpst	0.431494	7.73149e-58
Oligodendrocytes	Fnta	0.43123	2.12693e-38
Oligodendrocytes	Arrdc2	0.43099	4.37747e-57
Oligodendrocytes	Erbin	0.430756	4.96516e-26
Oligodendrocytes	Stambp	0.430389	3.0421e-53
Oligodendrocytes	Pop4	0.429616	1.07515e-56
Oligodendrocytes	Pik3r1	0.428804	6.06361e-56
Oligodendrocytes	Frmd5	0.427781	2.27254e-80
Oligodendrocytes	Nacc2	0.427267	4.6666e-53
Oligodendrocytes	Mrfap1	0.425939	2.88565e-37
Oligodendrocytes	Pcolce2	0.425404	1.49178e-46
Oligodendrocytes	Adora1	0.424693	7.54941e-101
Oligodendrocytes	Nabp2	0.424521	2.08602e-55
Oligodendrocytes	Eml1	0.424005	2.56623e-63
Oligodendrocytes	Gng11	0.42248	3.16472e-35
Oligodendrocytes	Ap2s1	0.422332	2.25944e-39
Oligodendrocytes	Stox2	0.422116	5.26333e-50
Oligodendrocytes	Daam2	0.420874	8.46696e-73
Oligodendrocytes	Ahsa1	0.420777	4.75721e-46
Oligodendrocytes	D7Ertd443e	0.420357	5.65151e-86
Oligodendrocytes	Lamtor1	0.418387	5.70724e-38
Oligodendrocytes	Gins4	0.41793	5.60683e-59
Oligodendrocytes	Nudt4	0.417607	1.34135e-41
Oligodendrocytes	Psip1	0.417074	8.296e-49
Oligodendrocytes	Dctn2	0.416365	6.96549e-42
Oligodendrocytes	Wdr91	0.416343	3.69434e-64
Oligodendrocytes	Cdc42se2	0.416164	1.02959e-48
Oligodendrocytes	Napa	0.415149	5.46477e-44
Oligodendrocytes	Pafah1b1	0.415065	6.63988e-41
Oligodendrocytes	Slc35a5	0.415005	6.47761e-61
Oligodendrocytes	Metrn	0.414687	4.81008e-57
Oligodendrocytes	Abhd4	0.413434	1.0399e-49
Oligodendrocytes	Lrp4	0.412577	3.38722e-63
Oligodendrocytes	Lrrc4b	0.412042	9.3703e-74
Oligodendrocytes	Cisd1	0.411069	7.73484e-32
Oligodendrocytes	Hmgcl	0.410413	5.81354e-57
Oligodendrocytes	Arrdc3	0.410351	4.29088e-54
Oligodendrocytes	Prox1	0.409062	1.79141e-80
Oligodendrocytes	Adamts4	0.408904	1.62964e-80
Oligodendrocytes	Clcn4	0.408349	2.6524e-51
Oligodendrocytes	Lpgat1	0.408295	3.38294e-50
Oligodendrocytes	Ywhae	0.405908	7.39149e-40
Oligodendrocytes	Dnajc24	0.405877	4.01815e-47
Oligodendrocytes	9330198N18Rik	0.405861	8.86575e-79
Oligodendrocytes	Pex2	0.405431	2.7571e-37
Oligodendrocytes	Ubxn1	0.405218	1.79058e-31
Oligodendrocytes	Gpt	0.404713	2.39996e-68
Oligodendrocytes	Trim35	0.404502	2.50921e-35
Oligodendrocytes	Prkacb	0.404131	6.21285e-55
Oligodendrocytes	Daam1	0.40404	1.29201e-57
Oligodendrocytes	1110065P20Rik	0.403451	5.5715e-41
Oligodendrocytes	Psenen	0.40336	1.03503e-37
Oligodendrocytes	Ociad1	0.403056	3.56418e-32
Oligodendrocytes	4933431E20Rik	0.402758	1.23411e-55
Oligodendrocytes	Usp31	0.400785	2.35614e-49
Oligodendrocytes	0610007P14Rik	0.400061	5.85216e-42
Oligodendrocytes	Acsl3	0.400041	4.2291e-45
Oligodendrocytes	Hist3h2ba	0.399342	2.50855e-80
Oligodendrocytes	Fasn	0.399047	9.08595e-66
Oligodendrocytes	Vbp1	0.397727	2.87818e-36
Oligodendrocytes	Chd7	0.396477	3.93811e-67
Oligodendrocytes	Kif13b	0.396047	8.64586e-50
Oligodendrocytes	Cipc	0.395828	1.14689e-46
Oligodendrocytes	Tpst1	0.395498	1.62035e-54
Oligodendrocytes	Tbc1d10b	0.395493	1.79019e-63
Oligodendrocytes	Hmox2	0.39381	2.21471e-39
Oligodendrocytes	Gstm5	0.393624	3.03563e-38
Oligodendrocytes	Hsd17b12	0.393613	1.08902e-35
Oligodendrocytes	Aktip	0.393011	1.05239e-33
Oligodendrocytes	Snx1	0.392929	3.45958e-52
Oligodendrocytes	Arpc5	0.392873	1.62977e-36
Oligodendrocytes	Fam195b	0.392436	3.09769e-31
Oligodendrocytes	Paip1	0.391839	7.49406e-37
Oligodendrocytes	Cdk18	0.391379	2.86032e-84
Oligodendrocytes	Ss18l2	0.391181	1.19055e-07
Oligodendrocytes	Kif3a	0.390953	1.68139e-56
Oligodendrocytes	Elmo1	0.388882	2.80549e-69
Oligodendrocytes	Ccdc13	0.388478	1.08869e-76
Oligodendrocytes	Il18	0.387955	3.36955e-55
Oligodendrocytes	Rufy3	0.387439	1.95742e-68
Oligodendrocytes	Wfdc18	0.386562	2.24903e-64
Oligodendrocytes	Dctn1	0.386457	4.20349e-46
Oligodendrocytes	Tprgl	0.386134	5.00011e-39
Oligodendrocytes	Slc6a8	0.385815	6.06644e-45
Oligodendrocytes	Actr1a	0.385731	1.0773e-51
Oligodendrocytes	Rasa3	0.384883	4.43628e-69
Oligodendrocytes	Ccdc88a	0.381339	3.579e-47
Oligodendrocytes	Atp6ap1	0.381055	4.10502e-30
Oligodendrocytes	Tspyl4	0.379675	1.30099e-52
Oligodendrocytes	Card19	0.379501	4.18264e-32
Oligodendrocytes	Atrn	0.379042	3.38624e-50
Oligodendrocytes	mt-Co3	0.378192	1.85686e-56
Oligodendrocytes	Nxt2	0.37753	9.72948e-62
Oligodendrocytes	mt-Nd3	0.377338	2.52391e-23
Oligodendrocytes	mt-Atp6	0.377291	2.08722e-57
Oligodendrocytes	Vta1	0.376971	2.6976e-45
Oligodendrocytes	Taf13	0.376914	4.07495e-50
Oligodendrocytes	Slc6a1	0.376838	2.06681e-70
Oligodendrocytes	Ten1	0.376718	1.19295e-52
Oligodendrocytes	Wrap53	0.376666	5.1928e-63
Oligodendrocytes	Erbb3	0.376052	2.35269e-65
Oligodendrocytes	Olfml1	0.375978	4.41314e-44
Oligodendrocytes	Magt1	0.375136	2.18243e-31
Oligodendrocytes	Vldlr	0.375128	1.08527e-36
Oligodendrocytes	Hacd1	0.374827	2.77597e-55
Oligodendrocytes	Glod4	0.374395	7.28907e-44
Oligodendrocytes	Stard3	0.374069	1.0169e-52
Oligodendrocytes	Gng12	0.373742	3.18993e-47
Oligodendrocytes	Abcb8	0.373548	1.68945e-43
Oligodendrocytes	Usp30	0.372986	1.04945e-69
Oligodendrocytes	Clcn3	0.372251	1.13498e-44
Oligodendrocytes	Get4	0.371832	6.76202e-39
Oligodendrocytes	Phactr1	0.371026	6.98864e-52
Oligodendrocytes	Lrrc28	0.369011	1.05403e-55
Oligodendrocytes	Map7d2	0.368504	4.56779e-58
Oligodendrocytes	Phc2	0.367652	4.17671e-44
Oligodendrocytes	Acaca	0.367622	7.90932e-59
Oligodendrocytes	Tmed7	0.367517	3.77585e-34
Oligodendrocytes	Qpct	0.367348	9.24904e-63
Oligodendrocytes	Pnkd	0.366773	2.30643e-36
Oligodendrocytes	Eri3	0.365759	6.57571e-40
Oligodendrocytes	mt-Co2	0.365554	2.08447e-49
Oligodendrocytes	Idi1	0.365499	2.55017e-34
Oligodendrocytes	Snx32	0.364693	4.03094e-35
Oligodendrocytes	Itch	0.364209	1.22094e-36
Oligodendrocytes	Sepw1	0.363984	1.20567e-11
Oligodendrocytes	Cadm1	0.363894	3.84194e-61
Oligodendrocytes	Tmed10	0.36364	3.53032e-28
Oligodendrocytes	Pafah1b2	0.363414	5.88685e-37
Oligodendrocytes	Fdft1	0.363351	2.3793e-37
Oligodendrocytes	Fam168a	0.363244	3.3902e-45
Oligodendrocytes	Cyp2j12	0.362831	1.24889e-68
Oligodendrocytes	Acaa1a	0.362665	4.30233e-32
Oligodendrocytes	1500011B03Rik	0.362553	2.49308e-42
Oligodendrocytes	Tmem141	0.36233	5.46002e-45
Oligodendrocytes	Mapre3	0.361426	1.29542e-50
Oligodendrocytes	Marcksl1	0.359748	1.36273e-69
Oligodendrocytes	Bub3	0.359565	1.45019e-29
Oligodendrocytes	Tmem5	0.359525	3.52673e-40
Oligodendrocytes	BC031181	0.35941	5.55408e-28
Oligodendrocytes	St18	0.358689	1.24578e-64
Oligodendrocytes	Amer2	0.358579	3.33417e-48
Oligodendrocytes	Exoc6b	0.358355	2.93088e-46
Oligodendrocytes	Drap1	0.358093	5.84533e-33
Oligodendrocytes	Ndufaf2	0.35778	8.69694e-44
Oligodendrocytes	Rac1	0.357762	7.0863e-27
Oligodendrocytes	Mettl7a1	0.357295	7.26856e-38
Oligodendrocytes	Dusp10	0.356993	2.56665e-51
Oligodendrocytes	Plpp2	0.356804	1.52004e-46
Oligodendrocytes	Sgcb	0.355891	3.3306e-38
Oligodendrocytes	Bmyc	0.355855	9.77564e-44
Oligodendrocytes	M6pr	0.355747	1.71397e-36
Oligodendrocytes	Vimp	0.355699	1.14016e-26
Oligodendrocytes	Cwc15	0.355306	2.99739e-30
Oligodendrocytes	Slco3a1	0.355047	8.11481e-45
Oligodendrocytes	Gss	0.35451	2.26987e-42
Oligodendrocytes	Arl8b	0.354111	2.60726e-41
Oligodendrocytes	Cdr2l	0.353389	1.37138e-48
Oligodendrocytes	Ermp1	0.353043	1.34843e-36
Oligodendrocytes	Plekhg3	0.352005	5.04935e-45
Oligodendrocytes	Slc35a2	0.351879	1.70001e-39
Oligodendrocytes	Rnf141	0.351092	1.00978e-55
Oligodendrocytes	Dctn4	0.35078	1.93988e-31
Oligodendrocytes	Pim3	0.349904	4.92381e-38
Oligodendrocytes	Gng7	0.34982	2.63833e-68
Oligodendrocytes	Ctbp1	0.348012	9.79675e-30
Oligodendrocytes	Tmem55b	0.34796	9.99806e-35
Oligodendrocytes	Selm	0.347763	4.85333e-16
Oligodendrocytes	Fam174a	0.347605	9.30047e-31
Oligodendrocytes	Gdpd1	0.347444	6.60458e-48
Oligodendrocytes	Fbxo44	0.347382	8.0344e-38
Oligodendrocytes	Fads6	0.346584	1.46059e-59
Oligodendrocytes	Faim	0.345306	1.48871e-42
Oligodendrocytes	Pcnp	0.345064	5.3482e-24
Oligodendrocytes	Mat2a	0.344965	7.7668e-27
Oligodendrocytes	Mtf1	0.34461	1.52037e-49
Oligodendrocytes	Akr7a5	0.344492	1.89957e-28
Oligodendrocytes	R3hdm1	0.344223	1.49765e-33
Oligodendrocytes	Ppp1r21	0.343806	8.39356e-59
Oligodendrocytes	Tm2d2	0.343487	2.95413e-27
Oligodendrocytes	Mfsd6	0.343354	1.0574e-63
Oligodendrocytes	Llgl1	0.342693	5.19094e-52
Oligodendrocytes	Strn	0.342459	7.37488e-53
Oligodendrocytes	Adamtsl4	0.342083	9.91737e-53
Oligodendrocytes	Ppp2r5b	0.341697	4.564e-47
Oligodendrocytes	Fryl	0.34114	4.02001e-42
Oligodendrocytes	Elovl7	0.341112	1.70716e-36
Oligodendrocytes	Jtb	0.34016	1.86188e-31
Oligodendrocytes	Fkbp8	0.34001	1.01101e-25
Oligodendrocytes	Npc2	0.339436	1.79389e-26
Oligodendrocytes	Sbds	0.339149	4.62931e-31
Oligodendrocytes	Cyp20a1	0.338976	3.88906e-45
Oligodendrocytes	Nipal4	0.33857	2.82744e-61
Oligodendrocytes	Sgce	0.33852	5.00309e-47
Oligodendrocytes	Rer1	0.3385	1.94425e-24
Oligodendrocytes	Fam49b	0.337976	7.53112e-45
Oligodendrocytes	Pigq	0.337952	1.18886e-33
Oligodendrocytes	Zcchc17	0.337658	4.10337e-33
Oligodendrocytes	Tmem33	0.33765	3.84562e-29
Oligodendrocytes	Diablo	0.337449	1.05792e-37
Oligodendrocytes	Dhcr7	0.336781	1.78987e-38
Oligodendrocytes	Ptpra	0.336671	1.01043e-38
Oligodendrocytes	Bet1	0.33544	4.62537e-35
Oligodendrocytes	Ppp2ca	0.334779	3.43089e-27
Oligodendrocytes	Enpp6	0.334559	1.90908e-37
Oligodendrocytes	Cxxc5	0.33444	1.13877e-44
Oligodendrocytes	Amph	0.334241	5.53612e-60
Oligodendrocytes	Sec62	0.333822	6.1098e-22
Oligodendrocytes	Cep97	0.333706	9.52484e-48
Oligodendrocytes	Prpsap1	0.333569	2.75914e-40
Oligodendrocytes	Sgta	0.333378	1.65999e-35
Oligodendrocytes	Stx7	0.333244	3.38832e-31
Oligodendrocytes	Auh	0.332508	1.38042e-33
Oligodendrocytes	Micall1	0.332166	5.02641e-47
Oligodendrocytes	Arc	0.331586	9.54785e-52
Oligodendrocytes	Agpat3	0.330351	8.01053e-43
Oligodendrocytes	Fam234a	0.330071	1.69886e-43
Oligodendrocytes	Gatad1	0.330061	3.58587e-36
Oligodendrocytes	B4gat1	0.329832	1.55978e-37
Oligodendrocytes	Git1	0.329691	1.63556e-37
Oligodendrocytes	Rala	0.329282	3.54905e-37
Oligodendrocytes	Anapc11	0.328703	8.68338e-21
Oligodendrocytes	Megf10	0.328124	5.16806e-59
Oligodendrocytes	Sox2	0.328005	3.4647e-46
Oligodendrocytes	Ankrd40	0.32791	2.26456e-37
Oligodendrocytes	St13	0.327906	3.25533e-24
Oligodendrocytes	Ptpn11	0.327523	6.56612e-38
Oligodendrocytes	Fign	0.326414	4.99938e-42
Oligodendrocytes	Ndufs7	0.325628	1.76226e-23
Oligodendrocytes	Ccdc47	0.325528	6.85353e-34
Oligodendrocytes	Rftn1	0.325003	2.66424e-56
Oligodendrocytes	Ick	0.324993	1.82238e-39
Oligodendrocytes	Gpr155	0.324923	1.48175e-43
Oligodendrocytes	Rnf181	0.324254	2.99168e-29
Oligodendrocytes	Gm12166	0.323445	2.5524e-35
Oligodendrocytes	Frmd4b	0.322802	2.25202e-33
Oligodendrocytes	Gm26917	0.322564	3.76294e-15
Oligodendrocytes	Fam204a	0.322113	7.36951e-27
Oligodendrocytes	St7l	0.321804	1.33496e-37
Oligodendrocytes	Tsc1	0.321766	5.66836e-32
Oligodendrocytes	Rtn2	0.321531	1.17409e-36
Oligodendrocytes	Hsp90ab1	0.32116	5.26213e-36
Oligodendrocytes	Tmem30a	0.32063	6.31066e-25
Oligodendrocytes	Rab7	0.320427	1.04336e-23
Oligodendrocytes	Poc1a	0.319748	5.06817e-59
Oligodendrocytes	Haghl	0.319407	8.13729e-25
Oligodendrocytes	Cpd	0.319177	3.32262e-37
Oligodendrocytes	Prima1	0.31885	2.8656e-57
Oligodendrocytes	Enpp5	0.31881	2.1332e-31
Oligodendrocytes	Tmem14a	0.318622	2.24535e-44
Oligodendrocytes	Rab2a	0.317932	2.89931e-22
Oligodendrocytes	Pacsin3	0.317466	6.16414e-44
Oligodendrocytes	Mthfd2	0.317295	2.14103e-48
Oligodendrocytes	Gm15912	0.317166	3.49158e-46
Oligodendrocytes	Pink1	0.317091	5.23951e-29
Oligodendrocytes	Zer1	0.316805	5.82354e-42
Oligodendrocytes	Spsb1	0.316737	5.60113e-41
Oligodendrocytes	Itfg1	0.316623	4.56101e-27
Oligodendrocytes	Pura	0.316243	1.11331e-33
Oligodendrocytes	Gpx4	0.314197	2.42475e-31
Oligodendrocytes	Padi2	0.313807	2.55405e-55
Oligodendrocytes	Ilvbl	0.312939	5.07092e-37
Oligodendrocytes	Vapa	0.312931	1.2551e-22
Oligodendrocytes	Mapk3	0.312897	1.48718e-28
Oligodendrocytes	Pcdh10	0.311507	2.49634e-49
Oligodendrocytes	Dact3	0.31089	1.52046e-41
Oligodendrocytes	Pmp22	0.310134	6.35223e-12
Oligodendrocytes	Ccndbp1	0.309661	1.64694e-33
Oligodendrocytes	Puf60	0.309417	2.60467e-25
Oligodendrocytes	Mpp2	0.308886	1.75137e-58
Oligodendrocytes	Fancc	0.308708	5.13759e-42
Oligodendrocytes	Gm13293	0.308516	1.90317e-60
Oligodendrocytes	Ankrd13a	0.308032	1.38592e-45
Oligodendrocytes	Snca	0.307646	8.52159e-52
Oligodendrocytes	Tmem178b	0.307588	5.77385e-45
Oligodendrocytes	Map2k1	0.307548	1.35813e-38
Oligodendrocytes	Scrn1	0.307471	9.6367e-51
Oligodendrocytes	Slc25a27	0.306942	1.63549e-39
Oligodendrocytes	Wnt3	0.306062	2.95106e-50
Oligodendrocytes	Zdhhc14	0.305767	6.02591e-49
Oligodendrocytes	Cacnb4	0.304163	1.38286e-41
Oligodendrocytes	Fkbp4	0.304143	1.43559e-28
Oligodendrocytes	Setd8	0.303958	5.31865e-40
Oligodendrocytes	Tma16	0.303726	1.25704e-31
Oligodendrocytes	Kctd4	0.302855	3.83175e-41
Oligodendrocytes	Atp6v0d1	0.302672	4.08676e-24
Oligodendrocytes	Prrt1	0.302497	1.12088e-57
Oligodendrocytes	Commd4	0.301669	1.4344e-24
Oligodendrocytes	Oxr1	0.301486	1.97226e-26
Oligodendrocytes	Prkcq	0.301408	2.83242e-37
Oligodendrocytes	Nde1	0.301297	1.15982e-29
Oligodendrocytes	Rab5a	0.301015	8.02929e-29
Oligodendrocytes	Ctsb	0.300841	1.86093e-22
Oligodendrocytes	Slc25a19	0.300642	1.07968e-37
Oligodendrocytes	Cttnbp2	0.300365	2.02175e-53
Oligodendrocytes	Pou3f3	0.299561	4.732e-54
Oligodendrocytes	Ube2m	0.299407	2.15683e-27
Oligodendrocytes	Rhobtb3	0.298898	1.42387e-48
Oligodendrocytes	Echs1	0.297876	9.00336e-32
Oligodendrocytes	Mif	0.297665	1.60831e-20
Oligodendrocytes	Ppm1a	0.297345	9.50051e-27
Oligodendrocytes	Ndfip2	0.296946	3.36639e-33
Oligodendrocytes	mt-Atp8	0.296255	1.9155e-22
Oligodendrocytes	BC029214	0.296105	6.10262e-24
Oligodendrocytes	Gng8	0.29581	1.80632e-57
Oligodendrocytes	Nkx2-2	0.295705	4.92911e-57
Oligodendrocytes	Wdr45	0.295337	1.73406e-36
Oligodendrocytes	Plod1	0.294704	9.17395e-29
Oligodendrocytes	Xrcc3	0.294533	8.89559e-48
Oligodendrocytes	Prkcdbp	0.294499	1.33769e-20
Oligodendrocytes	Acap2	0.294354	2.29707e-44
Oligodendrocytes	Fxr2	0.294284	5.78774e-38
Oligodendrocytes	Arnt2	0.294225	7.07613e-53
Oligodendrocytes	Hagh	0.294222	2.37728e-29
Oligodendrocytes	Mthfsl	0.294103	1.37517e-30
Oligodendrocytes	Nkd1	0.293773	7.56927e-43
Oligodendrocytes	Trim3	0.293651	8.72238e-42
Oligodendrocytes	Fn3k	0.293426	2.25064e-38
Oligodendrocytes	Cpm	0.292734	8.1005e-57
Oligodendrocytes	Fgf1	0.29252	3.91697e-58
Oligodendrocytes	Macrod1	0.29252	1.82259e-32
Oligodendrocytes	Dscaml1	0.292436	7.16693e-50
Oligodendrocytes	Mien1	0.292392	7.50929e-25
Oligodendrocytes	Dtna	0.292293	8.67279e-45
Oligodendrocytes	Nbas	0.2921	3.90405e-47
Oligodendrocytes	Zmat2	0.291722	3.24285e-24
Oligodendrocytes	Gm561	0.291253	9.34038e-24
Oligodendrocytes	Spns2	0.290406	5.13891e-40
Oligodendrocytes	Sgk2	0.290282	9.69924e-61
Oligodendrocytes	Manbal	0.289793	5.30813e-39
Oligodendrocytes	Slc35e4	0.289547	2.20424e-41
Oligodendrocytes	Acot1	0.289146	9.65481e-31
Oligodendrocytes	Mkrn1	0.289093	2.8777e-24
Oligodendrocytes	Ube2g1	0.288017	1.426e-35
Oligodendrocytes	Adcy5	0.287506	2.91668e-33
Oligodendrocytes	Necap2	0.287453	3.80617e-33
Oligodendrocytes	Kif3c	0.287316	9.08864e-44
Oligodendrocytes	Rab3a	0.286409	1.48043e-36
Oligodendrocytes	Dync1li2	0.285932	2.98251e-35
Oligodendrocytes	Bcar1	0.284994	1.68264e-29
Oligodendrocytes	Wsb2	0.284876	8.8754e-41
Oligodendrocytes	Cdk16	0.284532	4.30643e-21
Oligodendrocytes	Abhd17a	0.284497	8.70968e-21
Oligodendrocytes	Acyp2	0.284459	1.15138e-26
Oligodendrocytes	Adipor2	0.284391	1.28845e-29
Oligodendrocytes	Mpp5	0.28423	9.09134e-35
Oligodendrocytes	Zfp281	0.283617	5.87675e-30
Oligodendrocytes	Rfc2	0.28314	2.82676e-23
Oligodendrocytes	Kif13a	0.282628	3.16614e-35
Oligodendrocytes	Srd5a1	0.282273	1.90717e-56
Oligodendrocytes	Eif3j1	0.282178	1.92988e-33
Oligodendrocytes	Fbxo21	0.282105	7.3031e-37
Oligodendrocytes	B3gat1	0.281531	7.56909e-33
Oligodendrocytes	Prrg1	0.28139	3.28582e-45
Oligodendrocytes	Fam57a	0.281228	5.61998e-54
Oligodendrocytes	Prdx1	0.281076	9.83414e-15
Oligodendrocytes	Dync1h1	0.280422	3.96794e-30
Oligodendrocytes	Snx5	0.279726	5.32879e-27
Oligodendrocytes	R3hdm4	0.278881	2.63508e-30
Oligodendrocytes	St6galnac3	0.278521	2.81925e-40
Oligodendrocytes	Hid1	0.278251	3.43761e-26
Oligodendrocytes	Samhd1	0.277868	5.59573e-39
Oligodendrocytes	Grb2	0.277724	1.03875e-29
Oligodendrocytes	Hecw2	0.276987	2.24548e-49
Oligodendrocytes	Mta3	0.276362	1.98889e-40
Oligodendrocytes	Cerk	0.276208	3.53435e-48
Oligodendrocytes	Emc1	0.275502	9.39794e-24
Oligodendrocytes	Zfp365	0.275383	2.22198e-47
Oligodendrocytes	Cpeb2	0.275299	2.56954e-25
Oligodendrocytes	Cend1	0.274695	1.4056e-57
Oligodendrocytes	B3galt5	0.274307	1.50185e-52
Oligodendrocytes	Prex1	0.273549	3.27315e-48
Oligodendrocytes	Nacad	0.272684	2.20403e-52
Oligodendrocytes	Rab40c	0.272378	2.22961e-30
Oligodendrocytes	Lrrc8b	0.272306	5.79089e-32
Oligodendrocytes	Rassf2	0.272265	1.26503e-36
Oligodendrocytes	Pfdn2	0.272133	1.0629e-19
Oligodendrocytes	Dctn3	0.271876	5.71047e-16
Oligodendrocytes	Ggct	0.271413	3.54812e-46
Oligodendrocytes	Prkca	0.271353	1.24265e-32
Oligodendrocytes	Tmem98	0.270216	1.46839e-27
Oligodendrocytes	Acsl1	0.269891	3.58822e-28
Oligodendrocytes	Magi1	0.269823	5.1463e-30
Oligodendrocytes	Clasrp	0.268976	4.67775e-31
Oligodendrocytes	Lmbrd1	0.268259	5.06592e-27
Oligodendrocytes	Gtf3a	0.268022	8.65655e-36
Oligodendrocytes	Mrpl20	0.268004	1.60005e-15
Oligodendrocytes	Rab33b	0.267982	8.13643e-32
Oligodendrocytes	Arhgef2	0.267638	9.09292e-33
Oligodendrocytes	Dock9	0.267515	6.12427e-17
Oligodendrocytes	Zdhhc17	0.267345	1.06506e-32
Oligodendrocytes	Rab6b	0.266774	1.74813e-39
Oligodendrocytes	Bace1	0.265794	2.72164e-36
Oligodendrocytes	Nr2c2ap	0.265466	1.36079e-31
Oligodendrocytes	P4htm	0.265421	1.25775e-37
Oligodendrocytes	Cd47	0.265082	4.61472e-19
Oligodendrocytes	Cbx4	0.264886	8.38982e-30
Oligodendrocytes	Cuta	0.264189	5.9312e-14
Oligodendrocytes	Clip2	0.263828	2.60087e-44
Oligodendrocytes	Mrps7	0.263779	4.0259e-25
Oligodendrocytes	Bcl2l1	0.263617	3.26762e-26
Oligodendrocytes	Stxbp6	0.263591	1.23211e-31
Oligodendrocytes	Tpgs1	0.263278	5.90769e-28
Oligodendrocytes	Tmem62	0.263153	4.91393e-28
Oligodendrocytes	Aif1l	0.262994	3.99963e-36
Oligodendrocytes	Ralgps1	0.262674	2.94199e-34
Oligodendrocytes	Sdccag3	0.262474	2.64887e-26
Oligodendrocytes	Jph1	0.262454	2.27446e-31
Oligodendrocytes	Kctd2	0.261731	8.93047e-44
Oligodendrocytes	Retreg1	0.261697	6.21032e-22
Oligodendrocytes	Synpr	0.261688	1.70705e-42
Oligodendrocytes	Nipsnap3b	0.261647	2.83379e-32
Oligodendrocytes	Tprkb	0.261214	2.2811e-22
Oligodendrocytes	Fsd1	0.261127	1.09817e-63
Oligodendrocytes	Saraf	0.261028	3.39778e-20
Oligodendrocytes	Dirc2	0.261005	6.05637e-34
Oligodendrocytes	Plin3	0.260889	0.00306185
Oligodendrocytes	Fam21	0.260849	6.45682e-24
Oligodendrocytes	Rasal1	0.260681	1.52721e-41
Oligodendrocytes	Clcn6	0.260262	3.21506e-41
Oligodendrocytes	Gabarapl2	0.260152	4.25799e-21
Oligodendrocytes	Ssna1	0.26008	6.31116e-15
Oligodendrocytes	Lmf1	0.259547	2.11048e-20
Oligodendrocytes	Sf3b2	0.259535	1.13869e-17
Oligodendrocytes	Tbc1d14	0.259456	7.63659e-31
Oligodendrocytes	Abhd3	0.259326	2.79814e-30
Oligodendrocytes	Tnrc6a	0.259202	1.78876e-22
Oligodendrocytes	Dgat2	0.259089	1.9234e-33
Oligodendrocytes	Selt	0.258624	8.87134e-17
Oligodendrocytes	Cpeb1	0.258587	7.60505e-44
Oligodendrocytes	Tmem192	0.258331	3.80153e-32
Oligodendrocytes	Nucks1	0.258276	4.34586e-22
Oligodendrocytes	Bola2	0.258268	9.6735e-19
Oligodendrocytes	Gpat4	0.2579	2.36145e-27
Oligodendrocytes	Taf9b	0.257682	3.44676e-29
Oligodendrocytes	Arhgef28	0.257471	1.34219e-41
Oligodendrocytes	Myo1d	0.256932	8.41003e-35
Oligodendrocytes	Csmd3	0.255723	6.09293e-36
Oligodendrocytes	Rap2a	0.255505	2.25072e-42
Oligodendrocytes	Gsk3a	0.25533	2.01479e-28
Oligodendrocytes	Acbd5	0.255151	3.41889e-11
Oligodendrocytes	Mtdh	0.255071	3.67238e-22
Oligodendrocytes	Syf2	0.254891	7.29651e-22
Oligodendrocytes	Sh3kbp1	0.254715	3.85086e-44
Oligodendrocytes	Atraid	0.254416	7.27983e-15
Oligodendrocytes	Piga	0.254338	5.75352e-30
Oligodendrocytes	Erg28	0.254058	2.62037e-15
Oligodendrocytes	Ctnnbip1	0.253776	1.25021e-23
Oligodendrocytes	Ddit4	0.253205	1.22033e-26
Oligodendrocytes	Csnk2a1	0.253178	3.73918e-17
Oligodendrocytes	Ldlrad4	0.25278	9.43735e-38
Oligodendrocytes	Ptges3	0.252764	3.64751e-20
Oligodendrocytes	Pycr2	0.252759	7.2874e-28
Oligodendrocytes	Hmgb1	0.252379	2.93156e-21
Oligodendrocytes	Cox17	0.251715	1.88345e-17
Oligodendrocytes	Lig3	0.251691	1.51665e-28
Oligodendrocytes	Iffo1	0.251529	2.63007e-18
Oligodendrocytes	Kcnq3	0.251397	2.92628e-36
Oligodendrocytes	Tex2	0.251044	1.56677e-25
Oligodendrocytes	Apln	0.250569	3.77085e-43
Oligodendrocytes	A330048O09Rik	-0.250494	9.1642e-11
Oligodendrocytes	Pygm	-0.250779	3.23499e-11
Oligodendrocytes	Rnft1	-0.251007	9.06932e-12
Oligodendrocytes	Rab20	-0.252423	5.80529e-12
Oligodendrocytes	Rbms2	-0.25267	0.00223947
Oligodendrocytes	Rpl24	-0.254274	3.77587e-08
Oligodendrocytes	Gm17056	-0.254823	0.0257582
Oligodendrocytes	Efnb1	-0.254887	5.74832e-07
Oligodendrocytes	Nt5c2	-0.255727	0.0362587
Oligodendrocytes	Gulp1	-0.258138	1.01203e-13
Oligodendrocytes	Dab2ip	-0.258835	0.0256957
Oligodendrocytes	Spsb2	-0.258976	0.00204181
Oligodendrocytes	Anxa4	-0.260058	6.25649e-07
Oligodendrocytes	Nr2f6	-0.260083	5.83211e-05
Oligodendrocytes	Rpl29	-0.261414	0.00710551
Oligodendrocytes	Tmem64	-0.262192	1.8025e-09
Oligodendrocytes	Ndufa6	-0.26312	0.012498
Oligodendrocytes	Plcb4	-0.263208	1.31631e-06
Oligodendrocytes	Arhgef25	-0.263872	2.01867e-11
Oligodendrocytes	Aqp1	-0.264256	9.85312e-08
Oligodendrocytes	Pafah1b3	-0.266568	6.90829e-10
Oligodendrocytes	Pycard	-0.267174	0.000306031
Oligodendrocytes	Ecm2	-0.267732	1.32607e-08
Oligodendrocytes	Myd88	-0.268052	4.13234e-06
Oligodendrocytes	Rpl6	-0.268062	1.00213e-10
Oligodendrocytes	Ghr	-0.2686	3.36927e-10
Oligodendrocytes	Rps10	-0.269325	2.85873e-06
Oligodendrocytes	Nrbp1	-0.269413	0.0220238
Oligodendrocytes	Ptn	-0.269687	1.08552e-15
Oligodendrocytes	Rassf3	-0.270203	3.53161e-08
Oligodendrocytes	Tmem47	-0.270281	8.8516e-09
Oligodendrocytes	Pip5k1b	-0.270648	5.34272e-13
Oligodendrocytes	Nqo1	-0.271776	9.49189e-12
Oligodendrocytes	Cast	-0.271971	3.52152e-13
Oligodendrocytes	Slc1a3	-0.2721	1.66402e-07
Oligodendrocytes	Sfxn1	-0.272544	7.69479e-10
Oligodendrocytes	Cox7a1	-0.273743	1.04134e-09
Oligodendrocytes	Dag1	-0.276334	0.0169142
Oligodendrocytes	Mlf1	-0.277121	1.05179e-08
Oligodendrocytes	Rdm1	-0.277816	0.00205647
Oligodendrocytes	Rps2	-0.278588	3.10104e-09
Oligodendrocytes	Nck1	-0.278826	0.0393838
Oligodendrocytes	Plec	-0.278879	5.931e-12
Oligodendrocytes	Rarg	-0.279128	2.09449e-11
Oligodendrocytes	Tns2	-0.280056	0.00866616
Oligodendrocytes	Il17rc	-0.28051	1.41455e-13
Oligodendrocytes	Ctsc	-0.280731	5.18542e-11
Oligodendrocytes	Dlgap4	-0.281905	0.000393313
Oligodendrocytes	Snta1	-0.282865	0.000150107
Oligodendrocytes	Parva	-0.283073	4.10367e-16
Oligodendrocytes	Rps8	-0.283639	5.49022e-11
Oligodendrocytes	Gpx7	-0.284429	1.01232e-14
Oligodendrocytes	Cotl1	-0.284625	0.0020863
Oligodendrocytes	Slit2	-0.285362	1.3112e-10
Oligodendrocytes	Cmtm6	-0.285753	0.0268615
Oligodendrocytes	Hilpda	-0.286139	0.0377353
Oligodendrocytes	Lypla1	-0.286878	6.47105e-07
Oligodendrocytes	Bmp7	-0.287215	2.89565e-10
Oligodendrocytes	Nsg2	-0.28747	5.7798e-09
Oligodendrocytes	Fibin	-0.28851	0.00150282
Oligodendrocytes	Rps3a1	-0.28897	6.4871e-05
Oligodendrocytes	Ano6	-0.290929	1.21757e-08
Oligodendrocytes	Naa20	-0.291192	0.00934885
Oligodendrocytes	Pdlim4	-0.291409	2.26017e-14
Oligodendrocytes	Fam118b	-0.2915	0.0174609
Oligodendrocytes	Fam43a	-0.291888	4.99897e-06
Oligodendrocytes	Bdh2	-0.292205	2.4491e-12
Oligodendrocytes	Nudt14	-0.292451	0.000629405
Oligodendrocytes	Vps37b	-0.29251	0.000113168
Oligodendrocytes	Zfp36l2	-0.29256	0.0116959
Oligodendrocytes	Mmp14	-0.292996	1.09741e-08
Oligodendrocytes	Mafk	-0.293599	0.00212898
Oligodendrocytes	Frmpd1os	-0.294271	4.32881e-14
Oligodendrocytes	Clybl	-0.294649	7.5399e-10
Oligodendrocytes	Esyt1	-0.295544	8.53757e-08
Oligodendrocytes	Plp2	-0.295566	1.21045e-12
Oligodendrocytes	Fuom	-0.296702	0.0107505
Oligodendrocytes	Tmtc1	-0.297335	3.55948e-12
Oligodendrocytes	Sh3pxd2a	-0.297722	2.25195e-11
Oligodendrocytes	Otx2	-0.298272	1.84808e-13
Oligodendrocytes	Isca1	-0.299315	0.00720161
Oligodendrocytes	Kcnk5	-0.299457	0.000211842
Oligodendrocytes	Nfkb1	-0.299637	4.40268e-05
Oligodendrocytes	Shc1	-0.299766	5.89895e-09
Oligodendrocytes	Casp6	-0.299779	3.17508e-07
Oligodendrocytes	Baiap2	-0.301681	3.06131e-09
Oligodendrocytes	Wdr86	-0.30221	5.3575e-16
Oligodendrocytes	Naaa	-0.30221	2.37896e-05
Oligodendrocytes	Ceacam1	-0.302513	1.09624e-08
Oligodendrocytes	Yap1	-0.302709	3.94935e-12
Oligodendrocytes	Amotl1	-0.302718	2.11151e-10
Oligodendrocytes	Efr3a	-0.302918	8.69826e-06
Oligodendrocytes	F5	-0.303877	1.51953e-12
Oligodendrocytes	Tcea3	-0.30459	2.07753e-15
Oligodendrocytes	Polk	-0.305541	0.0209497
Oligodendrocytes	Pygb	-0.30654	7.03747e-10
Oligodendrocytes	Abhd14b	-0.307341	5.86221e-10
Oligodendrocytes	Zfp385a	-0.307591	4.54438e-14
Oligodendrocytes	Avpi1	-0.307712	6.69541e-12
Oligodendrocytes	Ube2l6	-0.307747	1.08056e-10
Oligodendrocytes	Podxl2	-0.308161	2.70978e-10
Oligodendrocytes	Rps6	-0.308515	2.80379e-10
Oligodendrocytes	Ptges	-0.308944	2.61698e-11
Oligodendrocytes	Gpc6	-0.309287	1.25116e-10
Oligodendrocytes	Psma3	-0.309789	0.0372099
Oligodendrocytes	2510002D24Rik	-0.312543	0.000147005
Oligodendrocytes	Trabd2b	-0.313021	7.49348e-12
Oligodendrocytes	Mdfic	-0.313312	2.85115e-16
Oligodendrocytes	Minos1	-0.313751	0.00129085
Oligodendrocytes	Rbm47	-0.313943	4.18025e-17
Oligodendrocytes	Bphl	-0.314265	0.000200309
Oligodendrocytes	Npr3	-0.314483	1.29321e-12
Oligodendrocytes	Ildr2	-0.314905	1.25883e-11
Oligodendrocytes	Steap1	-0.314992	1.69565e-14
Oligodendrocytes	Aifm3	-0.31503	4.48596e-17
Oligodendrocytes	Psmb9	-0.315069	1.59787e-10
Oligodendrocytes	Scn1b	-0.315254	5.01362e-09
Oligodendrocytes	Lman1	-0.315855	2.04978e-07
Oligodendrocytes	Cetn4	-0.316017	4.80324e-13
Oligodendrocytes	Nos3	-0.317185	1.41375e-06
Oligodendrocytes	Zeb1	-0.317614	1.76877e-10
Oligodendrocytes	Asph	-0.317957	1.09289e-09
Oligodendrocytes	Elf1	-0.318069	0.000152623
Oligodendrocytes	Clip1	-0.31823	0.00501838
Oligodendrocytes	Slc38a2	-0.318638	1.0959e-11
Oligodendrocytes	Rpl19	-0.318752	9.64965e-17
Oligodendrocytes	Cul4b	-0.318826	1.44685e-13
Oligodendrocytes	Slc9b2	-0.31913	5.14898e-06
Oligodendrocytes	Syne2	-0.319518	1.01147e-05
Oligodendrocytes	Phldb2	-0.320188	1.36985e-10
Oligodendrocytes	Htr2c	-0.320268	1.44565e-12
Oligodendrocytes	B4galt1	-0.320318	1.10155e-14
Oligodendrocytes	Eif4a2	-0.320517	0.00292464
Oligodendrocytes	Evi5	-0.321754	3.63492e-09
Oligodendrocytes	Ndel1	-0.32266	0.000134192
Oligodendrocytes	Ctxn3	-0.323315	2.74314e-10
Oligodendrocytes	Rpl8	-0.324252	3.93513e-14
Oligodendrocytes	Eef1g	-0.325452	0.000774584
Oligodendrocytes	Slc7a10	-0.325658	9.43159e-13
Oligodendrocytes	Prcd	-0.325964	1.02012e-13
Oligodendrocytes	Cxcl16	-0.327125	1.28448e-12
Oligodendrocytes	Gm29538	-0.327395	4.41899e-13
Oligodendrocytes	Nrep	-0.327712	3.33182e-10
Oligodendrocytes	Idh2	-0.327746	0.000440109
Oligodendrocytes	Emp2	-0.329076	4.27204e-10
Oligodendrocytes	Fbln5	-0.329369	3.6439e-12
Oligodendrocytes	Cyp2d22	-0.329489	1.15999e-08
Oligodendrocytes	Gstt2	-0.329616	1.32648e-11
Oligodendrocytes	Adamtsl3	-0.330705	1.67006e-09
Oligodendrocytes	Car12	-0.330812	3.16057e-10
Oligodendrocytes	Plscr2	-0.332383	3.39114e-17
Oligodendrocytes	Lix1l	-0.332594	7.32501e-11
Oligodendrocytes	Myo10	-0.332598	2.8445e-10
Oligodendrocytes	Azin1	-0.332749	0.0170239
Oligodendrocytes	Mxra7	-0.332958	3.23269e-10
Oligodendrocytes	Nt5dc2	-0.333136	2.39552e-16
Oligodendrocytes	Ppib	-0.33337	0.0103034
Oligodendrocytes	Aqp11	-0.333851	5.0467e-07
Oligodendrocytes	Itpr1	-0.334952	1.09297e-09
Oligodendrocytes	Mrap	-0.335112	1.27706e-09
Oligodendrocytes	Slc25a25	-0.335541	5.05884e-10
Oligodendrocytes	Oasl2	-0.335727	5.89661e-11
Oligodendrocytes	Sipa1	-0.336055	2.12309e-05
Oligodendrocytes	Tmem88	-0.336223	8.26911e-12
Oligodendrocytes	Ociad2	-0.336961	1.4681e-10
Oligodendrocytes	Abcc4	-0.337595	1.23069e-10
Oligodendrocytes	Atp5d	-0.338061	0.0155627
Oligodendrocytes	Camk2d	-0.338105	3.99098e-07
Oligodendrocytes	Slc38a1	-0.338278	1.16475e-11
Oligodendrocytes	Aprt	-0.339163	1.05215e-08
Oligodendrocytes	Gbp2	-0.339566	1.62983e-13
Oligodendrocytes	Cdc42ep5	-0.339708	3.59505e-17
Oligodendrocytes	Jag1	-0.340005	9.91749e-09
Oligodendrocytes	Klhdc8b	-0.340527	3.07965e-20
Oligodendrocytes	Eps8l2	-0.340985	9.89704e-12
Oligodendrocytes	Pfkl	-0.341206	0.000190996
Oligodendrocytes	Smagp	-0.34263	1.33995e-12
Oligodendrocytes	Rpl36al	-0.344616	0.00416089
Oligodendrocytes	Axl	-0.344899	5.9493e-10
Oligodendrocytes	Irf9	-0.345832	2.7456e-11
Oligodendrocytes	Tmem140	-0.345838	2.53905e-11
Oligodendrocytes	Pcca	-0.346067	1.72232e-05
Oligodendrocytes	Crispld1	-0.346478	2.39549e-11
Oligodendrocytes	Grasp	-0.347071	0.0414204
Oligodendrocytes	Ginm1	-0.348627	2.56589e-10
Oligodendrocytes	Otud1	-0.34921	1.26684e-07
Oligodendrocytes	Ctbp2	-0.349707	7.43513e-12
Oligodendrocytes	Fzd6	-0.349889	5.25157e-11
Oligodendrocytes	Pcbd2	-0.349898	2.52528e-05
Oligodendrocytes	Snrpe	-0.350547	0.00961783
Oligodendrocytes	Pdgfd	-0.35165	4.76783e-17
Oligodendrocytes	Pros1	-0.353131	3.50663e-11
Oligodendrocytes	Ifngr1	-0.354183	9.63654e-08
Oligodendrocytes	H2-T22	-0.354391	7.92036e-10
Oligodendrocytes	Rpl30	-0.355428	3.65342e-09
Oligodendrocytes	Ndufa7	-0.35628	1.75907e-12
Oligodendrocytes	Id4	-0.357631	1.3296e-09
Oligodendrocytes	H2-T23	-0.358133	3.50634e-11
Oligodendrocytes	Mpp6	-0.358868	1.68352e-11
Oligodendrocytes	Tmem9	-0.360249	4.36393e-08
Oligodendrocytes	Pnp	-0.361668	4.65279e-11
Oligodendrocytes	Ppp1r14b	-0.361749	5.75699e-06
Oligodendrocytes	Tspan33	-0.362095	1.29507e-15
Oligodendrocytes	Fli1	-0.362927	1.63368e-10
Oligodendrocytes	Crtap	-0.363506	4.77064e-17
Oligodendrocytes	Pdlim5	-0.36357	2.74158e-06
Oligodendrocytes	Slc16a11	-0.363944	3.29139e-13
Oligodendrocytes	Gpr4	-0.36404	1.44957e-13
Oligodendrocytes	Ets2	-0.364053	2.72945e-11
Oligodendrocytes	Mrps14	-0.364183	0.0127537
Oligodendrocytes	Phactr2	-0.365867	4.40217e-06
Oligodendrocytes	Golim4	-0.366554	0.00335667
Oligodendrocytes	Rbfox2	-0.3672	3.61375e-10
Oligodendrocytes	Adrb2	-0.36792	5.86008e-12
Oligodendrocytes	Magoh	-0.368389	0.000110719
Oligodendrocytes	Car13	-0.368709	8.99746e-07
Oligodendrocytes	Grb10	-0.368872	4.81495e-17
Oligodendrocytes	Cers4	-0.368964	0.00201052
Oligodendrocytes	Ppfibp1	-0.369456	1.41221e-13
Oligodendrocytes	Lxn	-0.369593	7.74177e-13
Oligodendrocytes	Slco2b1	-0.369996	1.07352e-08
Oligodendrocytes	Atp5b	-0.37014	1.90811e-08
Oligodendrocytes	Txndc5	-0.370621	4.93041e-08
Oligodendrocytes	Plin2	-0.370927	9.7548e-13
Oligodendrocytes	Bambi	-0.371551	5.70258e-09
Oligodendrocytes	Rpl11	-0.372316	1.64388e-17
Oligodendrocytes	Rbbp7	-0.372323	0.00110001
Oligodendrocytes	Col8a1	-0.372909	6.8516e-14
Oligodendrocytes	Nme5	-0.372909	1.15277e-14
Oligodendrocytes	Cgnl1	-0.373751	5.22312e-15
Oligodendrocytes	Unc119	-0.374028	3.46994e-15
Oligodendrocytes	N4bp3	-0.374143	1.76157e-12
Oligodendrocytes	Hspg2	-0.375423	5.93476e-13
Oligodendrocytes	Capg	-0.375531	5.97162e-14
Oligodendrocytes	Cfap126	-0.375532	3.49863e-15
Oligodendrocytes	Eif1a	-0.375978	8.36873e-07
Oligodendrocytes	Prlr	-0.376037	1.50948e-12
Oligodendrocytes	Bmpr2	-0.376376	0.00032509
Oligodendrocytes	Tgfbr3	-0.376464	4.22983e-18
Oligodendrocytes	Smim4	-0.377616	2.53108e-10
Oligodendrocytes	Fam103a1	-0.37772	0.00108833
Oligodendrocytes	Tpt1	-0.379148	5.41722e-25
Oligodendrocytes	1110017D15Rik	-0.379232	4.67918e-13
Oligodendrocytes	Tbc1d9	-0.379764	5.09293e-17
Oligodendrocytes	Arf4	-0.379911	7.45774e-07
Oligodendrocytes	P3h3	-0.380429	2.53994e-17
Oligodendrocytes	Acadm	-0.3812	1.15249e-05
Oligodendrocytes	Rps13	-0.381326	3.08026e-16
Oligodendrocytes	Sdhaf4	-0.381402	0.00380627
Oligodendrocytes	Cavin2	-0.381578	0.0430855
Oligodendrocytes	Crabp2	-0.381777	1.77129e-08
Oligodendrocytes	Icam1	-0.381926	2.72735e-13
Oligodendrocytes	Efhd2	-0.382686	1.22279e-08
Oligodendrocytes	Ggact	-0.383529	1.90938e-11
Oligodendrocytes	Alas1	-0.383822	0.000232316
Oligodendrocytes	Gstm2	-0.384548	1.64216e-20
Oligodendrocytes	Sumo3	-0.384572	2.67018e-05
Oligodendrocytes	Fas	-0.384972	1.60466e-09
Oligodendrocytes	Sec11a	-0.385122	0.0374819
Oligodendrocytes	Pqlc1	-0.385295	4.11175e-14
Oligodendrocytes	Lasp1	-0.385455	5.1842e-18
Oligodendrocytes	Fabp3	-0.386271	1.19893e-08
Oligodendrocytes	Fam107a	-0.386491	7.18236e-09
Oligodendrocytes	Psmb10	-0.386559	2.05105e-06
Oligodendrocytes	Tnfaip8	-0.386818	3.49306e-19
Oligodendrocytes	Six1	-0.387024	6.88507e-12
Oligodendrocytes	Sp100	-0.387063	1.99493e-11
Oligodendrocytes	Tspan12	-0.387114	5.30721e-06
Oligodendrocytes	Slc26a7	-0.387178	7.91499e-14
Oligodendrocytes	Rps9	-0.387563	6.87208e-18
Oligodendrocytes	Impdh1	-0.387766	5.14751e-10
Oligodendrocytes	Rsph1	-0.387813	2.38087e-16
Oligodendrocytes	Nfe2l2	-0.388083	0.00834181
Oligodendrocytes	Ephx1	-0.38825	3.00766e-13
Oligodendrocytes	Tgfb1i1	-0.388597	8.7754e-18
Oligodendrocytes	Pdgfrl	-0.388652	2.60626e-11
Oligodendrocytes	Rplp2	-0.388984	1.1389e-24
Oligodendrocytes	Gjc1	-0.389427	2.10263e-11
Oligodendrocytes	Cyb561	-0.389804	5.10645e-19
Oligodendrocytes	Bad	-0.389836	0.0018734
Oligodendrocytes	Gm9780	-0.390133	5.44557e-15
Oligodendrocytes	Dynlrb2	-0.39014	1.03206e-14
Oligodendrocytes	Zic4	-0.390292	3.8796e-14
Oligodendrocytes	Fnbp1l	-0.391203	8.94764e-15
Oligodendrocytes	Lgals9	-0.391465	4.93574e-12
Oligodendrocytes	Cracr2b	-0.391863	2.01612e-14
Oligodendrocytes	Rhoj	-0.392307	1.11685e-05
Oligodendrocytes	Ntrk2	-0.392344	2.29657e-08
Oligodendrocytes	Pdzd2	-0.392511	8.81063e-13
Oligodendrocytes	Flna	-0.393308	1.36037e-08
Oligodendrocytes	Tnfsf12	-0.393313	1.01786e-11
Oligodendrocytes	Ehd2	-0.394442	5.42627e-15
Oligodendrocytes	Gdf10	-0.395099	1.29048e-08
Oligodendrocytes	Rps17	-0.396019	5.32787e-23
Oligodendrocytes	Cdh11	-0.39666	0.0122491
Oligodendrocytes	Ccdc107	-0.39668	8.35066e-12
Oligodendrocytes	Trpm3	-0.39702	4.66574e-10
Oligodendrocytes	Zfhx3	-0.397658	6.84251e-11
Oligodendrocytes	Rpl7	-0.397797	3.48838e-20
Oligodendrocytes	Chek2	-0.398241	2.07837e-08
Oligodendrocytes	Rps15	-0.398399	1.20403e-24
Oligodendrocytes	Akr1a1	-0.398629	4.71836e-09
Oligodendrocytes	Fhl2	-0.398851	3.71619e-14
Oligodendrocytes	Itgb5	-0.399219	1.92581e-11
Oligodendrocytes	Rcsd1	-0.399444	4.43498e-10
Oligodendrocytes	Maged2	-0.399711	6.41119e-07
Oligodendrocytes	Angptl4	-0.399742	5.43569e-12
Oligodendrocytes	Abracl	-0.399953	8.66951e-16
Oligodendrocytes	Blvrb	-0.400116	9.31912e-14
Oligodendrocytes	Ubl5	-0.403811	1.75468e-05
Oligodendrocytes	Clec2d	-0.404444	2.06992e-12
Oligodendrocytes	Elk3	-0.404797	6.14576e-13
Oligodendrocytes	Sulf1	-0.40553	2.8482e-18
Oligodendrocytes	Kcnk1	-0.405762	7.1695e-15
Oligodendrocytes	Pdlim7	-0.406368	1.2486e-17
Oligodendrocytes	Ptbp1	-0.408567	5.36144e-14
Oligodendrocytes	Arpc2	-0.409595	7.76897e-06
Oligodendrocytes	Naca	-0.409785	1.92099e-15
Oligodendrocytes	Cpne2	-0.40995	2.13426e-18
Oligodendrocytes	Tspan11	-0.410423	2.91843e-12
Oligodendrocytes	Mrc2	-0.410949	5.55069e-16
Oligodendrocytes	Calm1	-0.411124	0.0497298
Oligodendrocytes	Capn2	-0.411454	6.78913e-05
Oligodendrocytes	Cox6b1	-0.411879	8.60617e-09
Oligodendrocytes	Prex2	-0.4119	1.73736e-10
Oligodendrocytes	Krt18	-0.412583	1.36761e-17
Oligodendrocytes	Bnip2	-0.413498	3.56884e-08
Oligodendrocytes	Mpped2	-0.414025	0.000772837
Oligodendrocytes	Stra6	-0.414169	1.83941e-15
Oligodendrocytes	Ptgis	-0.41423	6.49401e-14
Oligodendrocytes	Rtp4	-0.414258	2.84574e-12
Oligodendrocytes	Cdc42ep4	-0.414426	3.84967e-18
Oligodendrocytes	Socs2	-0.415078	1.60575e-15
Oligodendrocytes	Fam129b	-0.415165	1.7191e-11
Oligodendrocytes	Ctsz	-0.41517	0.0432053
Oligodendrocytes	Trappc6b	-0.415239	0.00119934
Oligodendrocytes	Ramp1	-0.415487	0.00274425
Oligodendrocytes	Rcn1	-0.41587	2.41838e-21
Oligodendrocytes	Tgfb1	-0.417273	9.57011e-11
Oligodendrocytes	Cthrc1	-0.419749	5.43569e-12
Oligodendrocytes	Anxa6	-0.420257	1.19241e-26
Oligodendrocytes	Smoc1	-0.420631	8.94353e-05
Oligodendrocytes	Pir	-0.42099	4.8824e-15
Oligodendrocytes	Slc29a1	-0.421232	2.83887e-13
Oligodendrocytes	Actn1	-0.421346	1.37547e-12
Oligodendrocytes	Maff	-0.422473	6.05937e-12
Oligodendrocytes	Smim22	-0.423099	1.263e-15
Oligodendrocytes	Clmp	-0.424485	1.75745e-16
Oligodendrocytes	Kif5b	-0.42559	0.00725428
Oligodendrocytes	Pfkp	-0.425757	1.10426e-20
Oligodendrocytes	Nid1	-0.426157	4.80211e-10
Oligodendrocytes	Emilin1	-0.426591	5.16491e-12
Oligodendrocytes	Bex3	-0.427237	8.13543e-08
Oligodendrocytes	Col4a2	-0.427771	1.56559e-12
Oligodendrocytes	Tap2	-0.42881	4.93735e-17
Oligodendrocytes	Slc16a4	-0.430343	1.10736e-15
Oligodendrocytes	Srsf5	-0.430437	1.50268e-06
Oligodendrocytes	Rpl12	-0.430695	9.2995e-11
Oligodendrocytes	Rpl17	-0.430776	1.88347e-24
Oligodendrocytes	Nfib	-0.431254	0.0287885
Oligodendrocytes	Tspan4	-0.431792	8.15946e-22
Oligodendrocytes	Acad8	-0.432213	7.88169e-06
Oligodendrocytes	Ckap4	-0.432396	1.31621e-20
Oligodendrocytes	Eogt	-0.43292	8.16546e-14
Oligodendrocytes	Foxp2	-0.433432	5.03436e-14
Oligodendrocytes	Plscr4	-0.433463	1.29186e-14
Oligodendrocytes	Celf2	-0.433502	2.43506e-10
Oligodendrocytes	Hspa12b	-0.433928	9.14244e-15
Oligodendrocytes	Uqcrh	-0.434221	6.06503e-10
Oligodendrocytes	Nme2	-0.43467	1.59402e-05
Oligodendrocytes	Snrpg	-0.434725	6.03923e-05
Oligodendrocytes	Sumo2	-0.434819	2.87859e-10
Oligodendrocytes	Pim1	-0.435121	8.2245e-07
Oligodendrocytes	Ace	-0.435289	1.58368e-19
Oligodendrocytes	Maf	-0.435342	9.89828e-21
Oligodendrocytes	AU021092	-0.435983	1.3173e-09
Oligodendrocytes	Plcb1	-0.436203	9.27977e-08
Oligodendrocytes	Herpud1	-0.436299	0.00068626
Oligodendrocytes	Dap	-0.437114	3.7337e-17
Oligodendrocytes	Rab1a	-0.438426	1.73633e-08
Oligodendrocytes	Pbxip1	-0.440118	2.26379e-14
Oligodendrocytes	Tmod3	-0.440138	1.63249e-13
Oligodendrocytes	Vat1l	-0.440379	5.52836e-16
Oligodendrocytes	Cetn2	-0.442945	2.66689e-08
Oligodendrocytes	Rpl13	-0.443822	7.63017e-27
Oligodendrocytes	Nedd4	-0.444395	0.00201729
Oligodendrocytes	Psme2	-0.444542	2.09835e-08
Oligodendrocytes	Notch2	-0.445591	5.70807e-18
Oligodendrocytes	Tfpi	-0.445813	3.58026e-16
Oligodendrocytes	Abhd8	-0.445829	1.79537e-21
Oligodendrocytes	Gm26532	-0.445947	2.12343e-10
Oligodendrocytes	Hbegf	-0.446648	3.75255e-08
Oligodendrocytes	Tusc3	-0.447509	3.45542e-08
Oligodendrocytes	Cped1	-0.447687	5.74352e-15
Oligodendrocytes	Myo1b	-0.448538	2.8323e-10
Oligodendrocytes	Tgm2	-0.448841	1.28242e-14
Oligodendrocytes	Hn1	-0.450499	1.49399e-07
Oligodendrocytes	Timp1	-0.450519	1.36012e-09
Oligodendrocytes	Rpl15	-0.451011	4.07989e-28
Oligodendrocytes	Txn1	-0.453386	3.57338e-13
Oligodendrocytes	Rpl18a	-0.453799	1.70927e-33
Oligodendrocytes	Nxn	-0.453937	6.15661e-23
Oligodendrocytes	Pdia6	-0.454091	2.16454e-10
Oligodendrocytes	B4galt4	-0.454262	5.54689e-15
Oligodendrocytes	Fosl2	-0.454589	8.83955e-16
Oligodendrocytes	Nenf	-0.454943	1.21452e-11
Oligodendrocytes	Fkbp9	-0.455677	1.91669e-14
Oligodendrocytes	Tdrp	-0.456089	5.64978e-16
Oligodendrocytes	Mcl1	-0.456302	0.00236435
Oligodendrocytes	H3f3b	-0.457125	2.54003e-05
Oligodendrocytes	Map1lc3a	-0.457346	4.04373e-07
Oligodendrocytes	Dusp6	-0.457459	4.58887e-15
Oligodendrocytes	Atp5j2	-0.457736	3.17818e-09
Oligodendrocytes	Rgs12	-0.457996	5.7765e-16
Oligodendrocytes	Ushbp1	-0.458128	5.95192e-11
Oligodendrocytes	Ddx5	-0.459142	5.31243e-16
Oligodendrocytes	Ndrg2	-0.459174	0.0158431
Oligodendrocytes	Slc19a1	-0.461022	2.54614e-07
Oligodendrocytes	Esyt2	-0.461697	2.79803e-08
Oligodendrocytes	Itpkb	-0.462313	1.10769e-15
Oligodendrocytes	Ltc4s	-0.462928	6.94662e-15
Oligodendrocytes	Ecm1	-0.463429	5.06852e-14
Oligodendrocytes	Adgre5	-0.463689	5.34614e-16
Oligodendrocytes	Rps7	-0.465056	1.6585e-23
Oligodendrocytes	Fau	-0.465581	2.90994e-43
Oligodendrocytes	Smarca2	-0.465673	2.63475e-06
Oligodendrocytes	Polr2m	-0.466044	3.30452e-11
Oligodendrocytes	Thbs1	-0.466265	8.36687e-12
Oligodendrocytes	Rpl27a	-0.467991	2.39366e-31
Oligodendrocytes	Nfkbiz	-0.468035	2.62701e-13
Oligodendrocytes	Rab34	-0.468621	2.38593e-14
Oligodendrocytes	Nes	-0.469013	2.26593e-12
Oligodendrocytes	Usp50	-0.469019	4.93897e-05
Oligodendrocytes	Foxf2	-0.469088	1.80889e-15
Oligodendrocytes	Prdx2	-0.469713	1.24798e-06
Oligodendrocytes	Psmb8	-0.469746	2.15832e-15
Oligodendrocytes	Rpl23	-0.469837	3.70788e-36
Oligodendrocytes	Dnaja1	-0.471617	8.06012e-07
Oligodendrocytes	Dab2	-0.471621	2.04559e-24
Oligodendrocytes	Vasp	-0.472426	2.09026e-13
Oligodendrocytes	Hmcn1	-0.472638	1.4762e-15
Oligodendrocytes	Foxc2	-0.47287	6.95019e-17
Oligodendrocytes	Rps27l	-0.473087	1.50244e-07
Oligodendrocytes	Fdx1	-0.473096	1.16518e-11
Oligodendrocytes	Ptprg	-0.473402	1.65505e-12
Oligodendrocytes	Uqcr11	-0.473478	0.000232753
Oligodendrocytes	Gm19935	-0.47375	1.11355e-16
Oligodendrocytes	Myh9	-0.474	9.87142e-07
Oligodendrocytes	Bvht	-0.474875	1.62729e-17
Oligodendrocytes	Stom	-0.475352	7.45487e-21
Oligodendrocytes	Nop10	-0.475662	9.20567e-10
Oligodendrocytes	Slc40a1	-0.475704	1.21013e-12
Oligodendrocytes	Arf6	-0.4759	0.000163883
Oligodendrocytes	Coq10b	-0.478766	1.41717e-10
Oligodendrocytes	Iqgap1	-0.479414	7.95337e-10
Oligodendrocytes	Grrp1	-0.479898	2.08434e-15
Oligodendrocytes	Kcne4	-0.480035	4.62143e-15
Oligodendrocytes	Mospd1	-0.480193	3.26065e-15
Oligodendrocytes	Vdac1	-0.480357	8.41165e-09
Oligodendrocytes	Gm17018	-0.480489	0.00466217
Oligodendrocytes	Lima1	-0.480581	2.54399e-08
Oligodendrocytes	Rpl10-ps3	-0.480701	0.0139097
Oligodendrocytes	Odc1	-0.480851	1.01121e-13
Oligodendrocytes	Lrrc8a	-0.48197	0.000175582
Oligodendrocytes	Tpi1	-0.482496	3.33818e-11
Oligodendrocytes	Tnfrsf1a	-0.4825	1.1385e-23
Oligodendrocytes	Pls3	-0.483242	0.0478037
Oligodendrocytes	St6galnac2	-0.483591	1.62124e-19
Oligodendrocytes	Ninj1	-0.484764	1.10647e-11
Oligodendrocytes	Mfap2	-0.485007	6.83236e-17
Oligodendrocytes	Mecom	-0.48513	2.51501e-17
Oligodendrocytes	Wwtr1	-0.486239	2.04403e-21
Oligodendrocytes	Anxa11	-0.486653	1.30771e-30
Oligodendrocytes	Uaca	-0.486866	2.1959e-19
Oligodendrocytes	Itga6	-0.487016	2.97528e-14
Oligodendrocytes	Cdc42ep3	-0.487246	2.99214e-17
Oligodendrocytes	Gata2	-0.48898	6.0111e-14
Oligodendrocytes	Colec12	-0.489263	6.31127e-11
Oligodendrocytes	Sem1	-0.489574	0.000419191
Oligodendrocytes	Fkbp7	-0.490424	5.22685e-17
Oligodendrocytes	Tgfbr2	-0.491451	1.66907e-21
Oligodendrocytes	Manf	-0.491478	4.37135e-06
Oligodendrocytes	Calr	-0.492638	2.62585e-10
Oligodendrocytes	Cox5a	-0.495018	1.80486e-10
Oligodendrocytes	Adm	-0.496338	2.16743e-12
Oligodendrocytes	Rnase4	-0.496531	3.641e-14
Oligodendrocytes	Tcn2	-0.496592	0.000138663
Oligodendrocytes	Tie1	-0.497069	9.24685e-14
Oligodendrocytes	Irf2bpl	-0.497633	3.54988e-10
Oligodendrocytes	Tceal8	-0.497787	9.70075e-08
Oligodendrocytes	Ahcyl2	-0.497808	6.05617e-07
Oligodendrocytes	Rps23	-0.497903	3.98461e-39
Oligodendrocytes	Chic2	-0.498723	1.00361e-19
Oligodendrocytes	Rpl22	-0.499361	1.30473e-14
Oligodendrocytes	Pttg1ip	-0.500434	0.0118084
Oligodendrocytes	Atf4	-0.500717	3.88322e-06
Oligodendrocytes	Etfa	-0.500824	1.58693e-12
Oligodendrocytes	Lgals3bp	-0.502098	3.51567e-25
Oligodendrocytes	Gm1673	-0.502837	1.72309e-17
Oligodendrocytes	Rpl36	-0.502919	7.88485e-45
Oligodendrocytes	Sertad1	-0.50335	7.29768e-07
Oligodendrocytes	Kdelr2	-0.503971	3.77797e-06
Oligodendrocytes	Pabpc1	-0.506694	5.59798e-05
Oligodendrocytes	Ostf1	-0.507656	0.000304395
Oligodendrocytes	Ifi35	-0.509075	1.05547e-17
Oligodendrocytes	Dlc1	-0.509166	4.38145e-15
Oligodendrocytes	Ddah2	-0.510236	3.13838e-09
Oligodendrocytes	Tnfaip1	-0.510958	9.29884e-14
Oligodendrocytes	Palm	-0.511729	1.60597e-17
Oligodendrocytes	Midn	-0.512284	3.10887e-22
Oligodendrocytes	Rpl21	-0.512504	5.65401e-43
Oligodendrocytes	Rab11a	-0.512741	7.2308e-09
Oligodendrocytes	Rps14	-0.513296	8.61339e-37
Oligodendrocytes	Osbpl9	-0.514172	4.60077e-22
Oligodendrocytes	Rcn2	-0.515629	4.61224e-13
Oligodendrocytes	Cd59a	-0.515648	4.25839e-11
Oligodendrocytes	Etfb	-0.518715	1.04889e-09
Oligodendrocytes	Gm12216	-0.519828	6.84162e-14
Oligodendrocytes	Rfk	-0.519963	2.47106e-07
Oligodendrocytes	Rheb	-0.520444	5.34826e-14
Oligodendrocytes	Smco4	-0.520676	1.39652e-21
Oligodendrocytes	Slc16a2	-0.520852	5.21029e-24
Oligodendrocytes	Pdia3	-0.521674	1.02283e-11
Oligodendrocytes	Cd93	-0.521853	1.11625e-14
Oligodendrocytes	Ppic	-0.521867	1.48684e-23
Oligodendrocytes	Rpl34	-0.522065	2.51301e-37
Oligodendrocytes	Grap	-0.522505	1.68191e-14
Oligodendrocytes	Prr32	-0.522794	2.01102e-18
Oligodendrocytes	Tceal9	-0.523959	4.95529e-08
Oligodendrocytes	Rpl31	-0.524404	8.55455e-38
Oligodendrocytes	F11r	-0.525597	2.65275e-25
Oligodendrocytes	Cyth3	-0.526976	6.97552e-13
Oligodendrocytes	Ost4	-0.527838	7.32734e-17
Oligodendrocytes	Rpl32	-0.529344	7.26809e-38
Oligodendrocytes	Rpl27	-0.532701	6.13597e-41
Oligodendrocytes	Trim47	-0.532979	4.81787e-20
Oligodendrocytes	Defb11	-0.533469	1.22967e-18
Oligodendrocytes	Tax1bp3	-0.535124	4.26508e-13
Oligodendrocytes	Bmp4	-0.535247	2.27694e-16
Oligodendrocytes	Slc25a5	-0.535397	2.55948e-11
Oligodendrocytes	Rpl9	-0.535461	3.84894e-46
Oligodendrocytes	2019-09-11	-0.535503	1.1864e-18
Oligodendrocytes	4930523C07Rik	-0.536557	3.96671e-14
Oligodendrocytes	Serpinb9	-0.536578	6.39515e-23
Oligodendrocytes	Lef1	-0.536724	1.81404e-15
Oligodendrocytes	Rras	-0.536912	7.22388e-11
Oligodendrocytes	Gm11808	-0.537223	2.34678e-32
Oligodendrocytes	Kctd10	-0.537651	2.03021e-17
Oligodendrocytes	Tpd52l1	-0.538935	5.03804e-27
Oligodendrocytes	Rps11	-0.539299	2.11758e-39
Oligodendrocytes	Efemp2	-0.540162	1.37423e-32
Oligodendrocytes	Cavin1	-0.541088	4.07515e-19
Oligodendrocytes	Arpc3	-0.541902	1.73036e-10
Oligodendrocytes	Rps25	-0.542188	1.76505e-37
Oligodendrocytes	Gstt1	-0.542314	1.30981e-32
Oligodendrocytes	Arhgap29	-0.542626	4.60864e-14
Oligodendrocytes	Col8a2	-0.543476	3.94743e-29
Oligodendrocytes	Slc25a3	-0.543953	5.87305e-17
Oligodendrocytes	Sod1	-0.546206	2.07876e-09
Oligodendrocytes	S100a6	-0.546237	0.00122722
Oligodendrocytes	Plscr1	-0.546365	2.36344e-22
Oligodendrocytes	Tuba1c	-0.546486	2.61203e-27
Oligodendrocytes	Luzp1	-0.547935	1.37864e-20
Oligodendrocytes	Hmgcs2	-0.54861	1.01852e-19
Oligodendrocytes	Dynll1	-0.54867	1.9538e-30
Oligodendrocytes	Rpl23a	-0.549404	7.45318e-42
Oligodendrocytes	Rasip1	-0.550067	1.55944e-16
Oligodendrocytes	Btg3	-0.550074	7.26566e-27
Oligodendrocytes	Plpp1	-0.550691	3.25566e-14
Oligodendrocytes	Col3a1	-0.551554	1.72999e-14
Oligodendrocytes	Rps18	-0.551905	6.27413e-40
Oligodendrocytes	Rps26	-0.551926	6.05904e-32
Oligodendrocytes	Snrk	-0.553172	1.46469e-13
Oligodendrocytes	Tek	-0.553251	8.23148e-16
Oligodendrocytes	Apoo	-0.554334	4.06383e-11
Oligodendrocytes	Gpm6a	-0.554823	4.79324e-21
Oligodendrocytes	Pgf	-0.557356	4.45172e-15
Oligodendrocytes	Grcc10	-0.558115	6.79401e-17
Oligodendrocytes	Kctd12	-0.558399	6.63429e-19
Oligodendrocytes	Sult1a1	-0.558688	2.37511e-25
Oligodendrocytes	Rpl26	-0.559408	1.34853e-47
Oligodendrocytes	Il11ra1	-0.559465	5.30466e-19
Oligodendrocytes	Ifnar2	-0.559604	3.56646e-09
Oligodendrocytes	Ppp1r2	-0.560936	2.36314e-12
Oligodendrocytes	Jam2	-0.561872	1.85418e-11
Oligodendrocytes	Cmtm8	-0.563483	7.4205e-24
Oligodendrocytes	Pkig	-0.563804	8.27657e-18
Oligodendrocytes	Cab39l	-0.563957	4.7661e-05
Oligodendrocytes	Fgfr1	-0.564043	5.67128e-22
Oligodendrocytes	Rpl13a	-0.565782	1.46899e-46
Oligodendrocytes	Ndufv3	-0.566196	1.85482e-08
Oligodendrocytes	2019-03-02	-0.566312	4.74697e-14
Oligodendrocytes	Kdr	-0.570075	2.88325e-05
Oligodendrocytes	Rpl37	-0.571756	1.36152e-46
Oligodendrocytes	Chd3	-0.572528	4.17347e-28
Oligodendrocytes	Podxl	-0.574053	3.10643e-15
Oligodendrocytes	Tmem204	-0.575605	2.15328e-18
Oligodendrocytes	H2-Q4	-0.575753	1.17971e-18
Oligodendrocytes	Cox8b	-0.576145	1.58899e-09
Oligodendrocytes	Emp1	-0.576385	7.11258e-11
Oligodendrocytes	Nostrin	-0.577227	5.46576e-16
Oligodendrocytes	Atp5g3	-0.577918	8.59725e-07
Oligodendrocytes	Arhgdib	-0.581378	1.60836e-21
Oligodendrocytes	Degs2	-0.581521	3.92388e-16
Oligodendrocytes	Sorbs2	-0.582754	3.94712e-22
Oligodendrocytes	Pbx1	-0.583026	3.61694e-15
Oligodendrocytes	Prrx2	-0.584555	1.96095e-17
Oligodendrocytes	Tgfb2	-0.58478	6.42831e-26
Oligodendrocytes	Gm2000	-0.584792	0.000751826
Oligodendrocytes	Atp5j	-0.585009	1.33472e-27
Oligodendrocytes	Mfsd2a	-0.586989	1.03646e-05
Oligodendrocytes	Fstl1	-0.587073	2.74225e-23
Oligodendrocytes	Rasd1	-0.588883	6.41419e-10
Oligodendrocytes	Prom1	-0.590425	5.03052e-14
Oligodendrocytes	Dhrs3	-0.59246	7.06971e-30
Oligodendrocytes	Gstm1	-0.593177	9.01645e-07
Oligodendrocytes	Edn3	-0.594188	3.94202e-11
Oligodendrocytes	Cox20	-0.595659	4.51349e-14
Oligodendrocytes	Atp1b2	-0.595918	4.06e-15
Oligodendrocytes	Hint2	-0.596102	3.36678e-12
Oligodendrocytes	Rap1b	-0.596188	4.68629e-13
Oligodendrocytes	Ptp4a3	-0.596226	1.42485e-24
Oligodendrocytes	Gimap6	-0.596715	1.0169e-15
Oligodendrocytes	Rps28	-0.597449	4.25248e-44
Oligodendrocytes	Copz2	-0.597571	1.81564e-35
Oligodendrocytes	9430020K01Rik	-0.598153	2.95033e-08
Oligodendrocytes	Slc23a2	-0.59872	1.56682e-11
Oligodendrocytes	Ccdc141	-0.599132	4.54614e-15
Oligodendrocytes	Sec61g	-0.599696	7.06464e-28
Oligodendrocytes	Pkm	-0.601006	2.59469e-26
Oligodendrocytes	Icam2	-0.601169	7.97566e-16
Oligodendrocytes	Kcne2	-0.601219	8.4609e-19
Oligodendrocytes	Hspb8	-0.60191	1.79369e-35
Oligodendrocytes	Slc31a1	-0.602465	6.68437e-31
Oligodendrocytes	Rhoc	-0.603395	1.78181e-13
Oligodendrocytes	Gm10076	-0.603527	1.03103e-05
Oligodendrocytes	Sub1	-0.603877	6.95889e-24
Oligodendrocytes	Oat	-0.604375	2.8326e-09
Oligodendrocytes	Rps24	-0.60497	3.64816e-44
Oligodendrocytes	Ap1s2	-0.605798	7.75137e-23
Oligodendrocytes	Cnn2	-0.606037	9.08331e-26
Oligodendrocytes	Sec61b	-0.606225	3.34226e-18
Oligodendrocytes	Akap13	-0.606847	4.10171e-18
Oligodendrocytes	Gm14964	-0.607955	1.48021e-29
Oligodendrocytes	Tubb2a	-0.608699	3.71159e-15
Oligodendrocytes	Rdh5	-0.610031	2.65358e-13
Oligodendrocytes	Ogn	-0.611308	2.13174e-23
Oligodendrocytes	Gjb2	-0.611627	7.08285e-13
Oligodendrocytes	Ubc	-0.611769	1.48751e-11
Oligodendrocytes	Mgst1	-0.612181	7.29897e-33
Oligodendrocytes	Ctnnb1	-0.612931	1.98884e-10
Oligodendrocytes	Tmem86a	-0.613731	2.25499e-23
Oligodendrocytes	Slc39a10	-0.614332	4.45411e-16
Oligodendrocytes	Msi2	-0.6154	1.79178e-19
Oligodendrocytes	Adamts1	-0.616446	0.00262221
Oligodendrocytes	Slc7a1	-0.617116	1.99736e-13
Oligodendrocytes	Romo1	-0.617851	2.73904e-16
Oligodendrocytes	Slc38a3	-0.619572	5.56091e-23
Oligodendrocytes	Pnrc1	-0.621429	8.18499e-11
Oligodendrocytes	Enpp2	-0.621456	7.54555e-45
Oligodendrocytes	Snhg18	-0.622169	6.74849e-22
Oligodendrocytes	Rbpms	-0.622625	7.07879e-20
Oligodendrocytes	Sik1	-0.623319	1.64631e-20
Oligodendrocytes	AW112010	-0.624515	1.16721e-17
Oligodendrocytes	Gas1	-0.624912	2.23611e-14
Oligodendrocytes	Ccnd3	-0.625374	4.18464e-27
Oligodendrocytes	Cpq	-0.625831	4.64289e-27
Oligodendrocytes	Cyyr1	-0.626527	9.499e-19
Oligodendrocytes	Ocln	-0.627688	3.01823e-23
Oligodendrocytes	Rps4x	-0.627735	1.58927e-37
Oligodendrocytes	Lamb2	-0.62834	2.88896e-28
Oligodendrocytes	Ap3s1	-0.628762	3.07807e-28
Oligodendrocytes	Msn	-0.62997	1.40873e-17
Oligodendrocytes	Rps20	-0.630191	2.29412e-48
Oligodendrocytes	Fry	-0.630619	2.13623e-09
Oligodendrocytes	Hspa1b	-0.631786	8.241e-07
Oligodendrocytes	Anxa1	-0.63315	2.56999e-16
Oligodendrocytes	Col4a1	-0.634071	1.55763e-23
Oligodendrocytes	Tmem176a	-0.634915	3.30367e-28
Oligodendrocytes	Tbca	-0.637262	1.82112e-26
Oligodendrocytes	Rpl36a	-0.638423	7.16574e-42
Oligodendrocytes	Rasgrp2	-0.638618	3.60773e-18
Oligodendrocytes	Mxra8	-0.640276	9.08968e-28
Oligodendrocytes	Tshz2	-0.644246	2.99248e-27
Oligodendrocytes	Sfrp4	-0.644414	1.01167e-06
Oligodendrocytes	Tomm7	-0.645982	6.63444e-20
Oligodendrocytes	Klf9	-0.64711	0.00178523
Oligodendrocytes	Col6a2	-0.647263	4.15919e-19
Oligodendrocytes	Tgfbi	-0.648574	2.33146e-05
Oligodendrocytes	Shisa5	-0.6491	4.11579e-29
Oligodendrocytes	Wfdc2	-0.649738	7.97435e-27
Oligodendrocytes	Zbtb20	-0.651488	1.37905e-06
Oligodendrocytes	Akap12	-0.652051	4.45241e-28
Oligodendrocytes	Sdc2	-0.652477	1.93414e-31
Oligodendrocytes	Serpine2	-0.652693	1.00583e-14
Oligodendrocytes	Rapgef4	-0.65275	6.1037e-22
Oligodendrocytes	2010107E04Rik	-0.655728	0.000156645
Oligodendrocytes	Cyb5r3	-0.657225	4.49919e-16
Oligodendrocytes	Ets1	-0.657352	9.83807e-23
Oligodendrocytes	Gpc3	-0.657541	6.51795e-20
Oligodendrocytes	Pdgfra	-0.661349	2.82705e-21
Oligodendrocytes	Atp5e	-0.663342	1.38572e-18
Oligodendrocytes	Anxa7	-0.664114	1.98762e-33
Oligodendrocytes	Col12a1	-0.664289	1.58424e-17
Oligodendrocytes	Ifi27	-0.664784	2.77106e-21
Oligodendrocytes	Atp5l	-0.666042	1.31545e-18
Oligodendrocytes	Cp	-0.666413	1.87853e-14
Oligodendrocytes	Tns1	-0.667352	5.8879e-18
Oligodendrocytes	Slc26a2	-0.667873	1.90341e-12
Oligodendrocytes	Rplp1	-0.668416	9.91821e-69
Oligodendrocytes	Ssbp4	-0.669931	8.89219e-36
Oligodendrocytes	Vcam1	-0.671187	1.54556e-22
Oligodendrocytes	Tapbp	-0.672837	2.416e-27
Oligodendrocytes	Pid1	-0.673095	3.45665e-28
Oligodendrocytes	Pdpn	-0.673334	1.53174e-31
Oligodendrocytes	Oaz2	-0.673434	2.17112e-16
Oligodendrocytes	Prss23	-0.675028	4.68066e-24
Oligodendrocytes	Prdx5	-0.677528	0.00110105
Oligodendrocytes	Lmna	-0.678586	1.0731e-10
Oligodendrocytes	Irf1	-0.680285	1.06622e-18
Oligodendrocytes	Lbp	-0.681356	2.01687e-37
Oligodendrocytes	Sdpr	-0.681452	2.22276e-06
Oligodendrocytes	Cdh5	-0.681791	2.37939e-28
Oligodendrocytes	Rps29	-0.681969	1.24165e-87
Oligodendrocytes	Paqr5	-0.682683	3.95667e-30
Oligodendrocytes	Acaa2	-0.68322	6.26248e-36
Oligodendrocytes	Foxc1	-0.683279	2.49702e-33
Oligodendrocytes	Eva1b	-0.683777	1.17735e-30
Oligodendrocytes	Hmgn1	-0.684117	1.72153e-26
Oligodendrocytes	Rpl35a	-0.684594	6.11394e-71
Oligodendrocytes	Kitl	-0.686058	2.86773e-25
Oligodendrocytes	Rpl38	-0.686628	6.54124e-54
Oligodendrocytes	Hemk1	-0.688763	2.15446e-15
Oligodendrocytes	Pitpnc1	-0.691036	1.93681e-28
Oligodendrocytes	Rpl37a	-0.692663	1.90293e-75
Oligodendrocytes	Cfh	-0.692935	1.40065e-17
Oligodendrocytes	Palmd	-0.693384	2.39707e-34
Oligodendrocytes	Gpcpd1	-0.694486	2.21571e-17
Oligodendrocytes	Cpe	-0.695008	2.26998e-05
Oligodendrocytes	Atpif1	-0.695599	7.51001e-19
Oligodendrocytes	Rps12	-0.69678	1.08838e-41
Oligodendrocytes	Mia	-0.699416	5.34997e-27
Oligodendrocytes	Rpl10	-0.701842	1.13867e-58
Oligodendrocytes	Rpl35	-0.708762	4.75244e-66
Oligodendrocytes	Rps19	-0.710258	1.14356e-63
Oligodendrocytes	Ece1	-0.710569	1.49894e-19
Oligodendrocytes	S1pr1	-0.712394	5.17575e-20
Oligodendrocytes	Rps16	-0.713212	3.68769e-85
Oligodendrocytes	Foxd1	-0.714081	1.15967e-26
Oligodendrocytes	Rnaset2a	-0.714263	1.21544e-29
Oligodendrocytes	Slc5a6	-0.717066	1.97606e-21
Oligodendrocytes	Rps15a	-0.717783	8.14482e-73
Oligodendrocytes	Hmgb2	-0.718115	1.14276e-10
Oligodendrocytes	Gng5	-0.718368	2.40327e-50
Oligodendrocytes	Cox7b	-0.718688	2.62772e-08
Oligodendrocytes	Sdc4	-0.720315	3.44003e-33
Oligodendrocytes	Sdcbp	-0.721147	1.24684e-32
Oligodendrocytes	Cd24a	-0.723171	2.25295e-10
Oligodendrocytes	Uba52	-0.723354	1.18637e-40
Oligodendrocytes	Mef2c	-0.725411	3.88097e-21
Oligodendrocytes	Cox8a	-0.72574	4.80857e-23
Oligodendrocytes	Utrn	-0.726011	6.2479e-28
Oligodendrocytes	Arhgap31	-0.727846	2.53101e-08
Oligodendrocytes	Ptprb	-0.728948	1.06701e-21
Oligodendrocytes	Col6a1	-0.729537	8.46338e-24
Oligodendrocytes	Sod3	-0.733616	1.44755e-23
Oligodendrocytes	Rbm3	-0.733961	5.26656e-25
Oligodendrocytes	Cyba	-0.734125	1.79359e-33
Oligodendrocytes	Nr2f2	-0.734251	2.02324e-30
Oligodendrocytes	Serinc3	-0.735186	5.61615e-07
Oligodendrocytes	Msx1	-0.735899	5.64629e-36
Oligodendrocytes	Cav1	-0.73653	6.68338e-16
Oligodendrocytes	Rnaset2b	-0.73764	2.64875e-39
Oligodendrocytes	Isg15	-0.737922	5.85762e-22
Oligodendrocytes	Kcnj13	-0.73819	2.80927e-21
Oligodendrocytes	Nr4a2	-0.738851	1.22393e-25
Oligodendrocytes	Tubb4b	-0.738991	6.73175e-18
Oligodendrocytes	Zic1	-0.739	8.9404e-35
Oligodendrocytes	Atp6v0e	-0.739208	6.81174e-33
Oligodendrocytes	Cited2	-0.74156	9.21643e-14
Oligodendrocytes	Rps27	-0.74251	2.28769e-89
Oligodendrocytes	Rpl10a	-0.743769	3.68943e-48
Oligodendrocytes	Mdk	-0.743832	7.44567e-20
Oligodendrocytes	Rps27rt	-0.743974	4.91696e-14
Oligodendrocytes	Xist	-0.744283	3.94898e-10
Oligodendrocytes	Lhfp	-0.74496	1.2272e-24
Oligodendrocytes	Cav2	-0.749898	1.00953e-20
Oligodendrocytes	Igf1r	-0.752054	2.18277e-11
Oligodendrocytes	Snhg11	-0.752593	2.91072e-07
Oligodendrocytes	Mfap4	-0.754498	5.97267e-06
Oligodendrocytes	Ndufa4	-0.754579	1.52804e-16
Oligodendrocytes	Ndufa1	-0.755289	8.09998e-19
Oligodendrocytes	Fbln1	-0.760563	3.92785e-27
Oligodendrocytes	Ctsl	-0.760719	6.32044e-20
Oligodendrocytes	Foxq1	-0.761297	1.86621e-21
Oligodendrocytes	Cox6b2	-0.764484	1.86713e-27
Oligodendrocytes	Psme1	-0.770031	1.11905e-38
Oligodendrocytes	Prelp	-0.773445	6.21858e-31
Oligodendrocytes	Pdgfrb	-0.775604	2.43643e-15
Oligodendrocytes	Sh3bgrl	-0.777437	2.56776e-37
Oligodendrocytes	Tuba1b	-0.780664	1.59772e-41
Oligodendrocytes	BC028528	-0.781072	3.36037e-16
Oligodendrocytes	Rarres2	-0.783831	1.15968e-15
Oligodendrocytes	Olfml3	-0.784921	1.05423e-13
Oligodendrocytes	Rspo3	-0.785867	5.63983e-18
Oligodendrocytes	Edn1	-0.786176	5.03749e-14
Oligodendrocytes	Bst2	-0.786941	3.20672e-37
Oligodendrocytes	Cd302	-0.787835	1.93309e-35
Oligodendrocytes	Kl	-0.78788	7.83029e-24
Oligodendrocytes	Bhlhe40	-0.790654	6.37605e-23
Oligodendrocytes	Anxa5	-0.795824	1.73721e-39
Oligodendrocytes	Slc3a2	-0.795949	4.44132e-13
Oligodendrocytes	Ptms	-0.797036	9.31913e-30
Oligodendrocytes	Sptbn1	-0.797321	1.02974e-07
Oligodendrocytes	Sox4	-0.79937	1.9734e-13
Oligodendrocytes	Rcn3	-0.801747	1.6234e-29
Oligodendrocytes	Sema3c	-0.810244	3.15465e-19
Oligodendrocytes	Emp3	-0.81344	5.26885e-27
Oligodendrocytes	Plat	-0.815067	1.31124e-10
Oligodendrocytes	Hspa5	-0.816607	6.86954e-36
Oligodendrocytes	Pgrmc1	-0.819569	2.92986e-31
Oligodendrocytes	Sox17	-0.820485	4.32348e-21
Oligodendrocytes	Rpl39	-0.821904	4.12123e-88
Oligodendrocytes	Cd151	-0.829026	1.44508e-35
Oligodendrocytes	St3gal6	-0.829337	6.41475e-33
Oligodendrocytes	Ctsd	-0.830679	7.58645e-23
Oligodendrocytes	Tsc22d3	-0.830976	2.16639e-09
Oligodendrocytes	Lsr	-0.831439	9.82449e-34
Oligodendrocytes	Tubb5	-0.831908	2.61106e-08
Oligodendrocytes	Mdh1	-0.833293	2.15413e-06
Oligodendrocytes	Lmo2	-0.838688	2.04371e-26
Oligodendrocytes	Slc22a8	-0.840943	1.85161e-28
Oligodendrocytes	Rbms1	-0.843724	3.37299e-49
Oligodendrocytes	Gpx8	-0.847145	8.05479e-53
Oligodendrocytes	Ahnak	-0.847449	2.24246e-44
Oligodendrocytes	Adgrf5	-0.85125	7.65451e-25
Oligodendrocytes	Marcks	-0.857652	5.63877e-23
Oligodendrocytes	Vwa1	-0.857883	0.0011558
Oligodendrocytes	Ltbp4	-0.860529	1.68916e-28
Oligodendrocytes	Actg1	-0.861207	4.77923e-47
Oligodendrocytes	Serping1	-0.865309	6.42661e-18
Oligodendrocytes	Pecam1	-0.865603	1.92434e-18
Oligodendrocytes	Uqcrb	-0.866739	1.33949e-47
Oligodendrocytes	Htra3	-0.867512	6.25891e-11
Oligodendrocytes	Ablim1	-0.86934	2.54881e-29
Oligodendrocytes	Foxp1	-0.87096	4.75735e-22
Oligodendrocytes	Nebl	-0.873141	2.05365e-36
Oligodendrocytes	Nrp1	-0.873252	1.11738e-37
Oligodendrocytes	Mfge8	-0.878802	6.85887e-20
Oligodendrocytes	Lrp1	-0.88074	4.50186e-36
Oligodendrocytes	Clic6	-0.883255	5.5246e-23
Oligodendrocytes	Il10rb	-0.884997	1.12437e-41
Oligodendrocytes	Ldhb	-0.886177	3.41698e-10
Oligodendrocytes	Adgrl4	-0.888547	1.68376e-24
Oligodendrocytes	Ucp2	-0.894877	3.12409e-50
Oligodendrocytes	Ezr	-0.895004	9.42442e-52
Oligodendrocytes	Eno1	-0.904564	7.43581e-26
Oligodendrocytes	Myl12b	-0.906921	8.51483e-28
Oligodendrocytes	Usmg5	-0.907399	1.48477e-18
Oligodendrocytes	Rpl41	-0.910608	5.32701e-148
Oligodendrocytes	Kank3	-0.91556	5.61973e-27
Oligodendrocytes	Gnas	-0.920406	3.96891e-109
Oligodendrocytes	Ccnd2	-0.920422	3.96058e-28
Oligodendrocytes	Txnip	-0.938633	1.17474e-36
Oligodendrocytes	Ier5	-0.942776	9.09478e-28
Oligodendrocytes	Slc47a1	-0.942844	1.42756e-17
Oligodendrocytes	Pcp4	-0.94375	2.28928e-18
Oligodendrocytes	Slc4a10	-0.944676	5.6558e-31
Oligodendrocytes	Ptrf	-0.946168	8.26226e-34
Oligodendrocytes	Gas6	-0.949676	6.65441e-55
Oligodendrocytes	Cebpd	-0.95332	1.8792e-05
Oligodendrocytes	Tpm4	-0.956472	1.62262e-37
Oligodendrocytes	Islr	-0.956843	7.18167e-32
Oligodendrocytes	8430408G22Rik	-0.957655	1.12027e-10
Oligodendrocytes	Hprt	-0.96337	2.10222e-54
Oligodendrocytes	Smpdl3a	-0.963886	4.47445e-62
Oligodendrocytes	Tinagl1	-0.968987	2.37388e-34
Oligodendrocytes	Fn1	-0.969962	2.80521e-34
Oligodendrocytes	Acvrl1	-0.977122	1.88385e-32
Oligodendrocytes	Bcam	-0.979583	3.66963e-39
Oligodendrocytes	Rpl22l1	-0.980526	1.34214e-59
Oligodendrocytes	Thbd	-0.989073	9.64153e-39
Oligodendrocytes	Isyna1	-0.995032	8.96149e-51
Oligodendrocytes	Csrp2	-0.99916	1.35742e-67
Oligodendrocytes	Gpx1	-1.00016	1.40435e-53
Oligodendrocytes	Sostdc1	-1.00059	2.30422e-20
Oligodendrocytes	Btg1	-1.00078	1.08121e-23
Oligodendrocytes	Wfdc1	-1.00272	3.11909e-34
Oligodendrocytes	Sgms1	-1.01095	7.87486e-19
Oligodendrocytes	Efemp1	-1.01806	3.54864e-14
Oligodendrocytes	Perp	-1.03292	1.90794e-39
Oligodendrocytes	Myl6	-1.03399	1.58105e-87
Oligodendrocytes	Slc7a5	-1.03404	2.59438e-26
Oligodendrocytes	Serpinf1	-1.03461	1.76504e-22
Oligodendrocytes	Spint2	-1.0348	3.34102e-34
Oligodendrocytes	Cd200	-1.03978	3.56116e-14
Oligodendrocytes	Folr1	-1.04224	7.33983e-28
Oligodendrocytes	Ctsh	-1.04552	1.49407e-52
Oligodendrocytes	Vamp8	-1.04712	7.5973e-59
Oligodendrocytes	Myl12a	-1.04781	3.02875e-60
Oligodendrocytes	Nr4a1	-1.0536	2.36103e-16
Oligodendrocytes	Slc9a3r2	-1.0575	9.02702e-08
Oligodendrocytes	Clic1	-1.06546	4.56525e-74
Oligodendrocytes	Plk2	-1.06949	3.39416e-20
Oligodendrocytes	Tmem176b	-1.06995	5.14324e-59
Oligodendrocytes	Ppp1r1b	-1.07555	1.21412e-27
Oligodendrocytes	Ppp1r15a	-1.08006	4.93582e-25
Oligodendrocytes	Epas1	-1.08129	6.7624e-25
Oligodendrocytes	Cd34	-1.08334	2.82207e-31
Oligodendrocytes	Srgn	-1.08979	1.02013e-29
Oligodendrocytes	Anxa3	-1.0912	1.84186e-52
Oligodendrocytes	Gjb6	-1.09183	4.2361e-19
Oligodendrocytes	Cdkn1c	-1.09524	3.21859e-54
Oligodendrocytes	Emb	-1.09828	1.31998e-45
Oligodendrocytes	Gsta4	-1.09851	2.80399e-71
Oligodendrocytes	Tspo	-1.09914	1.5293e-76
Oligodendrocytes	H2-K1	-1.11293	9.0737e-42
Oligodendrocytes	Alpl	-1.12229	2.12235e-36
Oligodendrocytes	Tagln2	-1.12389	8.49366e-47
Oligodendrocytes	Ebf1	-1.12684	6.35417e-44
Oligodendrocytes	Cald1	-1.12702	2.38344e-11
Oligodendrocytes	Emcn	-1.13416	6.30706e-33
Oligodendrocytes	Atox1	-1.13429	1.27129e-52
Oligodendrocytes	Calml4	-1.13722	1.06626e-33
Oligodendrocytes	Meg3	-1.13772	9.62608e-12
Oligodendrocytes	Nupr1	-1.13784	2.91614e-15
Oligodendrocytes	Igfbp4	-1.13927	6.9448e-24
Oligodendrocytes	Ctla2a	-1.14362	1.27609e-16
Oligodendrocytes	Col1a1	-1.14397	3.5317e-22
Oligodendrocytes	Gm12840	-1.15311	1.7073e-11
Oligodendrocytes	F3	-1.15582	2.95042e-27
Oligodendrocytes	Abcb1a	-1.16754	3.59563e-45
Oligodendrocytes	Lmo4	-1.16756	1.91824e-17
Oligodendrocytes	Egr1	-1.17441	6.02109e-14
Oligodendrocytes	Fosb	-1.17535	2.55294e-19
Oligodendrocytes	Arl4a	-1.1798	1.54269e-50
Oligodendrocytes	Igfbp6	-1.18702	1.91373e-23
Oligodendrocytes	Nov	-1.19958	3.28879e-15
Oligodendrocytes	Abcg2	-1.19967	4.68637e-42
Oligodendrocytes	S100a10	-1.2037	1.23743e-41
Oligodendrocytes	Klf6	-1.21257	1.42343e-30
Oligodendrocytes	Fos	-1.21424	1.76169e-12
Oligodendrocytes	Ldha	-1.22468	5.52026e-81
Oligodendrocytes	Nfkbia	-1.23047	2.32065e-21
Oligodendrocytes	Eng	-1.23514	6.86656e-37
Oligodendrocytes	Col1a2	-1.23566	6.72438e-35
Oligodendrocytes	Rgcc	-1.25031	9.66558e-42
Oligodendrocytes	Gja1	-1.2593	7.20906e-28
Oligodendrocytes	Aldh2	-1.26317	9.98923e-93
Oligodendrocytes	Laptm4a	-1.26446	7.61693e-109
Oligodendrocytes	Fcgrt	-1.27314	8.22896e-75
Oligodendrocytes	Cdkn1a	-1.2865	8.06131e-45
Oligodendrocytes	Anxa2	-1.29846	2.7572e-53
Oligodendrocytes	Abhd2	-1.29979	2.26616e-29
Oligodendrocytes	Timp3	-1.30753	2.99061e-40
Oligodendrocytes	Lgals1	-1.31403	2.13707e-65
Oligodendrocytes	Pcolce	-1.32848	1.2039e-60
Oligodendrocytes	2900040C04Rik	-1.32871	5.28801e-20
Oligodendrocytes	Socs3	-1.33242	3.47552e-32
Oligodendrocytes	Esam	-1.33691	1.36129e-32
Oligodendrocytes	Zfp36l1	-1.34004	1.57279e-71
Oligodendrocytes	Apold1	-1.34197	1.75553e-32
Oligodendrocytes	Nbl1	-1.35594	6.68033e-38
Oligodendrocytes	Car4	-1.36776	1.37293e-21
Oligodendrocytes	Ier3	-1.36787	6.57263e-49
Oligodendrocytes	Slco1c1	-1.39498	1.15625e-52
Oligodendrocytes	S100a11	-1.39692	3.54672e-80
Oligodendrocytes	Spp1	-1.40153	1.05019e-06
Oligodendrocytes	Hspa1a	-1.41196	3.23348e-06
Oligodendrocytes	Itih5	-1.4283	6.5598e-34
Oligodendrocytes	Dusp1	-1.45134	2.77525e-34
Oligodendrocytes	Clu	-1.45398	4.52546e-18
Oligodendrocytes	Igfbp5	-1.46524	6.17045e-18
Oligodendrocytes	Zfp36	-1.47062	6.3187e-36
Oligodendrocytes	Serpinh1	-1.48124	1.06548e-85
Oligodendrocytes	Atf3	-1.48463	4.35976e-30
Oligodendrocytes	Bgn	-1.48581	6.72741e-40
Oligodendrocytes	Id2	-1.49108	8.5991e-63
Oligodendrocytes	Crip2	-1.49128	2.13675e-74
Oligodendrocytes	Egfl7	-1.4974	6.899e-35
Oligodendrocytes	Mt2	-1.50247	0.000133425
Oligodendrocytes	Myl9	-1.51411	1.34981e-09
Oligodendrocytes	H2-D1	-1.51459	5.69961e-61
Oligodendrocytes	Jun	-1.52803	1.75063e-35
Oligodendrocytes	Atp1b1	-1.53482	9.40756e-66
Oligodendrocytes	Vim	-1.5421	2.27134e-57
Oligodendrocytes	Pglyrp1	-1.55719	3.28939e-28
Oligodendrocytes	Pcp4l1	-1.56697	1.54848e-76
Oligodendrocytes	Ier2	-1.57559	1.48977e-54
Oligodendrocytes	Fxyd1	-1.58444	1.81012e-60
Oligodendrocytes	Cyr61	-1.60122	1.59667e-41
Oligodendrocytes	Atp1a2	-1.60559	8.19488e-22
Oligodendrocytes	Ifitm2	-1.61593	2.56389e-107
Oligodendrocytes	Gadd45g	-1.61814	9.24571e-37
Oligodendrocytes	Id1	-1.62331	4.71096e-62
Oligodendrocytes	Klf4	-1.62647	5.98629e-53
Oligodendrocytes	Tm4sf1	-1.64671	8.64993e-58
Oligodendrocytes	Tspan13	-1.65278	2.40341e-72
Oligodendrocytes	Btg2	-1.6562	4.15909e-44
Oligodendrocytes	Slco1a4	-1.65646	2.13388e-36
Oligodendrocytes	Ramp2	-1.65967	3.14777e-74
Oligodendrocytes	Spock2	-1.68091	4.27019e-31
Oligodendrocytes	Sparcl1	-1.69661	1.87155e-46
Oligodendrocytes	Rbp1	-1.72318	2.26386e-75
Oligodendrocytes	Hes1	-1.73272	2.69535e-83
Oligodendrocytes	B2m	-1.76347	3.98906e-85
Oligodendrocytes	Cst3	-1.78053	9.66466e-162
Oligodendrocytes	Sparc	-1.79477	1.14093e-87
Oligodendrocytes	Chchd10	-1.79486	9.66842e-19
Oligodendrocytes	Cebpb	-1.79585	2.43381e-44
Oligodendrocytes	Crip1	-1.82294	5.95063e-21
Oligodendrocytes	Igfbp2	-1.84223	7.72577e-58
Oligodendrocytes	1500015O10Rik	-1.86174	5.95433e-37
Oligodendrocytes	Flt1	-1.8666	6.02699e-29
[truncated: 21 more rows]

## Sheet: VLMCs
Cluster	Gene	Average log-Fold Change	Adjusted p-value
VLMCs	Dcn	4.25296	1.08761e-198
VLMCs	Spp1	3.15177	4.74061e-126
VLMCs	Apod	3.12203	5.74549e-68
VLMCs	Lum	2.92036	0
VLMCs	Nupr1	2.51867	7.76843e-126
VLMCs	Itih5	2.42278	2.21721e-125
VLMCs	Gsn	2.38442	1.70936e-38
VLMCs	Slc6a13	2.3818	1.46704e-202
VLMCs	S100a6	2.27244	3.51945e-88
VLMCs	Serping1	2.27094	2.49916e-164
VLMCs	Cebpd	2.09528	4.77473e-51
VLMCs	Cxcl1	2.06504	1.11161e-62
VLMCs	Serpinf1	2.05227	8.01418e-154
VLMCs	Bgn	1.96887	4.585e-100
VLMCs	Ccl2	1.93492	6.64763e-27
VLMCs	Pcolce	1.92944	1.63757e-84
VLMCs	Igfbp4	1.91588	2.87737e-99
VLMCs	Crispld2	1.90269	4.71663e-161
VLMCs	Mfap4	1.89024	5.01038e-145
VLMCs	Col1a1	1.88893	3.05671e-122
VLMCs	Olfml3	1.88621	1.81726e-145
VLMCs	Tgfbi	1.86953	5.20267e-91
VLMCs	Inmt	1.86268	1.87137e-161
VLMCs	Cfh	1.80727	4.00539e-119
VLMCs	Prelp	1.79729	2.04833e-90
VLMCs	Colec12	1.78671	3.04909e-233
VLMCs	Snhg11	1.78483	2.4596e-80
VLMCs	Phlda1	1.75201	2.97233e-45
VLMCs	Col1a2	1.71981	3.34182e-99
VLMCs	Edn3	1.71361	4.65338e-101
VLMCs	Clec3b	1.71141	1.19519e-152
VLMCs	Cebpb	1.67832	5.95218e-60
VLMCs	Pdgfra	1.67685	4.21195e-124
VLMCs	Col3a1	1.66372	3.18427e-151
VLMCs	Pam	1.63022	2.27693e-40
VLMCs	Cp	1.56679	1.23266e-94
VLMCs	Atp1a2	1.5657	4.48482e-77
VLMCs	Slc7a11	1.56308	1.29176e-131
VLMCs	Aldh1a1	1.53891	1.84678e-87
VLMCs	Emp1	1.52999	2.255e-127
VLMCs	Timp3	1.52353	3.2184e-50
VLMCs	Col15a1	1.50819	7.5649e-186
VLMCs	Rcn3	1.50408	3.23979e-99
VLMCs	Cemip	1.48612	7.24702e-206
VLMCs	Rarres2	1.48512	1.1271e-115
VLMCs	Lgals1	1.48476	3.33497e-61
VLMCs	Lrp1	1.44416	6.68396e-67
VLMCs	Ifitm2	1.43183	8.33045e-59
VLMCs	Selenbp1	1.42634	4.89085e-105
VLMCs	Vcam1	1.41335	1.08538e-64
VLMCs	Coch	1.41026	3.37694e-34
VLMCs	Fam180a	1.40146	3.00507e-133
VLMCs	Fgfr1	1.38291	2.08857e-91
VLMCs	Efemp1	1.35264	3.01269e-73
VLMCs	Fmod	1.34507	7.23381e-25
VLMCs	Ctsl	1.32369	2.24637e-49
VLMCs	Fxyd6	1.31989	4.67321e-108
VLMCs	Pi16	1.31253	5.80775e-51
VLMCs	Hsd11b1	1.3012	5.33612e-139
VLMCs	Ctgf	1.30093	1.63801e-54
VLMCs	Ptn	1.29304	1.37249e-28
VLMCs	Fbln2	1.286	7.50055e-126
VLMCs	Vtn	1.28568	2.83668e-49
VLMCs	Fosb	1.27959	1.16735e-21
VLMCs	Col13a1	1.25883	1.0328e-226
VLMCs	Id3	1.25689	5.04524e-28
VLMCs	Socs3	1.2552	2.7965e-29
VLMCs	Mdk	1.24576	3.41965e-73
VLMCs	Igf2	1.23952	5.75117e-17
VLMCs	Junb	1.22424	6.92282e-21
VLMCs	Cped1	1.21783	6.45362e-74
VLMCs	Serpinh1	1.19804	2.661e-49
VLMCs	Nid1	1.19087	3.54587e-77
VLMCs	Cd302	1.18932	9.83124e-71
VLMCs	Moxd1	1.18764	2.53558e-76
VLMCs	G0s2	1.18634	8.10543e-24
VLMCs	Lhfp	1.17034	2.63646e-67
VLMCs	Slc29a1	1.16808	3.2199e-98
VLMCs	Tbx18	1.16468	9.04156e-76
VLMCs	Tcf21	1.1626	2.28756e-96
VLMCs	Cyp1b1	1.15741	1.12507e-147
VLMCs	Mgp	1.15455	2.60712e-15
VLMCs	Igfbp2	1.15424	2.22896e-28
VLMCs	Serpine2	1.1517	5.22455e-48
VLMCs	Islr	1.14344	1.04761e-66
VLMCs	Gstm1	1.14265	2.93378e-29
VLMCs	Itih2	1.14082	1.06295e-120
VLMCs	Gadd45a	1.13875	1.94752e-47
VLMCs	Laptm4a	1.1341	5.2391e-50
VLMCs	Nr2f2	1.13163	1.40881e-51
VLMCs	Gpx3	1.1133	5.86488e-22
VLMCs	Mxra8	1.11104	7.60718e-66
VLMCs	Tmem100	1.10727	8.8731e-60
VLMCs	Cygb	1.10696	5.40796e-52
VLMCs	Sparc	1.1062	2.76906e-34
VLMCs	Gadd45b	1.10172	1.0264e-23
VLMCs	Marcks	1.09918	1.2192e-67
VLMCs	Lamc1	1.09789	6.85911e-55
VLMCs	Il34	1.08752	3.18537e-92
VLMCs	Slc1a3	1.08373	1.00327e-43
VLMCs	Igfbp5	1.06604	3.46728e-24
VLMCs	Sdc2	1.05294	5.17514e-45
VLMCs	Clmp	1.05225	1.05799e-68
VLMCs	Cmbl	1.04994	2.78052e-85
VLMCs	Ifitm3	1.04724	8.11232e-36
VLMCs	Bmp7	1.0368	2.59323e-43
VLMCs	Cpxm1	1.03637	6.5662e-53
VLMCs	Lama1	1.02916	1.41058e-120
VLMCs	Enpp1	1.02703	2.23232e-66
VLMCs	Ifitm1	1.02242	2.24705e-40
VLMCs	Igfbp7	1.01947	3.2184e-17
VLMCs	Zfp36	1.01884	7.04622e-15
VLMCs	Flrt2	1.00064	2.13651e-43
VLMCs	Col18a1	0.99907	5.58192e-59
VLMCs	Zbtb20	0.995838	6.42579e-26
VLMCs	Ccl7	0.981775	6.88598e-23
VLMCs	Cxcl16	0.969243	1.34205e-50
VLMCs	Spry1	0.964016	1.30514e-43
VLMCs	Fkbp7	0.963037	3.44165e-56
VLMCs	Txnip	0.955481	7.37303e-10
VLMCs	Snhg18	0.952137	7.80399e-32
VLMCs	Slc1a5	0.949163	4.39526e-82
VLMCs	Emp3	0.947986	2.70628e-45
VLMCs	Ccl11	0.944346	6.5149e-49
VLMCs	Btg1	0.939144	8.56628e-20
VLMCs	Lama2	0.938837	1.84046e-55
VLMCs	Htra3	0.936558	6.84902e-23
VLMCs	Egr1	0.936442	8.15265e-16
VLMCs	Kdelr3	0.928464	1.87591e-84
VLMCs	Slc6a20a	0.921568	1.75454e-30
VLMCs	Ifi27l2a	0.920569	0.000105899
VLMCs	Txndc5	0.919657	7.12264e-50
VLMCs	Plat	0.919152	1.22327e-23
VLMCs	Icam1	0.90928	4.40821e-40
VLMCs	Abca8a	0.901337	6.67884e-31
VLMCs	Selenom	0.895551	1.00754e-12
VLMCs	Jund	0.891181	1.45156e-15
VLMCs	Pdgfrl	0.890724	4.2628e-48
VLMCs	Hspg2	0.889601	1.9792e-50
VLMCs	F3	0.885807	1.65792e-34
VLMCs	Cpq	0.882271	3.62109e-33
VLMCs	Ccdc80	0.878309	4.7557e-89
VLMCs	Adh1	0.877938	4.19104e-64
VLMCs	Fbln7	0.877707	3.19358e-59
VLMCs	Cntfr	0.876596	0.000229468
VLMCs	Pdpn	0.869581	2.88427e-29
VLMCs	Lpl	0.864402	5.1805e-94
VLMCs	Gpr182	0.860709	9.09798e-120
VLMCs	S100a11	0.860302	5.81688e-24
VLMCs	Rnase4	0.860199	2.39477e-42
VLMCs	Slc22a6	0.85839	2.00853e-97
VLMCs	Ier5	0.85261	2.11958e-22
VLMCs	Fhl2	0.848135	1.11582e-45
VLMCs	Eva1b	0.84563	9.0415e-33
VLMCs	Kcnk2	0.838855	3.00892e-91
VLMCs	Fos	0.837458	5.69358e-16
VLMCs	Dpep1	0.833874	9.42243e-61
VLMCs	P2ry1	0.831708	1.865e-79
VLMCs	Scara5	0.830638	2.82726e-111
VLMCs	Tmem37	0.821907	2.14619e-49
VLMCs	Irf1	0.820003	1.20243e-10
VLMCs	Sat1	0.814716	3.68362e-13
VLMCs	Zic1	0.809602	4.57856e-18
VLMCs	Creb3l1	0.808484	1.18893e-55
VLMCs	Mmp2	0.807526	2.62015e-54
VLMCs	Entpd2	0.805703	2.68318e-71
VLMCs	Ecm1	0.798908	3.01437e-20
VLMCs	Axl	0.797329	1.56726e-59
VLMCs	Lmna	0.795312	3.67338e-13
VLMCs	Btg2	0.794809	2.26766e-09
VLMCs	Col4a5	0.791782	2.34238e-87
VLMCs	Lamb1	0.788768	2.66989e-55
VLMCs	Ece1	0.787994	7.33852e-25
VLMCs	Emilin1	0.787441	8.98215e-25
VLMCs	Gstt1	0.786655	1.95809e-26
VLMCs	Aldh1a2	0.785379	1.50461e-93
VLMCs	Ptgs2	0.785225	8.92298e-15
VLMCs	Cyba	0.784769	2.28535e-33
VLMCs	Mfap5	0.77901	1.01909e-26
VLMCs	Bicc1	0.762522	3.41156e-35
VLMCs	Mafb	0.759627	7.18453e-45
VLMCs	Cd63	0.75877	9.31001e-28
VLMCs	Scarf2	0.754998	6.19072e-44
VLMCs	Cyr61	0.754212	9.08759e-05
VLMCs	Akap7	0.752315	6.78904e-23
VLMCs	Anxa2	0.750177	5.22364e-22
VLMCs	Matn2	0.749295	3.13605e-36
VLMCs	P3h3	0.747607	8.6682e-39
VLMCs	Ggt5	0.747419	8.0279e-58
VLMCs	Xbp1	0.747342	2.73205e-13
VLMCs	Foxc1	0.746743	4.60042e-34
VLMCs	Atf5	0.746301	1.61061e-27
VLMCs	Kdelr2	0.745096	1.18803e-15
VLMCs	Ifrd1	0.741475	4.58442e-05
VLMCs	Ahnak	0.738924	2.80583e-13
VLMCs	Nr2f1	0.738895	1.34322e-24
VLMCs	Fstl1	0.734459	5.12194e-28
VLMCs	Tnfsf12	0.734009	1.07598e-40
VLMCs	Jun	0.732538	1.90863e-07
VLMCs	Vwa1	0.726912	3.75279e-11
VLMCs	Rhob	0.722894	9.83381e-09
VLMCs	Tsc22d3	0.722329	1.14998e-08
VLMCs	Fgl2	0.722132	1.12e-26
VLMCs	Anxa5	0.714524	9.76128e-17
VLMCs	Il33	0.714037	5.18348e-14
VLMCs	Tmem45a	0.712292	7.0363e-47
VLMCs	Pdgfrb	0.710815	6.7302e-48
VLMCs	43530	0.706509	0.00155704
VLMCs	Errfi1	0.70169	6.00867e-08
VLMCs	Steap3	0.700166	7.42905e-52
VLMCs	Rgcc	0.699867	1.0855e-10
VLMCs	Col4a1	0.69972	3.34065e-17
VLMCs	Plpp3	0.699687	1.95482e-21
VLMCs	Prdx4	0.69547	8.48242e-15
VLMCs	Hspa5	0.695093	4.37319e-13
VLMCs	Rcn1	0.694297	1.71859e-35
VLMCs	Hes1	0.693979	9.13706e-11
VLMCs	Pim1	0.687781	1.27095e-20
VLMCs	Il11ra1	0.68291	3.94565e-21
VLMCs	Oaf	0.669147	3.10256e-42
VLMCs	Msc	0.667259	1.4174e-81
VLMCs	Sod3	0.665711	5.16636e-18
VLMCs	Ctsh	0.66354	3.55498e-17
VLMCs	Wnt5a	0.662897	1.53151e-51
VLMCs	Col6a1	0.662072	1.30393e-29
VLMCs	Selenos	0.660809	5.64338e-10
VLMCs	Loxl1	0.660541	3.9353e-29
VLMCs	Apoe	0.658278	2.79125e-05
VLMCs	Tcf4	0.656224	8.4744e-14
VLMCs	Tmem204	0.655765	9.10886e-21
VLMCs	Lrrk1	0.655397	1.42552e-25
VLMCs	Tmsb10	0.647606	5.88504e-25
VLMCs	Plxdc2	0.645894	1.33152e-08
VLMCs	Rab34	0.644154	4.10131e-24
VLMCs	Ppp1r15a	0.644027	8.90272e-06
VLMCs	Fam46a	0.643126	9.48066e-12
VLMCs	43719	0.641742	1.11524e-25
VLMCs	Eln	0.639634	2.77897e-27
VLMCs	Rhoj	0.633954	1.33252e-18
VLMCs	Cxcl12	0.632711	3.24409e-26
VLMCs	Fcgrt	0.631391	6.80226e-20
VLMCs	Mmp14	0.628228	2.48568e-15
VLMCs	Tcn2	0.625988	0.000322972
VLMCs	Rbms1	0.625801	4.90331e-17
VLMCs	Il6st	0.625394	4.94431e-13
VLMCs	Efemp2	0.62376	7.91585e-21
VLMCs	Myadm	0.623224	6.63933e-28
VLMCs	Tril	0.623221	6.96164e-26
VLMCs	Hlf	0.621295	4.78095e-22
VLMCs	Ogn	0.620464	2.71619e-10
VLMCs	Adamts1	0.619744	0.000183254
VLMCs	Odc1	0.618912	7.71486e-05
VLMCs	Bmp6	0.615508	3.29683e-10
VLMCs	Tnfrsf1a	0.614417	4.29076e-19
VLMCs	Lamb2	0.613247	1.12043e-15
VLMCs	Rpl10	0.611525	1.53541e-17
VLMCs	Gm14964	0.607982	5.74074e-10
VLMCs	Cyp2d22	0.606894	2.97983e-21
VLMCs	Esr1	0.601954	2.09031e-30
VLMCs	Srpx2	0.601481	2.78168e-102
VLMCs	Klf9	0.587244	1.80736e-06
VLMCs	S100a10	0.586382	2.46084e-18
VLMCs	Cnn2	0.584198	4.1406e-25
VLMCs	Ddah2	0.579062	2.09055e-11
VLMCs	Ntrk3	0.5774	8.15794e-41
VLMCs	Mmp23	0.576647	4.37171e-53
VLMCs	D630003M21Rik	0.575347	5.82255e-51
VLMCs	Dusp6	0.57517	3.04439e-15
VLMCs	Klf2	0.570673	1.51633e-08
VLMCs	Hpgd	0.570127	9.1776e-19
VLMCs	Tfpi	0.569195	7.81793e-18
VLMCs	Tiparp	0.563727	1.68674e-07
VLMCs	Lamc3	0.563658	2.08125e-66
VLMCs	Hexa	0.559971	9.68695e-05
VLMCs	Ptges	0.558448	1.03503e-15
VLMCs	Tmem64	0.557204	3.39495e-12
VLMCs	Ctsk	0.556248	2.41095e-05
VLMCs	Serpine1	0.556034	5.12135e-11
VLMCs	Herpud1	0.555396	5.18021e-07
VLMCs	Calu	0.551261	7.81051e-14
VLMCs	Fam20c	0.551252	3.25929e-18
VLMCs	Kazald1	0.550376	4.67222e-36
VLMCs	Ppib	0.550263	4.66936e-10
VLMCs	Glipr2	0.548191	6.22861e-61
VLMCs	Tubb6	0.545871	7.0153e-21
VLMCs	Slc39a7	0.54546	5.58712e-05
VLMCs	Ccl19	0.544637	3.29762e-59
VLMCs	Arhgap29	0.542962	2.09652e-08
VLMCs	Fbln5	0.542882	3.99457e-14
VLMCs	Rora	0.542208	3.14562e-10
VLMCs	Wnt4	0.540647	2.40347e-31
VLMCs	Ccnl1	0.540513	0.00138961
VLMCs	Itm2b	0.539709	3.72785e-25
VLMCs	Bhlhe40	0.538355	5.45466e-09
VLMCs	S1pr3	0.538027	2.30277e-44
VLMCs	1500009L16Rik	0.537915	7.528e-26
VLMCs	Kcne4	0.537671	2.50358e-07
VLMCs	Tceal9	0.536981	4.30013e-05
VLMCs	Gpc3	0.536739	4.30392e-17
VLMCs	Ssr2	0.536594	5.39005e-07
VLMCs	Medag	0.535743	2.19908e-93
VLMCs	Comt	0.535347	1.31827e-06
VLMCs	Nr4a1	0.534793	0.00621769
VLMCs	Rhod	0.533437	2.42079e-19
VLMCs	Gjb2	0.531323	7.62373e-17
VLMCs	Ctsf	0.531158	0.000527305
VLMCs	Meg3	0.529163	6.3097e-29
VLMCs	Ctsz	0.529118	1.54198e-09
VLMCs	Zfp36l1	0.527578	5.44263e-09
VLMCs	Oat	0.526367	1.32638e-07
VLMCs	Sec61b	0.52573	0.00317646
VLMCs	Gstm2	0.524923	5.39774e-13
VLMCs	Jak1	0.5241	1.63809e-13
VLMCs	Nfkbiz	0.523972	5.13713e-08
VLMCs	Vstm4	0.523408	7.39331e-18
VLMCs	Nfic	0.5228	1.33284e-08
VLMCs	Hpca	0.52107	4.84238e-50
VLMCs	Pdia3	0.520913	7.44687e-08
VLMCs	Mfap2	0.518553	4.18341e-25
VLMCs	Bmp2	0.517372	1.50573e-24
VLMCs	Ghr	0.51642	1.0424e-21
VLMCs	Hk2	0.515414	9.89496e-07
VLMCs	Maged2	0.514918	2.20874e-09
VLMCs	Runx1t1	0.514821	9.42769e-24
VLMCs	Fkbp10	0.514278	1.34928e-19
VLMCs	H2-Q4	0.514068	2.98139e-07
VLMCs	Foxd1	0.512615	2.1099e-21
VLMCs	Pde1a	0.511955	1.98933e-18
VLMCs	Lbp	0.511911	0.00131194
VLMCs	Ubc	0.511105	2.01525e-05
VLMCs	Gaa	0.510943	0.00508436
VLMCs	Lman1	0.510369	0.000620917
VLMCs	Abca9	0.509044	1.48079e-17
VLMCs	Nrxn2	0.506679	0.000226194
VLMCs	Fibin	0.506243	5.49151e-05
VLMCs	Hic1	0.505805	6.63978e-16
VLMCs	Cpxm2	0.5048	1.05897e-05
VLMCs	Col5a2	0.503585	3.99512e-22
VLMCs	Rrbp1	0.502067	7.8433e-06
VLMCs	Thbs1	0.500688	1.67283e-09
VLMCs	Col4a2	0.500371	8.19426e-15
VLMCs	Fam43a	0.5001	9.72741e-06
VLMCs	Col4a6	0.499251	1.43701e-51
VLMCs	Il13ra1	0.49913	4.95414e-30
VLMCs	Tmem158	0.498552	1.04633e-31
VLMCs	C1ra	0.497234	1.64517e-50
VLMCs	Ndn	0.496846	1.98671e-07
VLMCs	Tle1	0.49505	0.0398542
VLMCs	Fkbp9	0.492669	1.25137e-06
VLMCs	Maf	0.491284	1.49641e-07
VLMCs	Arhgef25	0.486561	9.27356e-17
VLMCs	Tnfaip2	0.480724	6.12814e-53
VLMCs	Spry4	0.480494	6.35064e-33
VLMCs	Postn	0.480439	2.21753e-37
VLMCs	Galnt18	0.479066	9.98272e-32
VLMCs	Plekhf1	0.476661	1.97635e-11
VLMCs	Chst7	0.476597	4.57511e-33
VLMCs	Rasl11a	0.474977	8.32861e-17
VLMCs	Pnrc1	0.473416	8.00032e-06
VLMCs	Lsamp	0.473032	4.26453e-08
VLMCs	Plekha6	0.47246	1.14558e-26
VLMCs	Ptgis	0.471798	2.02865e-14
VLMCs	Sox9	0.47177	4.55748e-07
VLMCs	Dab2	0.469072	0.00106777
VLMCs	Ier3	0.468118	0.000320227
VLMCs	Chpf	0.466876	7.51399e-08
VLMCs	Cebpa	0.466021	7.49281e-53
VLMCs	Itga8	0.465364	1.20906e-35
VLMCs	Selenof	0.46393	0.0029527
VLMCs	Ergic3	0.463569	0.0147262
VLMCs	Slc25a17	0.462272	0.0446516
VLMCs	Maff	0.461768	7.3967e-07
VLMCs	Col6a2	0.460142	3.47096e-20
VLMCs	Vkorc1	0.459706	2.01256e-06
VLMCs	Myl12a	0.459476	2.03896e-07
VLMCs	Sdc4	0.45941	0.000866735
VLMCs	Atf4	0.458218	0.000684719
VLMCs	Man2a1	0.458216	1.49778e-10
VLMCs	Ifngr1	0.457637	1.60737e-12
VLMCs	Dnajc1	0.45741	1.85797e-06
VLMCs	Adgra2	0.456393	6.31762e-18
VLMCs	Spsb2	0.456083	4.04652e-06
VLMCs	Trp53i13	0.455338	1.58232e-05
VLMCs	Rbms3	0.454374	4.30478e-23
VLMCs	Dhrs7	0.45155	0.0033607
VLMCs	Slbp	0.451391	0.00114848
VLMCs	Cald1	0.448405	4.72384e-16
VLMCs	Mesd	0.447568	1.04143e-09
VLMCs	Trp53i11	0.447257	1.04372e-06
VLMCs	Pard6g	0.446633	6.50091e-21
VLMCs	Tmem47	0.445403	4.5007e-09
VLMCs	Cdh11	0.445087	0.00434863
VLMCs	Arhgap20	0.44506	5.41384e-09
VLMCs	Scn2b	0.444487	1.79595e-18
VLMCs	Efcc1	0.444433	6.98032e-11
VLMCs	Rdh10	0.443396	9.68557e-16
VLMCs	Plac9b	0.442874	2.75001e-14
VLMCs	Plin2	0.438798	1.10831e-06
VLMCs	Midn	0.438644	0.000416818
VLMCs	Adamts12	0.438518	6.24099e-46
VLMCs	Cdk8	0.436791	3.11029e-08
VLMCs	Chd9	0.436442	0.0014932
VLMCs	Map3k8	0.436312	1.87206e-16
VLMCs	Arap1	0.434448	4.66377e-07
VLMCs	Cnpy2	0.431453	0.000187991
VLMCs	Col26a1	0.431346	1.32849e-40
VLMCs	Gm9780	0.430525	1.5292e-11
VLMCs	Engase	0.430173	7.33395e-17
VLMCs	Sulf1	0.429166	0.000200868
VLMCs	Bambi	0.428464	0.0389498
VLMCs	B2m	0.428013	4.62308e-12
VLMCs	Itm2c	0.427881	1.37747e-09
VLMCs	Snd1	0.427641	0.0169862
VLMCs	Klf6	0.425233	0.000213586
VLMCs	Chst15	0.424412	3.11975e-31
VLMCs	Jmjd1c	0.423861	0.000929249
VLMCs	Ms4a4d	0.423667	2.96141e-66
VLMCs	Gnb4	0.423469	2.94947e-06
VLMCs	Zfyve21	0.422881	4.11924e-06
VLMCs	Creg1	0.422165	0.000579638
VLMCs	Slc3a2	0.420547	0.000371922
VLMCs	Twist1	0.419397	8.08848e-17
VLMCs	Adamts10	0.419244	2.76985e-14
VLMCs	Cavin3	0.416837	9.31363e-06
VLMCs	Angptl1	0.416522	3.36722e-23
VLMCs	Blvrb	0.416455	0.00066239
VLMCs	Irs2	0.414447	0.002285
VLMCs	Gypc	0.414328	2.48248e-25
VLMCs	Coq10b	0.413109	0.0350138
VLMCs	Rab3il1	0.411864	7.50843e-24
VLMCs	Actn1	0.411775	2.28233e-11
VLMCs	Selenop	0.411629	3.92338e-14
VLMCs	Ginm1	0.41028	1.35268e-06
VLMCs	Snai1	0.40952	2.08248e-14
VLMCs	Rbp1	0.40927	0.0173934
VLMCs	Fam114a1	0.408797	1.1952e-23
VLMCs	Ptgfr	0.406364	1.29584e-60
VLMCs	Zic4	0.40377	0.00972203
VLMCs	Ptgfrn	0.403203	6.42595e-07
VLMCs	Cmtm3	0.401972	1.13402e-08
VLMCs	Pear1	0.401832	4.29456e-12
VLMCs	Nbl1	0.401255	3.26778e-06
VLMCs	Mrgprf	0.399812	3.35265e-17
VLMCs	Shc1	0.398837	1.69681e-11
VLMCs	Slc41a1	0.398582	1.46276e-05
VLMCs	Copz2	0.397526	1.31275e-08
VLMCs	Aox3	0.395735	3.40647e-33
VLMCs	Foxs1	0.395617	3.03254e-18
VLMCs	Pnmal2	0.395556	5.1863e-15
VLMCs	Col12a1	0.394468	4.50495e-07
VLMCs	Rnd3	0.393891	2.82138e-14
VLMCs	Arhgef40	0.393828	3.05367e-16
VLMCs	Slc30a10	0.39357	1.696e-17
VLMCs	Lox	0.393319	2.11194e-16
VLMCs	Loxl2	0.392915	2.10712e-05
VLMCs	Dcdc2a	0.392296	0.0437289
VLMCs	Ckap4	0.391341	4.41503e-05
VLMCs	Ssh2	0.390114	0.000105259
VLMCs	Ntm	0.388205	3.50834e-21
VLMCs	Tnxb	0.388012	7.85925e-45
VLMCs	Chic2	0.385496	8.84757e-11
VLMCs	Arf4	0.384939	0.000107056
VLMCs	Omd	0.38482	2.19304e-34
VLMCs	Gm42418	0.384623	0.000110825
VLMCs	Rps16	0.38422	4.82863e-07
VLMCs	Pten	0.384078	0.000505339
VLMCs	Gpx7	0.383431	1.93673e-09
VLMCs	Dse	0.382612	7.19709e-11
VLMCs	H2-D1	0.381417	3.76709e-07
VLMCs	Twsg1	0.381037	3.48925e-07
VLMCs	Cthrc1	0.380888	4.35035e-13
VLMCs	Csdc2	0.380386	5.18176e-22
VLMCs	C1qtnf2	0.378914	2.61685e-20
VLMCs	Socs1	0.378384	4.82137e-13
VLMCs	Ostc	0.376566	0.0241248
VLMCs	Syt13	0.374683	1.49103e-42
VLMCs	Rbpms	0.37398	1.0516e-09
VLMCs	Nradd	0.372232	5.86786e-17
VLMCs	Acsf2	0.371892	1.82194e-21
VLMCs	Cdk2ap2	0.371002	0.0472101
VLMCs	Ptbp1	0.370891	0.023735
VLMCs	P4hb	0.369839	0.0297918
VLMCs	Tgfbr3	0.36835	1.40793e-08
VLMCs	Frmd6	0.36693	2.54553e-17
VLMCs	Nab2	0.364858	1.85389e-06
VLMCs	Ctsb	0.362489	0.000406418
VLMCs	Prrx1	0.362074	0.000405839
VLMCs	Eya1	0.361825	7.27222e-19
VLMCs	Spon1	0.360994	3.37407e-10
VLMCs	Itpr1	0.360916	0.0379457
VLMCs	Rcn2	0.360761	0.0394315
VLMCs	Pmp22	0.359144	6.86386e-05
VLMCs	Vim	0.359037	1.08289e-07
VLMCs	B3gnt9	0.358991	5.82555e-06
VLMCs	Antxr2	0.358138	9.48478e-22
VLMCs	Mrc2	0.356745	3.75482e-13
VLMCs	Gpsm3	0.35592	1.41999e-11
VLMCs	Ephx1	0.354839	2.74811e-06
VLMCs	Adora2a	0.354078	8.97637e-16
VLMCs	Mfsd10	0.351568	1.62545e-06
VLMCs	Fndc5	0.35088	1.58135e-22
VLMCs	Dtx3	0.350364	0.0104352
VLMCs	Il6ra	0.350333	6.21106e-11
VLMCs	Ltbp1	0.350065	2.30258e-28
VLMCs	Gpx8	0.349944	1.0064e-05
VLMCs	Mcrip1	0.349532	0.0474975
VLMCs	Pros1	0.349341	8.40834e-10
VLMCs	Lpar1	0.349224	7.08104e-05
VLMCs	Gm15261	0.349202	1.12483e-08
VLMCs	Adm	0.349071	6.70654e-05
VLMCs	Bmp4	0.348447	3.18636e-08
VLMCs	Adamts5	0.347713	4.07698e-10
VLMCs	Mpg	0.346877	2.422e-09
VLMCs	Zfhx4	0.346824	0.000699129
VLMCs	Map3k14	0.345761	4.46449e-11
VLMCs	Serinc3	0.345604	0.000498821
VLMCs	Pde10a	0.344953	0.00729573
VLMCs	Bcl2	0.344169	0.0338337
VLMCs	Tnfaip3	0.342889	3.65536e-18
VLMCs	Nenf	0.342582	0.00118106
VLMCs	Myd88	0.339956	6.71571e-09
VLMCs	Tmem119	0.339517	1.0582e-11
VLMCs	Smo	0.339505	0.00056138
VLMCs	Aldh2	0.33922	0.00195102
VLMCs	Lama4	0.338801	4.64196e-17
VLMCs	Sar1a	0.338244	0.0107547
VLMCs	Ggcx	0.337001	4.34388e-05
VLMCs	Amotl1	0.336157	7.50761e-13
VLMCs	Gjb6	0.335707	1.54646e-10
VLMCs	Vamp5	0.335657	0.0496183
VLMCs	Cst3	0.335291	8.97642e-14
VLMCs	Chst8	0.333945	0.0230956
VLMCs	Tgfbr2	0.333573	0.000876263
VLMCs	Srpr	0.333119	0.0278167
VLMCs	Mxra7	0.33292	3.07048e-08
VLMCs	Thbs2	0.332432	1.20301e-09
VLMCs	Abca1	0.331899	0.00015283
VLMCs	Pmepa1	0.328801	0.0414815
VLMCs	Mafk	0.327753	5.35979e-07
VLMCs	Col23a1	0.324623	6.45915e-15
VLMCs	Gpc6	0.324267	1.31386e-05
VLMCs	Sparcl1	0.323278	1.18952e-05
VLMCs	Nnmt	0.322621	4.18235e-32
VLMCs	Mmp11	0.320687	5.44499e-12
VLMCs	Tbc1d10a	0.320185	1.82933e-05
VLMCs	Anxa6	0.319923	0.000971476
VLMCs	Fosl2	0.319787	9.57483e-06
VLMCs	Cdc42ep5	0.31931	0.000334869
VLMCs	Sec31a	0.319221	0.00926184
VLMCs	Sec11a	0.318028	0.00604839
VLMCs	Plxdc1	0.316367	2.1645e-26
VLMCs	Efnb1	0.315883	0.000998628
VLMCs	Ptpn13	0.315169	1.79163e-11
VLMCs	Zfp385a	0.314537	9.31715e-05
VLMCs	Ftl1	0.312628	0.000214064
VLMCs	Gstt2	0.311809	0.0269294
VLMCs	Trip6	0.310943	0.00425206
VLMCs	C1qtnf1	0.309995	1.30601e-18
VLMCs	Rpl21	0.309588	0.0355545
VLMCs	Il15ra	0.308388	8.31577e-07
VLMCs	Sdc1	0.308227	1.13267e-06
VLMCs	Prrx2	0.306885	0.0113391
VLMCs	Atp1b2	0.305671	6.68697e-07
VLMCs	Il4ra	0.303497	4.97037e-13
VLMCs	Pygm	0.301917	7.02974e-07
VLMCs	Abi3bp	0.300989	1.38198e-07
VLMCs	Nucb2	0.300573	2.35556e-10
VLMCs	Gem	0.298754	2.49312e-08
VLMCs	Arl1	0.298673	0.0398593
VLMCs	1810010H24Rik	0.298555	4.29468e-23
VLMCs	Gfpt2	0.297199	2.74182e-25
VLMCs	Rps27	0.297042	0.0321705
VLMCs	Rabac1	0.294751	0.0368355
VLMCs	Gcc1	0.293179	0.000104951
VLMCs	Fkbp14	0.289979	0.00340755
VLMCs	Dnajc3	0.289805	0.0197898
VLMCs	Nit2	0.288021	6.56829e-05
VLMCs	Gja4	0.286354	1.78159e-12
VLMCs	Tspan6	0.285311	1.92472e-11
VLMCs	Nsd3	0.284715	1.68378e-05
VLMCs	Birc3	0.284677	5.96882e-08
VLMCs	Selenon	0.284659	1.39156e-07
VLMCs	H2-K1	0.283634	0.0104072
VLMCs	Ltbp3	0.282959	0.0404805
VLMCs	Rflna	0.282544	1.31222e-23
VLMCs	Scpep1	0.281293	0.00110839
VLMCs	F2r	0.278586	4.41773e-08
VLMCs	Fzd2	0.276299	7.13435e-09
VLMCs	Naalad2	0.276226	4.05453e-33
VLMCs	Kank2	0.274678	0.0086846
VLMCs	Vasn	0.272986	1.83574e-05
VLMCs	Rab20	0.271581	0.00021732
VLMCs	Col16a1	0.271559	4.28465e-09
VLMCs	A830082K12Rik	0.271524	0.000372597
VLMCs	Eml4	0.271417	0.00946903
VLMCs	Fmo1	0.270618	0.00554742
VLMCs	Syt12	0.270413	6.54456e-17
VLMCs	Igf1	0.269763	7.20198e-10
VLMCs	H2afy2	0.267151	0.000142178
VLMCs	Gpr153	0.267011	9.42186e-33
VLMCs	Dtx4	0.265885	1.88544e-12
VLMCs	Adgre5	0.265626	0.00358335
VLMCs	Cyb5r3	0.263282	0.0260603
VLMCs	Sec24d	0.262956	0.000380937
VLMCs	Crtap	0.262204	0.00025471
VLMCs	Tpcn1	0.261184	0.0429387
VLMCs	Ptpn9	0.261	3.64988e-11
VLMCs	Tmem150a	0.259969	0.000493433
VLMCs	Hpcal1	0.255706	0.0394865
VLMCs	Akap12	0.254522	5.40198e-05
VLMCs	Armcx2	0.254443	0.00250874
VLMCs	Rab13	0.252412	0.000591414
VLMCs	Svil	0.251138	5.1888e-06
VLMCs	Renbp	0.250827	5.55646e-08
VLMCs	Ddr2	0.250602	0.0395398
VLMCs	Hmox2	-0.256604	0.0179753
VLMCs	Tmem141	-0.257885	0.034167
VLMCs	Slc4a2	-0.26207	0.040301
VLMCs	Ppia	-0.272553	0.0091379
VLMCs	Fbxo44	-0.27627	0.00429304
VLMCs	Il1rap	-0.2809	0.0078673
VLMCs	Enpp4	-0.286914	0.0466149
VLMCs	Sox2	-0.28842	0.00525013
VLMCs	Ptma	-0.288981	0.0417539
VLMCs	Ppfibp2	-0.290835	0.0208957
VLMCs	Pkp4	-0.293586	0.0499367
VLMCs	Phactr3	-0.298596	0.0145177
VLMCs	Aco2	-0.298598	0.0386703
VLMCs	Asrgl1	-0.298725	0.0422004
VLMCs	Sh3glb2	-0.299779	0.0305049
VLMCs	Hipk2	-0.299961	0.0350703
VLMCs	Kcnk13	-0.300946	0.0115429
VLMCs	Dusp15	-0.301853	0.00597862
VLMCs	Amer2	-0.30308	0.000359411
VLMCs	Dpy19l1	-0.305117	0.00880868
VLMCs	Emc8	-0.305669	0.0133991
VLMCs	Ninj2	-0.30933	0.0372516
VLMCs	Pak7	-0.310504	0.0111581
VLMCs	Cyth1	-0.311437	0.0372852
VLMCs	Adap1	-0.319121	0.0337401
VLMCs	Cdc37l1	-0.32546	0.0489052
VLMCs	Jph4	-0.326018	0.00335432
VLMCs	Shtn1	-0.327336	0.00332365
VLMCs	Galnt6	-0.327786	0.00234988
VLMCs	Rundc3a	-0.330961	0.013907
VLMCs	Dctn3	-0.332891	0.0289833
VLMCs	mt-Nd4	-0.333757	0.00532126
VLMCs	Srcin1	-0.335226	0.0138457
VLMCs	Auh	-0.335866	0.00187098
VLMCs	Cttnbp2	-0.336036	0.0258403
VLMCs	Gpd1	-0.336182	0.000341329
VLMCs	Gpx4	-0.337088	0.0229223
VLMCs	Slc6a9	-0.339168	0.0256529
VLMCs	Pcolce2	-0.339172	0.00112158
VLMCs	Card19	-0.340201	0.041932
VLMCs	Adamtsl1	-0.342178	0.0204729
VLMCs	Aktip	-0.342226	0.0147913
VLMCs	Pithd1	-0.345341	0.0310244
VLMCs	Ypel2	-0.345981	0.00263102
VLMCs	Lrp1b	-0.346627	0.00256541
VLMCs	Bnip3	-0.348763	0.0161085
VLMCs	Omg	-0.349637	0.000623842
VLMCs	Polr2l	-0.350164	0.0277451
VLMCs	Clmn	-0.350472	0.000723225
VLMCs	Cisd1	-0.350692	1.08259e-05
VLMCs	Ankrd13a	-0.351687	0.00430827
VLMCs	Smarcd1	-0.354926	0.00466137
VLMCs	Ndufs5	-0.359514	1.33466e-05
VLMCs	Cfl1	-0.359599	0.00585204
VLMCs	Ndufb8	-0.360229	0.0254323
VLMCs	Mast3	-0.360744	0.00198695
VLMCs	Bpnt1	-0.361101	0.00545467
VLMCs	Fam53b	-0.361112	0.00629953
VLMCs	Tpd52l1	-0.361123	0.0299808
VLMCs	Slc24a2	-0.362459	0.000693647
VLMCs	Anln	-0.364346	0.00236259
VLMCs	Mien1	-0.36824	0.0393648
VLMCs	Scg5	-0.36968	0.00190433
VLMCs	Ppp2r2c	-0.369858	6.42981e-05
VLMCs	Emc6	-0.369985	0.0019376
VLMCs	Tspan5	-0.37117	0.00947929
VLMCs	Dip2b	-0.371995	0.00949791
VLMCs	Pitpna	-0.373449	0.0187574
VLMCs	Prr5l	-0.375775	0.00285801
VLMCs	Endod1	-0.376096	0.0159559
VLMCs	Pomp	-0.376287	0.00816187
VLMCs	Prr32	-0.377479	0.0481513
VLMCs	Ggh	-0.377676	0.045362
VLMCs	Tyro3	-0.378464	0.00435388
VLMCs	Mrps33	-0.379197	0.0386895
VLMCs	Tmem229a	-0.379257	0.000228815
VLMCs	Hdac11	-0.38141	0.0197148
VLMCs	Aldoa	-0.381656	0.0226695
VLMCs	Uqcrh	-0.38451	0.0109526
VLMCs	Pde6d	-0.384576	2.25541e-05
VLMCs	Tulp4	-0.388793	0.000549278
VLMCs	Npc1	-0.38891	0.00527665
VLMCs	Secisbp2l	-0.39036	0.0246284
VLMCs	Rtn3	-0.391068	0.0357746
VLMCs	Bcas1	-0.391208	0.00785173
VLMCs	1190005I06Rik	-0.391674	2.08115e-05
VLMCs	mt-Atp6	-0.391759	4.96368e-08
VLMCs	Enpp5	-0.392115	0.000706997
VLMCs	1700047M11Rik	-0.393106	0.00450785
VLMCs	Sbf1	-0.395289	0.000732185
VLMCs	Unc5b	-0.395545	0.00140321
VLMCs	5031439G07Rik	-0.397204	0.0399346
VLMCs	Stom	-0.39786	0.0421073
VLMCs	Hist1h2bc	-0.398004	0.0114942
VLMCs	Rgs3	-0.399034	0.00977059
VLMCs	Prps2	-0.399669	0.000884965
VLMCs	Rcbtb1	-0.399819	0.00310197
VLMCs	Gpr62	-0.400993	0.000464651
VLMCs	Pde8a	-0.401273	0.000498427
VLMCs	Kif21a	-0.401801	6.35282e-05
VLMCs	Ube2d1	-0.402113	0.0267609
VLMCs	Ddc	-0.402322	0.00904187
VLMCs	Adipor1	-0.403271	0.000273056
VLMCs	Higd2a	-0.403434	0.00149588
VLMCs	Atp6v0e2	-0.4051	0.000639362
VLMCs	Stx7	-0.406329	0.00863334
VLMCs	Trim2	-0.406442	0.00362416
VLMCs	Sh3gl3	-0.407451	0.040917
VLMCs	Adgrg1	-0.408333	0.00918884
VLMCs	Cox4i1	-0.408367	1.17168e-06
VLMCs	S1pr5	-0.408843	0.00771645
VLMCs	1110065P20Rik	-0.409499	0.00160879
VLMCs	Ctbp1	-0.412358	0.0452873
VLMCs	Svip	-0.412536	6.51548e-07
VLMCs	Pou3f1	-0.416232	0.000850429
VLMCs	Mkrn1	-0.416487	0.00467969
VLMCs	Smad7	-0.416649	0.0154376
VLMCs	Nipa1	-0.416706	0.000363126
VLMCs	Fbxl5	-0.417711	0.00520789
VLMCs	Glrx3	-0.418448	0.00978512
VLMCs	Cyc1	-0.419042	0.00761
VLMCs	Ybx1	-0.419184	0.013207
VLMCs	Bpgm	-0.420086	0.0297523
VLMCs	Tecr	-0.420238	0.000105882
VLMCs	Sv2a	-0.420802	0.000226783
VLMCs	Atp6v1g1	-0.422286	0.000514925
VLMCs	Zfp706	-0.423861	0.00309517
VLMCs	Chchd2	-0.423929	1.1505e-08
VLMCs	Papss1	-0.42529	0.0442596
VLMCs	Fbxo2	-0.425377	1.36837e-05
VLMCs	Dock10	-0.425502	0.00555015
VLMCs	Ywhae	-0.425684	7.91913e-05
VLMCs	Suclg1	-0.425926	0.0437643
VLMCs	Tgfb2	-0.426471	0.0421599
VLMCs	Serpinb1a	-0.427388	0.00527765
VLMCs	Tprn	-0.428147	0.000468012
VLMCs	Hsp90ab1	-0.429642	1.43213e-07
VLMCs	1500011B03Rik	-0.429782	3.61222e-05
VLMCs	Kcnj10	-0.431463	0.0065122
VLMCs	Bnip3l	-0.431833	0.0339587
VLMCs	Dst	-0.433097	0.0129154
VLMCs	Atp5o	-0.433408	0.0216269
VLMCs	Prr18	-0.434708	0.000443078
VLMCs	Mif	-0.436604	0.000112921
VLMCs	Bfsp2	-0.436922	0.000720074
VLMCs	Apbb1	-0.438591	1.18223e-05
VLMCs	Frmd4b	-0.440556	0.00555907
VLMCs	Gal3st1	-0.440701	0.000906284
VLMCs	Mcam	-0.441904	0.000439398
VLMCs	Rdh5	-0.442021	0.0467507
VLMCs	Pigz	-0.443456	2.79364e-05
VLMCs	Fam171b	-0.444082	0.000209672
VLMCs	Ahcyl2	-0.44644	0.000112051
VLMCs	Pdgfa	-0.447292	6.27904e-07
VLMCs	Ndufa12	-0.447551	0.0313368
VLMCs	Rnf5	-0.447649	0.000694388
VLMCs	Cox5b	-0.45184	3.88201e-07
VLMCs	Chn2	-0.453852	7.5982e-05
VLMCs	Sema7a	-0.454427	0.0301184
VLMCs	Mlf2	-0.455089	0.00131866
VLMCs	Gde1	-0.45704	0.00221367
VLMCs	Aig1	-0.457685	0.000108246
VLMCs	Smpdl3a	-0.458336	0.000850206
VLMCs	Atp5j	-0.458832	0.00611103
VLMCs	Tmcc3	-0.459141	0.000352254
VLMCs	H2afj	-0.462496	0.0370848
VLMCs	Ap1s2	-0.46314	0.0282075
VLMCs	Amd1	-0.467233	0.029323
VLMCs	St6galnac3	-0.468459	1.77879e-05
VLMCs	mt-Co3	-0.469133	6.78107e-10
VLMCs	Adssl1	-0.470076	6.33444e-05
VLMCs	Mapk3	-0.47096	0.00311095
VLMCs	Cox6a1	-0.471571	1.3716e-09
VLMCs	Tmod2	-0.471909	0.000233082
VLMCs	Rasgrp3	-0.475119	8.31494e-05
VLMCs	Tppp	-0.477221	0.000672494
VLMCs	Cadm4	-0.477429	0.009593
VLMCs	Hmgcs1	-0.47769	0.00128676
VLMCs	Arap2	-0.479455	4.18001e-05
VLMCs	Nudt4	-0.480786	0.000905811
VLMCs	Ccp110	-0.481325	0.000641262
VLMCs	Atp6v0b	-0.483347	0.000108989
VLMCs	Ndufb7	-0.485871	7.74651e-08
VLMCs	Dstn	-0.485956	0.0181625
VLMCs	Pik3ip1	-0.486127	0.00631094
VLMCs	Eid1	-0.488976	3.53528e-05
VLMCs	Nap1l5	-0.489282	6.25003e-05
VLMCs	Atp8a1	-0.491183	5.21696e-05
VLMCs	mt-Co1	-0.492382	2.1404e-11
VLMCs	Ubl5	-0.4925	0.00154498
VLMCs	Atp5e	-0.492681	0.000161354
VLMCs	Ank3	-0.494309	0.00147672
VLMCs	Higd1a	-0.496533	6.41854e-07
VLMCs	Tnni1	-0.49834	7.27731e-05
VLMCs	Gnai1	-0.499396	0.0359353
VLMCs	Phyhipl	-0.500089	7.84938e-05
VLMCs	Elovl1	-0.504725	0.00459071
VLMCs	Tmem125	-0.505786	9.87868e-05
VLMCs	Myrf	-0.509357	0.000263764
VLMCs	Kcne2	-0.509828	0.013696
VLMCs	Anks1b	-0.511436	2.10815e-05
VLMCs	Ralgds	-0.511996	0.000145528
VLMCs	Slc12a2	-0.516405	3.06525e-05
VLMCs	Selk	-0.516707	0.0370106
VLMCs	Pacs2	-0.516945	0.0034402
VLMCs	Ddr1	-0.517508	5.66836e-05
VLMCs	Reep5	-0.517746	0.00183838
VLMCs	Calm1	-0.517833	0.000134211
VLMCs	Dnm3	-0.517852	0.000260827
VLMCs	Atp5l	-0.52061	0.0237159
VLMCs	Prkcz	-0.520852	1.27898e-07
VLMCs	Lap3	-0.521073	0.000565779
VLMCs	Tmbim6	-0.522388	2.03761e-05
VLMCs	Emb	-0.524291	0.00525882
VLMCs	Spock1	-0.524942	0.000316538
VLMCs	Pantr1	-0.527386	1.26313e-05
VLMCs	Golga7	-0.52802	0.00315745
VLMCs	mt-Nd1	-0.52874	2.12385e-12
VLMCs	Trim59	-0.528775	5.32306e-06
VLMCs	Gjb1	-0.529901	0.0205703
VLMCs	Fis1	-0.532681	4.50386e-07
VLMCs	Pcbp4	-0.534632	1.49126e-06
VLMCs	Sypl	-0.534676	0.000894015
VLMCs	Map7	-0.535857	3.00161e-05
VLMCs	Cntn2	-0.537757	0.000170201
VLMCs	Nmral1	-0.53789	4.65444e-05
VLMCs	Mast4	-0.540383	0.000149847
VLMCs	Scp2	-0.54216	2.36028e-07
VLMCs	Tmod1	-0.542418	4.38234e-05
VLMCs	Olig2	-0.542587	3.32329e-05
VLMCs	mt-Co2	-0.542933	1.95478e-15
VLMCs	Cox7c	-0.543405	1.26839e-08
VLMCs	Rhog	-0.545849	0.0129932
VLMCs	Pfn2	-0.546487	0.0279156
VLMCs	Stk39	-0.547178	3.13244e-05
VLMCs	Ccdc141	-0.547341	0.0309011
VLMCs	Cab39l	-0.548022	0.0261047
VLMCs	Ndufa3	-0.550201	2.84201e-09
VLMCs	Klhl2	-0.550676	6.42834e-05
VLMCs	Sdpr	-0.55168	0.0486504
VLMCs	Mfsd2a	-0.551699	0.0454549
VLMCs	Pebp1	-0.551867	0.0087212
VLMCs	Cycs	-0.555399	0.00107916
VLMCs	Faim2	-0.55549	2.20946e-05
VLMCs	Cox5a	-0.556811	2.81572e-06
VLMCs	Col9a3	-0.558263	1.44759e-05
VLMCs	Wfdc2	-0.559141	0.0050902
VLMCs	Carhsp1	-0.561999	0.0143387
VLMCs	Ubl3	-0.564297	8.16309e-06
VLMCs	Cox6c	-0.565059	2.6603e-08
VLMCs	Metrn	-0.566745	4.58189e-07
VLMCs	Pak1	-0.568645	0.000320654
VLMCs	Paqr5	-0.569388	0.000446596
VLMCs	Aatk	-0.569805	0.00228946
VLMCs	Afap1l1	-0.571036	3.43275e-06
VLMCs	Pkm	-0.576336	2.37832e-06
VLMCs	Nfasc	-0.577458	2.75523e-05
VLMCs	Tob1	-0.578441	5.80376e-05
VLMCs	Vmp1	-0.579633	0.0413848
VLMCs	Rap1a	-0.580773	1.61487e-05
VLMCs	Kcna1	-0.581505	2.99457e-06
VLMCs	Lims2	-0.588314	2.85117e-05
VLMCs	Hcn2	-0.590358	2.65028e-05
VLMCs	Fkbp1a	-0.595002	2.13615e-08
VLMCs	Ap2a1	-0.595279	2.23634e-05
VLMCs	Prnp	-0.598294	1.16882e-05
VLMCs	Gprc5b	-0.59873	0.00062453
VLMCs	App	-0.600255	1.74395e-05
VLMCs	Efnb3	-0.60052	0.0229741
VLMCs	Kif1a	-0.601688	3.43274e-08
VLMCs	Osbpl1a	-0.602847	2.96356e-05
VLMCs	Sox10	-0.609808	0.00226918
VLMCs	Sepw1	-0.611218	0.00131221
VLMCs	Cd59a	-0.612714	2.58181e-06
VLMCs	2010107E04Rik	-0.615131	0.0240712
VLMCs	Arl2bp	-0.615919	2.9592e-08
VLMCs	Gamt	-0.618278	0.0408933
VLMCs	Cers2	-0.620638	0.0202286
VLMCs	Ado	-0.622648	5.7797e-05
VLMCs	Arsg	-0.62305	3.18799e-10
VLMCs	Cpox	-0.627545	6.50518e-05
VLMCs	Cox7a2	-0.627641	5.24231e-10
VLMCs	Bcl2l1	-0.640817	3.06317e-07
VLMCs	Tpd52	-0.64316	1.26573e-09
VLMCs	Tnfaip6	-0.647666	0.00258475
VLMCs	Gstm7	-0.649851	4.07628e-08
VLMCs	Hs3st1	-0.650634	1.02691e-05
VLMCs	Hsp90aa1	-0.656754	7.2633e-11
VLMCs	Atp1a1	-0.660318	3.80119e-11
VLMCs	Elovl7	-0.665829	5.55153e-11
VLMCs	Rcan2	-0.667294	6.56243e-08
VLMCs	Kcnj13	-0.667566	0.00274124
VLMCs	Tspan15	-0.66759	1.1206e-05
VLMCs	Slc22a17	-0.66948	0.00592437
VLMCs	Slc16a1	-0.669512	4.97033e-07
VLMCs	Uqcr11	-0.670123	5.68925e-10
VLMCs	Slc5a6	-0.683491	5.66767e-05
VLMCs	Evi2a	-0.68356	3.80852e-06
VLMCs	S100a1	-0.684224	4.25258e-08
VLMCs	43716	-0.684593	0.0109366
VLMCs	Anxa3	-0.684729	0.0244911
VLMCs	Ezr	-0.685388	6.23976e-05
VLMCs	Sema3c	-0.686765	0.0241618
VLMCs	Uqcrq	-0.687714	3.194e-09
VLMCs	Hepacam	-0.688912	1.06315e-07
VLMCs	Ablim1	-0.693103	0.0292834
VLMCs	Rtn4	-0.696685	0.000396166
VLMCs	Edil3	-0.701076	3.73315e-07
VLMCs	Arl6ip1	-0.702597	1.92719e-06
VLMCs	Ptprb	-0.704748	0.0227689
VLMCs	Pecam1	-0.705296	0.00243004
VLMCs	Abca2	-0.709737	7.87965e-06
VLMCs	Acot7	-0.710565	9.44847e-06
VLMCs	Fa2h	-0.711101	9.29189e-06
VLMCs	Dusp26	-0.712857	3.55199e-06
VLMCs	Gstm5	-0.713075	4.89201e-08
VLMCs	Slc44a1	-0.714785	0.0010903
VLMCs	Dnajb2	-0.725075	0.000587199
VLMCs	Rnf7	-0.725229	1.16638e-08
VLMCs	Mpc1	-0.726511	4.1984e-10
VLMCs	Efhd1	-0.726877	3.66048e-07
VLMCs	Adgrl4	-0.727865	0.0332882
VLMCs	Lsr	-0.728129	0.000373205
VLMCs	Cystm1	-0.732209	6.78995e-12
VLMCs	Ucp2	-0.745098	1.57007e-06
VLMCs	Ncam1	-0.747341	6.76322e-05
VLMCs	Gjc3	-0.748267	3.13029e-07
VLMCs	Lmo2	-0.754138	0.00406791
VLMCs	Hint1	-0.756705	8.97288e-17
VLMCs	Snrpn	-0.758822	8.46435e-10
VLMCs	Clic6	-0.771196	0.00200683
VLMCs	Abhd2	-0.771272	0.0154846
VLMCs	Elavl3	-0.771697	5.6812e-08
VLMCs	Ank2	-0.771851	5.5981e-05
VLMCs	Tmeff1	-0.778338	6.10654e-10
VLMCs	Mapk8ip1	-0.77901	9.46137e-05
VLMCs	Sox17	-0.781491	0.01462
VLMCs	Tmem88b	-0.78394	3.48965e-06
VLMCs	Rnf13	-0.788331	0.00189937
VLMCs	Atp5g1	-0.813076	0.0159313
VLMCs	S100a16	-0.819324	7.69547e-08
VLMCs	Psat1	-0.819343	5.71619e-07
VLMCs	Sostdc1	-0.825408	0.0291358
VLMCs	Atox1	-0.834357	2.52855e-09
VLMCs	Kif1b	-0.834991	2.64083e-08
VLMCs	Hapln2	-0.837854	8.80869e-07
VLMCs	Bcam	-0.841324	1.16225e-06
VLMCs	Plekhb1	-0.863068	3.88851e-05
VLMCs	Slc4a10	-0.864602	1.48961e-05
VLMCs	Dcaf17	-0.865868	9.05999e-05
VLMCs	Lgi3	-0.86994	9.02923e-06
VLMCs	Sirt2	-0.879105	5.51083e-05
VLMCs	Pcdh9	-0.881298	1.40972e-08
VLMCs	Taldo1	-0.892764	1.83768e-08
VLMCs	Slc48a1	-0.898913	0.00153267
VLMCs	Car14	-0.90273	8.60231e-17
VLMCs	Ndufa4	-0.906208	3.86338e-14
VLMCs	Ywhaq	-0.915232	3.72788e-11
VLMCs	Fam177a	-0.921806	8.30261e-08
VLMCs	Fabp5	-0.925691	5.82271e-05
VLMCs	Sec11c	-0.927698	9.36334e-05
VLMCs	Calml4	-0.931162	0.00165457
VLMCs	Pex5l	-0.940598	9.87366e-08
VLMCs	Kctd13	-0.943761	1.59417e-05
VLMCs	Spint2	-0.949637	1.21733e-06
VLMCs	Sgms1	-0.953239	8.47418e-05
VLMCs	Ugt8a	-0.964177	6.9691e-08
VLMCs	Abcg2	-0.965354	0.00116939
VLMCs	Ppp1r1b	-0.967715	8.57849e-06
VLMCs	Phgdh	-0.969304	8.30108e-12
VLMCs	Dbi	-0.97449	7.75324e-13
VLMCs	Mapt	-0.97451	1.21293e-07
VLMCs	Josd2	-0.984214	1.63187e-05
VLMCs	Wscd1	-0.985466	9.08998e-11
VLMCs	Pla2g16	-1.00298	8.76196e-19
VLMCs	Nkx6-2	-1.02098	7.86063e-08
VLMCs	Ctla2a	-1.03038	0.0109108
VLMCs	Slain1	-1.03936	3.10715e-10
VLMCs	Shisa4	-1.04247	7.99843e-10
VLMCs	Abcb1a	-1.04626	1.05119e-07
VLMCs	Tsc22d4	-1.04915	1.15094e-06
VLMCs	Apold1	-1.05562	0.00409314
VLMCs	Clu	-1.06105	0.0342447
VLMCs	Sez6l2	-1.06211	1.78537e-09
VLMCs	Slc6a6	-1.06219	2.10873e-10
VLMCs	Ttyh2	-1.06702	3.30281e-07
VLMCs	Tmem151a	-1.07009	4.21657e-08
VLMCs	Nov	-1.07319	0.0104411
VLMCs	Gpr37	-1.08119	2.54306e-08
VLMCs	Ndrg1	-1.0893	7.74871e-15
VLMCs	Syt11	-1.0917	3.02358e-06
VLMCs	Gltp	-1.09606	9.45095e-12
VLMCs	Pcsk1n	-1.11133	1.12142e-09
VLMCs	Scd2	-1.11232	0.000667203
VLMCs	Grb14	-1.13563	2.57754e-10
VLMCs	Qk	-1.13719	1.21925e-09
VLMCs	Tmeff2	-1.16721	4.15956e-15
VLMCs	Cmtm5	-1.1702	1.03788e-08
VLMCs	Esam	-1.17446	1.24475e-05
VLMCs	Ppp1r16b	-1.17585	1.46907e-10
VLMCs	Desi1	-1.17627	6.6141e-09
VLMCs	Ttll7	-1.17862	1.37213e-12
VLMCs	Slco1c1	-1.20164	2.50728e-09
VLMCs	Pcp4l1	-1.21096	2.06576e-12
VLMCs	2900040C04Rik	-1.24153	0.00108224
VLMCs	Tspan2	-1.25648	1.41267e-08
VLMCs	Car4	-1.30239	0.000856642
VLMCs	Egfl7	-1.32154	4.92752e-05
VLMCs	Bin1	-1.33507	2.99817e-08
VLMCs	Ly6a	-1.35435	0.037051
VLMCs	Atp1b1	-1.35938	1.46699e-12
VLMCs	Slc2a1	-1.3625	1.00744e-07
VLMCs	Dbndd2	-1.36512	1.60636e-09
VLMCs	1500015O10Rik	-1.37768	2.94709e-05
VLMCs	Fez1	-1.40559	5.60977e-08
VLMCs	Pglyrp1	-1.42218	0.00134213
VLMCs	Ermn	-1.42376	7.11934e-11
VLMCs	Slco1a4	-1.45039	4.64984e-06
VLMCs	Olig1	-1.45409	4.71676e-09
VLMCs	Opalin	-1.49291	2.29398e-05
VLMCs	Tspan13	-1.51464	4.3842e-15
VLMCs	Cldn11	-1.55106	0.00161066
VLMCs	Qdpr	-1.55532	4.61756e-06
VLMCs	Gatm	-1.5792	3.23124e-13
VLMCs	Pllp	-1.60661	2.47326e-16
VLMCs	Cryab	-1.61284	8.99651e-14
VLMCs	Mobp	-1.61745	1.69713e-05
VLMCs	Stmn4	-1.64037	5.96043e-12
VLMCs	Mog	-1.64523	1.0027e-06
VLMCs	Mt3	-1.65876	2.76789e-07
VLMCs	Flt1	-1.66027	2.99375e-06
VLMCs	Tubb4a	-1.67967	1.2105e-05
VLMCs	Bsg	-1.72	0.0173785
VLMCs	Stmn1	-1.75575	2.62312e-15
VLMCs	Mag	-1.75969	4.54982e-05
VLMCs	Mbp	-1.96081	5.01789e-05
VLMCs	Enpp2	-1.97449	2.98743e-10
VLMCs	Mal	-2.0143	6.58092e-13
VLMCs	Cnp	-2.05143	8.92307e-06
VLMCs	Car2	-2.14666	2.21846e-27
VLMCs	Aplp1	-2.21516	2.38287e-13
VLMCs	Ly6c1	-2.33328	6.81509e-05
VLMCs	Plp1	-2.50046	0.0099914
VLMCs	Cldn5	-2.69996	3.11017e-07

## Sheet: Fibroblasts
Cluster	Gene	Average log-Fold Change	Adjusted p-value
Fibroblasts	Nov	2.45612	0
Fibroblasts	Igfbp6	2.33862	0
Fibroblasts	Gm12840	2.29952	1.69289e-195
Fibroblasts	Mgp	2.29915	2.57502e-181
Fibroblasts	Slc47a1	2.27878	0
Fibroblasts	Fxyd5	2.27826	3.05283e-210
Fibroblasts	Gja1	2.19194	9.87489e-244
Fibroblasts	Igfbp5	2.16476	8.78408e-209
Fibroblasts	Lmo4	2.15202	3.56756e-227
Fibroblasts	Slc38a2	2.10563	6.73985e-182
Fibroblasts	Mt2	2.09739	2.48717e-107
Fibroblasts	Gjb6	2.06206	7.17204e-260
Fibroblasts	Rspo3	2.03275	0
Fibroblasts	F3	1.92645	2.27206e-217
Fibroblasts	Slc4a10	1.8538	3.08882e-230
Fibroblasts	Penk	1.82547	1.46719e-116
Fibroblasts	Slc26a2	1.78372	2.65421e-269
Fibroblasts	Id2	1.78054	3.13179e-140
Fibroblasts	Cd74	1.72994	2.602e-140
Fibroblasts	Atp1b1	1.72294	3.46927e-168
Fibroblasts	Mt1	1.71592	4.0493e-113
Fibroblasts	Sfrp4	1.70324	4.96303e-158
Fibroblasts	Gadd45g	1.69208	4.3593e-103
Fibroblasts	Slc5a6	1.6644	7.54273e-231
Fibroblasts	Plpp3	1.64952	2.59755e-157
Fibroblasts	Fos	1.62903	8.23366e-114
Fibroblasts	Efemp1	1.62266	2.22343e-196
Fibroblasts	Emb	1.6069	3.43708e-168
Fibroblasts	S100a10	1.59373	1.32021e-191
Fibroblasts	Gas1	1.59064	2.39763e-216
Fibroblasts	Fbln1	1.58011	4.00071e-207
Fibroblasts	Htra3	1.55975	4.24971e-191
Fibroblasts	Anxa1	1.55192	3.79245e-239
Fibroblasts	Perp	1.55055	5.60848e-173
Fibroblasts	Islr	1.50876	4.04957e-175
Fibroblasts	Col6a2	1.50144	2.27936e-220
Fibroblasts	Socs3	1.49179	3.05538e-126
Fibroblasts	Gjb2	1.49067	2.18542e-172
Fibroblasts	Nbl1	1.482	1.02664e-178
Fibroblasts	Id1	1.465	9.26456e-110
Fibroblasts	Anxa2	1.46093	1.24309e-137
Fibroblasts	Col12a1	1.459	5.13406e-214
Fibroblasts	Egr1	1.45899	1.33441e-122
Fibroblasts	Slc23a2	1.45852	3.91408e-189
Fibroblasts	Col6a1	1.44764	9.91755e-226
Fibroblasts	Atf3	1.44602	3.50041e-57
Fibroblasts	Itm2c	1.40908	3.41019e-118
Fibroblasts	Id3	1.40804	3.99585e-107
Fibroblasts	Col1a2	1.35406	3.8116e-175
Fibroblasts	Prrx2	1.35348	8.83493e-229
Fibroblasts	Foxd1	1.3412	1.82111e-218
Fibroblasts	Crabp2	1.34008	1.64544e-174
Fibroblasts	Smoc1	1.3397	1.35918e-200
Fibroblasts	Emp3	1.33043	3.59635e-180
Fibroblasts	Thbd	1.32935	3.55674e-149
Fibroblasts	Neat1	1.32878	2.20507e-85
Fibroblasts	Pgf	1.3214	2.77923e-214
Fibroblasts	Alpl	1.30686	1.85457e-154
Fibroblasts	Gpc3	1.29635	1.63211e-168
Fibroblasts	Dnajb1	1.29556	2.39769e-51
Fibroblasts	Tmem176b	1.28982	2.28388e-142
Fibroblasts	Foxc2	1.28685	1.05284e-220
Fibroblasts	Slc26a7	1.28491	9.00209e-258
Fibroblasts	Tspan11	1.26185	1.21973e-261
Fibroblasts	Cited2	1.25145	7.20995e-107
Fibroblasts	Car13	1.23365	1.04653e-221
Fibroblasts	Ier3	1.23254	6.83241e-103
Fibroblasts	Hs3st1	1.20896	2.80059e-64
Fibroblasts	Junb	1.20446	2.29949e-81
Fibroblasts	Rfk	1.20244	3.58424e-82
Fibroblasts	Col1a1	1.19199	2.22327e-127
Fibroblasts	Fosb	1.19049	1.08706e-105
Fibroblasts	Jun	1.18148	2.33564e-80
Fibroblasts	Zfp36	1.16461	3.42165e-76
Fibroblasts	Tspan13	1.16435	1.4457e-113
Fibroblasts	Cpe	1.1635	4.44467e-115
Fibroblasts	Foxp1	1.15583	2.98704e-115
Fibroblasts	Tmem86a	1.15544	1.71189e-145
Fibroblasts	Bmp4	1.15439	1.08337e-128
Fibroblasts	Adamtsl3	1.15051	2.09874e-211
Fibroblasts	Bhlhe40	1.14858	1.23216e-104
Fibroblasts	Gdf10	1.13982	1.24882e-158
Fibroblasts	Ogn	1.13941	1.14813e-138
Fibroblasts	Col8a2	1.13011	1.26889e-120
Fibroblasts	Rbp1	1.11931	3.2822e-106
Fibroblasts	H2-Aa	1.10882	5.95269e-114
Fibroblasts	Aebp1	1.1065	2.73815e-98
Fibroblasts	Klf9	1.09821	6.14081e-81
Fibroblasts	Slco4a1	1.0969	5.63819e-193
Fibroblasts	Slc9b2	1.09331	1.51265e-186
Fibroblasts	Slc16a11	1.08297	1.21545e-137
Fibroblasts	Ier2	1.08073	3.26118e-73
Fibroblasts	Foxp2	1.07805	2.77918e-191
Fibroblasts	Tmem176a	1.06084	1.48399e-114
Fibroblasts	Kcnk5	1.05086	1.3452e-178
Fibroblasts	Mpp6	1.04638	7.63363e-157
Fibroblasts	Cdh11	1.046	2.279e-119
Fibroblasts	Htra1	1.04226	1.08543e-66
Fibroblasts	Tspan8	1.03326	1.78615e-143
Fibroblasts	Six1	1.03171	1.16117e-169
Fibroblasts	Tnfrsf11b	1.02858	1.80568e-180
Fibroblasts	Serpinh1	1.02823	5.43675e-92
Fibroblasts	Clec11a	1.01974	1.21198e-101
Fibroblasts	Pgrmc1	1.01634	3.10773e-73
Fibroblasts	Ildr2	1.01596	1.14091e-149
Fibroblasts	Bzw1	1.01474	2.06598e-74
Fibroblasts	Mrap	1.01102	3.25466e-174
Fibroblasts	Adamtsl1	1.01036	1.22203e-67
Fibroblasts	1500015O10Rik	1.00509	2.60213e-74
Fibroblasts	Cyp2f2	0.998694	3.92183e-117
Fibroblasts	Slc38a1	0.991103	2.38935e-139
Fibroblasts	Ppp1r15a	0.991005	1.62428e-72
Fibroblasts	Cd302	0.98263	4.77246e-111
Fibroblasts	Notch2	0.982056	2.28521e-65
Fibroblasts	Klf2	0.979548	3.2387e-75
Fibroblasts	Oat	0.971286	9.02341e-75
Fibroblasts	Thbs1	0.967435	1.02878e-83
Fibroblasts	Bgn	0.965021	2.31893e-114
Fibroblasts	Ctxn3	0.961312	1.3628e-163
Fibroblasts	Sult1a1	0.960819	1.52389e-90
Fibroblasts	Mrc2	0.959455	1.30947e-139
Fibroblasts	Por	0.955521	2.76162e-87
Fibroblasts	Fstl1	0.955185	5.13025e-114
Fibroblasts	Timp1	0.953384	5.6017e-189
Fibroblasts	Bnc2	0.951841	1.0144e-214
Fibroblasts	Cebpb	0.950186	1.34091e-99
Fibroblasts	Abcd3	0.945381	1.5649e-75
Fibroblasts	Serpinb9	0.943301	6.66388e-112
Fibroblasts	Ramp1	0.942995	1.30592e-64
Fibroblasts	Prg4	0.933681	1.20041e-96
Fibroblasts	Gm26740	0.925717	2.29766e-147
Fibroblasts	Bace2	0.925061	1.24996e-137
Fibroblasts	Slit2	0.922636	9.86343e-145
Fibroblasts	H19	0.921931	4.77e-37
Fibroblasts	Trabd2b	0.92045	1.73673e-183
Fibroblasts	Pdpn	0.92013	5.08588e-73
Fibroblasts	Crispld1	0.918712	6.78288e-134
Fibroblasts	Auts2	0.911279	4.09087e-74
Fibroblasts	Smoc2	0.904041	2.56906e-118
Fibroblasts	Klf4	0.901886	6.14074e-56
Fibroblasts	Npr3	0.897192	1.13642e-116
Fibroblasts	Igfbp4	0.893753	1.75988e-70
Fibroblasts	Nrp1	0.877299	1.00811e-87
Fibroblasts	Fhl1	0.872893	7.96343e-62
Fibroblasts	Adamts2	0.871771	6.42598e-118
Fibroblasts	Epdr1	0.871096	2.71477e-73
Fibroblasts	Gm14964	0.865351	2.4941e-99
Fibroblasts	Zfp36l1	0.865284	2.98815e-57
Fibroblasts	Gm26532	0.864645	3.27713e-85
Fibroblasts	Mpzl2	0.863216	1.29541e-172
Fibroblasts	H2-Ab1	0.855073	2.63102e-70
Fibroblasts	S100a11	0.854982	1.84495e-67
Fibroblasts	Pid1	0.852676	2.02832e-106
Fibroblasts	Ahcyl2	0.852138	8.75397e-68
Fibroblasts	Gstm5	0.851727	4.33446e-52
Fibroblasts	Kctd12	0.850665	7.34876e-63
Fibroblasts	Wisp2	0.84974	1.00868e-91
Fibroblasts	Rpl22l1	0.849282	2.67196e-73
Fibroblasts	Gadd45b	0.843783	6.24351e-46
Fibroblasts	Mxra8	0.843153	5.13436e-91
Fibroblasts	Sh3pxd2a	0.842681	4.22893e-135
Fibroblasts	Ank2	0.841771	1.03653e-69
Fibroblasts	Mfap5	0.836497	2.22903e-63
Fibroblasts	Nr4a2	0.835914	1.71155e-57
Fibroblasts	Naaa	0.834948	5.35225e-73
Fibroblasts	Kcne4	0.832867	5.951e-82
Fibroblasts	Clk1	0.831793	4.63182e-68
Fibroblasts	Pmp22	0.831769	1.14388e-68
Fibroblasts	Zic1	0.829924	4.18674e-96
Fibroblasts	S100b	0.827612	5.13076e-109
Fibroblasts	Gm12216	0.825335	1.32795e-49
Fibroblasts	Serpinf1	0.823128	2.96568e-82
Fibroblasts	Bche	0.822688	3.19344e-39
Fibroblasts	Dhrs3	0.819856	4.15752e-52
Fibroblasts	Mfap2	0.818219	2.69039e-85
Fibroblasts	Ppic	0.810482	3.14158e-102
Fibroblasts	Ptgis	0.809888	4.80497e-80
Fibroblasts	Hes1	0.809471	6.19927e-64
Fibroblasts	Gm10073	0.80734	1.38319e-38
Fibroblasts	Dfna5	0.801786	1.85387e-107
Fibroblasts	H2-DMb1	0.800764	2.03817e-115
Fibroblasts	Asgr1	0.786035	1.03343e-130
Fibroblasts	Fgl2	0.784955	7.64968e-50
Fibroblasts	Angptl4	0.783583	5.00586e-74
Fibroblasts	Eya2	0.780223	2.12677e-132
Fibroblasts	Irf1	0.778853	1.51166e-51
Fibroblasts	Bdh2	0.77582	1.1564e-100
Fibroblasts	Tank	0.773167	1.48562e-62
Fibroblasts	Fibin	0.76971	1.93216e-108
Fibroblasts	Dusp1	0.76425	2.36297e-43
Fibroblasts	Adgrv1	0.760129	1.20013e-37
Fibroblasts	Smpdl3a	0.757321	1.63316e-52
Fibroblasts	Fkbp5	0.755883	1.56485e-109
Fibroblasts	Scn1b	0.754683	4.26721e-100
Fibroblasts	Slc35g1	0.754395	3.13637e-123
Fibroblasts	Tsc22d3	0.753486	1.39017e-54
Fibroblasts	H2-Eb1	0.751347	3.28297e-79
Fibroblasts	Nr4a1	0.750379	1.85275e-46
Fibroblasts	Pcdh7	0.75001	8.04184e-93
Fibroblasts	Hilpda	0.74631	9.17032e-47
Fibroblasts	Btg2	0.74029	9.6192e-34
Fibroblasts	Ptp4a2	0.738871	2.88182e-45
Fibroblasts	Mfap4	0.7369	1.86197e-06
Fibroblasts	Sdc4	0.734199	1.38527e-59
Fibroblasts	Timp2	0.733133	1.09181e-34
Fibroblasts	Man1a	0.732504	1.0913e-64
Fibroblasts	Anxa3	0.732281	1.13921e-64
Fibroblasts	Nfe2l2	0.731437	2.05249e-49
Fibroblasts	Cpz	0.727776	4.74709e-94
Fibroblasts	Klf5	0.72172	4.4766e-107
Fibroblasts	Emilin1	0.718441	1.7193e-86
Fibroblasts	Gxylt2	0.715247	7.03568e-116
Fibroblasts	Ahnak2	0.714155	5.597e-129
Fibroblasts	Arhgdib	0.71048	8.19342e-75
Fibroblasts	Mdk	0.710464	1.73226e-45
Fibroblasts	Il11ra1	0.709045	2.58021e-49
Fibroblasts	Msi2	0.708345	3.77371e-37
Fibroblasts	Rassf2	0.708063	3.56954e-47
Fibroblasts	Fdx1	0.705849	2.44035e-38
Fibroblasts	Clic1	0.705205	1.96597e-51
Fibroblasts	Slc9a2	0.702145	3.0863e-114
Fibroblasts	Pabpc1	0.70206	5.66103e-44
Fibroblasts	Pdgfrl	0.700967	3.30008e-75
Fibroblasts	G0s2	0.69827	2.43516e-31
Fibroblasts	Rpl10-ps3	0.698194	5.86225e-38
Fibroblasts	Boc	0.696709	9.1442e-108
Fibroblasts	Slc25a25	0.692301	2.18147e-58
Fibroblasts	Chpt1	0.691771	7.23587e-36
Fibroblasts	Rarres1	0.690175	8.31239e-129
Fibroblasts	Hmgcs2	0.689376	7.09899e-66
Fibroblasts	Lrp1	0.689349	3.57773e-69
Fibroblasts	Gm8730	0.688302	2.43623e-30
Fibroblasts	Clmp	0.685219	2.19569e-83
Fibroblasts	Shisa3	0.684117	3.94828e-123
Fibroblasts	Ckap4	0.683895	3.00882e-69
Fibroblasts	Col25a1	0.680801	3.37881e-84
Fibroblasts	Gpx8	0.677777	2.40757e-56
Fibroblasts	Slc7a2	0.676161	6.44987e-90
Fibroblasts	Klf10	0.671911	1.05064e-26
Fibroblasts	Fzd2	0.664212	4.2261e-89
Fibroblasts	Cdc42ep5	0.663832	1.33835e-61
Fibroblasts	Tmtc1	0.663235	5.6465e-83
Fibroblasts	Ptgdr	0.662243	8.54624e-132
Fibroblasts	Hspb8	0.660942	7.55774e-47
Fibroblasts	Osgin2	0.660187	1.34507e-43
Fibroblasts	Rps12-ps3	0.659699	3.52005e-29
Fibroblasts	Podxl2	0.658187	3.11171e-73
Fibroblasts	Adm	0.656835	7.36217e-32
Fibroblasts	Sdf2	0.656477	9.78461e-40
Fibroblasts	Ggh	0.654959	1.1305e-34
Fibroblasts	Abcg2	0.654521	1.82187e-60
Fibroblasts	Hexa	0.650404	4.87463e-42
Fibroblasts	Gstt1	0.649815	2.18593e-67
Fibroblasts	Cst3	0.648671	2.42841e-74
Fibroblasts	Thsd4	0.646535	2.08127e-98
Fibroblasts	Rpl39	0.644487	5.01633e-54
Fibroblasts	Ptges	0.643872	1.59859e-78
Fibroblasts	Pcolce	0.64321	6.75108e-63
Fibroblasts	Csrnp1	0.642246	8.60355e-36
Fibroblasts	Fhl2	0.641384	1.25627e-84
Fibroblasts	Dse	0.640131	1.13404e-91
Fibroblasts	Prkag2	0.639368	4.06517e-91
Fibroblasts	Snhg11	0.639296	8.60893e-50
Fibroblasts	Itgbl1	0.63776	9.09147e-105
Fibroblasts	Gdpd5	0.636972	1.17051e-67
Fibroblasts	Podn	0.633505	2.5089e-96
Fibroblasts	Pygb	0.632875	1.4307e-54
Fibroblasts	Xist	0.632309	5.45428e-18
Fibroblasts	Tra2b	0.626912	5.62106e-25
Fibroblasts	Ubc	0.625813	5.35792e-36
Fibroblasts	Scara3	0.625445	6.8113e-87
Fibroblasts	Ddr2	0.625203	9.15845e-82
Fibroblasts	Plagl1	0.624141	2.1928e-51
Fibroblasts	Zfp36l2	0.623945	3.31396e-32
Fibroblasts	Gm17056	0.62185	1.3549e-33
Fibroblasts	Cyp4v3	0.621609	6.15535e-100
Fibroblasts	Rcn3	0.618262	3.93124e-59
Fibroblasts	Stom	0.61819	4.29073e-74
Fibroblasts	Mgst1	0.616587	1.54572e-44
Fibroblasts	Rpl23a-ps3	0.614824	7.62133e-26
Fibroblasts	Rplp1	0.614565	3.36747e-46
Fibroblasts	Dkk3	0.61431	6.78263e-100
Fibroblasts	Tmem165	0.613225	4.97349e-27
Fibroblasts	Thbs2	0.612368	1.74164e-68
Fibroblasts	Txnip	0.611288	9.54385e-37
Fibroblasts	Gm10076	0.607209	1.34578e-26
Fibroblasts	Nfkbiz	0.606992	3.55059e-37
Fibroblasts	Plscr1	0.604983	1.0732e-66
Fibroblasts	Gm20696	0.604385	1.34139e-70
Fibroblasts	Mpped2	0.600384	2.92189e-63
Fibroblasts	Snta1	0.599938	8.70853e-39
Fibroblasts	Slc24a3	0.597568	4.31333e-76
Fibroblasts	Slc16a9	0.597505	9.04596e-76
Fibroblasts	Tmeff2	0.596391	1.18755e-38
Fibroblasts	Wls	0.59528	3.76542e-29
Fibroblasts	Saraf	0.594851	8.02409e-30
Fibroblasts	Tbx15	0.594386	1.39252e-97
Fibroblasts	Cyr61	0.591477	3.18282e-07
Fibroblasts	Hacd4	0.591146	2.78544e-97
Fibroblasts	Maf	0.589216	4.46916e-53
Fibroblasts	Slc12a7	0.588516	8.35655e-93
Fibroblasts	Prkcd	0.588466	1.45649e-63
Fibroblasts	Strbp	0.588069	1.46211e-44
Fibroblasts	Nxn	0.586629	1.37793e-51
Fibroblasts	Tmem119	0.586	5.14179e-76
Fibroblasts	Cpxm1	0.584493	3.60684e-46
Fibroblasts	Tgfb1i1	0.581926	2.43613e-57
Fibroblasts	Egfr	0.581133	1.30221e-113
Fibroblasts	Mal2	0.578717	3.04949e-101
Fibroblasts	Zic4	0.577835	1.22901e-54
Fibroblasts	Adrb2	0.575447	3.17335e-44
Fibroblasts	Cpq	0.573644	3.16972e-37
Fibroblasts	Tsku	0.573534	4.61362e-65
Fibroblasts	Entpd6	0.572882	1.87016e-76
Fibroblasts	Gm2000	0.572052	1.02132e-24
Fibroblasts	Dnajc3	0.570104	4.22048e-32
Fibroblasts	Malat1	0.570012	8.24476e-33
Fibroblasts	Lbp	0.569257	1.03895e-35
Fibroblasts	Tapbp	0.568627	8.35069e-34
Fibroblasts	Rps18-ps3	0.565067	4.13958e-25
Fibroblasts	Slc39a1	0.564706	1.13835e-11
Fibroblasts	Rcn1	0.562349	1.02089e-45
Fibroblasts	Sub1	0.561541	3.15915e-34
Fibroblasts	Bmp5	0.561464	1.81483e-78
Fibroblasts	Twist1	0.561091	1.86661e-79
Fibroblasts	Cped1	0.559969	3.93252e-67
Fibroblasts	Rpl10	0.559177	3.4582e-43
Fibroblasts	Gpc6	0.558643	3.66455e-70
Fibroblasts	Anpep	0.558036	1.29215e-76
Fibroblasts	1810011O10Rik	0.558003	1.97206e-50
Fibroblasts	Atf4	0.556587	1.42257e-25
Fibroblasts	Rps27rt	0.555401	4.03016e-30
Fibroblasts	Rgs7bp	0.552916	8.11875e-71
Fibroblasts	Hmox1	0.552255	4.20467e-23
Fibroblasts	Osr1	0.552236	5.71163e-100
Fibroblasts	Ddx5	0.551191	1.59597e-39
Fibroblasts	Nme2	0.548021	2.22207e-20
Fibroblasts	Ifrd1	0.547325	2.11301e-12
Fibroblasts	Map1b	0.547252	1.85447e-29
Fibroblasts	Ppp1r3c	0.545531	4.8108e-84
Fibroblasts	Lman2l	0.545175	3.67772e-33
Fibroblasts	Lmna	0.542323	3.09545e-32
Fibroblasts	Arhgap20	0.541176	1.86678e-52
Fibroblasts	Lxn	0.540718	7.87778e-41
Fibroblasts	Rcn2	0.540538	1.23534e-23
Fibroblasts	Gm20186	0.539186	1.3108e-42
Fibroblasts	Cd151	0.538582	1.25364e-39
Fibroblasts	Mmp14	0.535146	4.3636e-70
Fibroblasts	Gm10263	0.531832	5.96419e-23
Fibroblasts	Fkbp7	0.531747	1.49696e-40
Fibroblasts	Col8a1	0.531321	1.06677e-14
Fibroblasts	Spats2l	0.530377	5.9566e-48
Fibroblasts	Deptor	0.527103	3.45263e-36
Fibroblasts	Pdia3	0.525605	4.81263e-23
Fibroblasts	Vwc2	0.524407	7.29256e-83
Fibroblasts	Gm8797	0.52231	2.77984e-20
Fibroblasts	Cntfr	0.521858	4.86504e-25
Fibroblasts	Dnajb4	0.521116	2.92892e-18
Fibroblasts	Foxc1	0.520693	1.963e-48
Fibroblasts	Fam107a	0.519936	1.33542e-29
Fibroblasts	S100a1	0.519765	2.2632e-26
Fibroblasts	Elovl5	0.518921	2.41118e-24
Fibroblasts	Tfpi	0.518617	1.48186e-41
Fibroblasts	Ezr	0.518291	4.26702e-35
Fibroblasts	Nt5dc2	0.518187	1.06182e-33
Fibroblasts	Tubb2a	0.51816	1.75665e-33
Fibroblasts	Lrp6	0.517974	9.30683e-28
Fibroblasts	Jund	0.51779	4.62841e-29
Fibroblasts	Alcam	0.515322	2.37282e-25
Fibroblasts	Tceal8	0.512812	2.49012e-19
Fibroblasts	Rpl6l	0.512719	2.20813e-19
Fibroblasts	Srsf5	0.512598	1.96641e-28
Fibroblasts	Prmt8	0.512504	6.45396e-101
Fibroblasts	Hspa5	0.511314	8.44676e-20
Fibroblasts	Sertad1	0.510787	5.87955e-27
Fibroblasts	Prrx1	0.510696	3.9645e-65
Fibroblasts	Ramp2	0.509168	2.40153e-50
Fibroblasts	Cstb	0.507559	4.06557e-09
Fibroblasts	Shc1	0.507168	1.51455e-41
Fibroblasts	Mia	0.5058	5.89382e-21
Fibroblasts	Ggact	0.505265	4.14523e-26
Fibroblasts	Fkbp10	0.5034	1.99584e-57
Fibroblasts	Ubb	0.50266	2.99624e-56
Fibroblasts	Itgb5	0.500172	6.51402e-40
Fibroblasts	Fn1	0.498864	2.38785e-36
Fibroblasts	Gstm2	0.49601	4.15191e-50
Fibroblasts	St3gal4	0.495341	1.72568e-16
Fibroblasts	Stk39	0.494916	1.44771e-20
Fibroblasts	Slc16a1	0.493804	1.40732e-34
Fibroblasts	Rbbp7	0.493519	1.10753e-22
Fibroblasts	Kdelr2	0.493304	9.1152e-17
Fibroblasts	Dnajc5b	0.493185	2.3463e-83
Fibroblasts	Ppm1h	0.492733	4.30916e-28
Fibroblasts	Sfrp1	0.491971	1.05181e-33
Fibroblasts	Igsf3	0.490098	7.22582e-43
Fibroblasts	Per3	0.490089	1.74315e-24
Fibroblasts	Maged2	0.489461	7.43896e-27
Fibroblasts	Wfdc2	0.488894	2.80633e-10
Fibroblasts	H2-DMa	0.488203	9.69928e-63
Fibroblasts	Dnajc25	0.487189	2.27474e-29
Fibroblasts	Csrp2	0.486991	2.32145e-17
Fibroblasts	Fam26e	0.485584	1.98384e-70
Fibroblasts	Slit3	0.485146	6.59918e-64
Fibroblasts	Acer3	0.484134	9.50854e-43
Fibroblasts	Eva1c	0.48209	3.19246e-54
Fibroblasts	Cnpy2	0.478787	2.68131e-15
Fibroblasts	Agpat5	0.478463	1.41336e-20
Fibroblasts	Ndrg2	0.477877	6.49655e-22
Fibroblasts	Gaa	0.477611	1.53746e-20
Fibroblasts	Ssbp2	0.477106	4.84446e-21
Fibroblasts	Pbx1	0.475554	3.3608e-41
Fibroblasts	Tob1	0.475335	1.45735e-14
Fibroblasts	Il17rc	0.473915	1.73278e-36
Fibroblasts	Ehd3	0.473483	2.59526e-23
Fibroblasts	Icam1	0.472221	1.37943e-42
Fibroblasts	Prdm6	0.472094	4.35164e-100
Fibroblasts	Olfml3	0.472082	5.96517e-43
Fibroblasts	Sparc	0.471116	6.21612e-26
Fibroblasts	Anxa4	0.469368	1.15163e-31
Fibroblasts	P3h3	0.46845	2.96161e-44
Fibroblasts	Ctsz	0.468059	3.2297e-23
Fibroblasts	Lrrn4cl	0.467963	1.18327e-43
Fibroblasts	Cilp2	0.466734	5.51747e-87
Fibroblasts	Wbp1l	0.466075	2.08967e-24
Fibroblasts	Rab34	0.465521	1.31188e-29
Fibroblasts	Cd9	0.464651	1.41896e-21
Fibroblasts	Ndrg3	0.464511	2.17986e-21
Fibroblasts	Rplp0	0.463837	8.55636e-31
Fibroblasts	Fzd7	0.463702	2.52769e-38
Fibroblasts	Sned1	0.461889	1.36138e-23
Fibroblasts	Rnase4	0.461827	8.17253e-37
Fibroblasts	Manf	0.461409	5.28557e-15
Fibroblasts	Acox3	0.460344	3.67114e-05
Fibroblasts	Grn	0.459631	1.51319e-26
Fibroblasts	Ogt	0.458988	5.226e-22
Fibroblasts	Nedd4	0.458737	1.42709e-22
Fibroblasts	Tcf7l2	0.458474	2.39135e-35
Fibroblasts	Rps12	0.458071	1.16614e-22
Fibroblasts	Zfp385a	0.457557	2.44466e-46
Fibroblasts	Arf4	0.456551	2.22182e-14
Fibroblasts	Rps18	0.455809	2.83909e-36
Fibroblasts	Tgfbi	0.455191	3.60594e-61
Fibroblasts	Htatip2	0.453463	6.92775e-45
Fibroblasts	Cdkn1c	0.453312	1.41492e-08
Fibroblasts	Scarf2	0.452604	1.08477e-55
Fibroblasts	Nfib	0.451369	3.1507e-26
Fibroblasts	Ctsk	0.449633	1.25201e-20
Fibroblasts	Chd3	0.448877	3.90542e-25
Fibroblasts	Srpr	0.448467	8.45713e-17
Fibroblasts	Pnrc1	0.44703	2.66171e-18
Fibroblasts	Klf6	0.44653	3.22777e-22
Fibroblasts	Gm33651	0.446077	2.96195e-68
Fibroblasts	Snhg18	0.445959	9.62422e-27
Fibroblasts	Pqlc1	0.445297	1.5341e-21
Fibroblasts	Tubb4b	0.444376	3.0569e-09
Fibroblasts	Rps28	0.443305	6.50684e-33
Fibroblasts	Pkdcc	0.443295	5.14407e-51
Fibroblasts	Fgfr1	0.443106	1.6104e-40
Fibroblasts	Rpl10a	0.441598	3.17112e-30
Fibroblasts	Ehd1	0.440897	6.27916e-18
Fibroblasts	Pmepa1	0.440691	5.90396e-32
Fibroblasts	Rps4x	0.440351	1.77485e-23
Fibroblasts	Nceh1	0.440227	5.29367e-25
Fibroblasts	Laptm4a	0.439997	4.22902e-38
Fibroblasts	Tob2	0.437309	1.71804e-14
Fibroblasts	Wbp5	0.437166	1.88481e-15
Fibroblasts	Acot8	0.436778	4.52995e-19
Fibroblasts	Zbtb16	0.435773	7.34826e-32
Fibroblasts	Plp2	0.434892	3.91447e-30
Fibroblasts	BC029214	0.434287	2.82508e-13
Fibroblasts	Top1	0.432629	1.1489e-13
Fibroblasts	Nptn	0.431688	2.88842e-15
Fibroblasts	Rps26-ps1	0.431335	9.02401e-16
Fibroblasts	Smim14	0.430931	8.09272e-16
Fibroblasts	Cxcl16	0.430505	5.03293e-54
Fibroblasts	B4galt1	0.430287	4.39471e-30
Fibroblasts	Kdelr1	0.42998	1.99505e-14
Fibroblasts	Stat3	0.42824	2.61547e-17
Fibroblasts	Galnt13	0.42757	6.36779e-67
Fibroblasts	Fzd1	0.427212	1.19752e-49
Fibroblasts	Pycard	0.427111	3.06317e-27
Fibroblasts	Smo	0.42589	8.06036e-26
Fibroblasts	Isg15	0.425576	5.69635e-10
Fibroblasts	Marveld1	0.425152	1.70729e-31
Fibroblasts	Rpl27-ps3	0.422238	6.32408e-15
Fibroblasts	Mxd4	0.421544	4.23041e-14
Fibroblasts	Afap1	0.420994	1.15555e-29
Fibroblasts	Gm42726	0.42076	8.7406e-13
Fibroblasts	Gulp1	0.420745	3.08189e-30
Fibroblasts	Selm	0.418595	5.88969e-19
Fibroblasts	Nenf	0.417805	7.31612e-17
Fibroblasts	Loxl1	0.417802	5.58201e-31
Fibroblasts	Gmds	0.417568	2.73359e-27
Fibroblasts	Cmtm7	0.417445	7.49467e-44
Fibroblasts	Dlg2	0.417149	5.0252e-34
Fibroblasts	Pdlim7	0.416271	6.23269e-20
Fibroblasts	Car14	0.415253	8.00828e-08
Fibroblasts	Cdkn2d	0.415209	4.11566e-11
Fibroblasts	Maff	0.414546	2.97247e-07
Fibroblasts	Slc4a4	0.414163	1.9489e-65
Fibroblasts	Lix1l	0.410792	1.46001e-31
Fibroblasts	Brd2	0.410477	7.57569e-11
Fibroblasts	Sgsm2	0.410146	3.45613e-38
Fibroblasts	Adamts1	0.409305	3.4172e-12
Fibroblasts	Sec11a	0.408731	1.77236e-14
Fibroblasts	2810474O19Rik	0.407559	9.53995e-15
Fibroblasts	Nfil3	0.407466	4.83185e-22
Fibroblasts	Gm10036	0.406652	1.11316e-14
Fibroblasts	Pgd	0.406487	4.70137e-16
Fibroblasts	Tnfsf13os	0.405201	9.38447e-60
Fibroblasts	Aga	0.402008	5.98692e-16
Fibroblasts	Phldb2	0.401779	1.14085e-37
Fibroblasts	Rpn2	0.401702	1.43188e-16
Fibroblasts	Hnrnph1	0.401684	7.51599e-17
Fibroblasts	Ltbp3	0.401679	6.19293e-27
Fibroblasts	Scpep1	0.401661	3.16684e-24
Fibroblasts	Slc41a1	0.401195	3.6445e-25
Fibroblasts	Serpinb6b	0.40031	2.91488e-26
Fibroblasts	Lgr4	0.399726	1.53039e-22
Fibroblasts	Efemp2	0.399261	1.66491e-22
Fibroblasts	Bmpr1a	0.396772	1.02921e-19
Fibroblasts	Mapk3	0.396654	8.46777e-15
Fibroblasts	Rhoc	0.396639	1.35198e-21
Fibroblasts	Cxadr	0.39658	6.08175e-31
Fibroblasts	Prps2	0.396128	8.37587e-06
Fibroblasts	Ip6k2	0.395282	3.12077e-13
Fibroblasts	Chpf	0.394976	4.90307e-28
Fibroblasts	Sik1	0.394855	1.28048e-13
Fibroblasts	Bag3	0.394598	3.18467e-21
Fibroblasts	Rpl13a	0.394143	4.4128e-26
Fibroblasts	Mesdc2	0.393847	3.33375e-20
Fibroblasts	Coq10b	0.392723	1.06317e-10
Fibroblasts	Gm5860	0.39091	5.88931e-54
Fibroblasts	Nampt	0.390902	9.00186e-14
Fibroblasts	Smim4	0.38935	1.9347e-09
Fibroblasts	Tgfb3	0.389072	1.31911e-36
Fibroblasts	Zfhx3	0.389035	9.68772e-28
Fibroblasts	Gclc	0.388688	1.71512e-14
Fibroblasts	Lrpap1	0.388384	6.2831e-09
Fibroblasts	Tmx1	0.388038	7.24389e-13
Fibroblasts	Pcsk5	0.387907	7.01274e-73
Fibroblasts	Six2	0.38728	1.04342e-80
Fibroblasts	Ifitm2	0.387241	2.33494e-31
Fibroblasts	Exoc4	0.38678	2.73533e-15
Fibroblasts	Dact1	0.386228	5.05687e-30
Fibroblasts	Gpx7	0.38608	5.0179e-28
Fibroblasts	Pigx	0.386041	3.44685e-17
Fibroblasts	Tmbim4	0.385515	2.49126e-14
Fibroblasts	Ctsl	0.385121	4.82375e-16
Fibroblasts	Nktr	0.384118	2.61514e-10
Fibroblasts	Mbtps1	0.383948	3.46604e-17
Fibroblasts	Gnl1	0.383133	1.3753e-11
Fibroblasts	Ctsd	0.382508	4.07682e-36
Fibroblasts	Prkca	0.382411	2.20234e-11
Fibroblasts	Gm9843	0.381331	2.71421e-13
Fibroblasts	Ssr4	0.380475	4.85462e-10
Fibroblasts	Gypc	0.379942	1.36495e-27
Fibroblasts	Pdzk1ip1	0.379137	4.5001e-32
Fibroblasts	Shisa5	0.378389	4.08854e-26
Fibroblasts	Tmed3	0.378371	2.64818e-07
Fibroblasts	Maged1	0.378059	5.8946e-16
Fibroblasts	Fus	0.378048	9.8926e-17
Fibroblasts	Lrp10	0.377874	2.4078e-14
Fibroblasts	Spcs2	0.377829	1.59682e-12
Fibroblasts	Ccnl1	0.377704	3.07443e-13
Fibroblasts	Sat1	0.377182	1.2189e-13
Fibroblasts	Ikbip	0.376941	3.63288e-22
Fibroblasts	Cdon	0.375852	8.77323e-51
Fibroblasts	Bcap31	0.375825	3.31995e-13
Fibroblasts	Gm9493	0.375407	2.16003e-15
Fibroblasts	Slc52a3	0.375235	4.64015e-40
Fibroblasts	Rpl23a	0.375124	5.6622e-23
Fibroblasts	Tgfbr3	0.375087	1.13528e-19
Fibroblasts	Reps2	0.374892	3.63672e-15
Fibroblasts	Mdfi	0.374866	1.27753e-69
Fibroblasts	Add3	0.374463	9.60338e-09
Fibroblasts	Rpl9-ps6	0.373711	1.03164e-11
Fibroblasts	Card14	0.373015	2.86247e-56
Fibroblasts	Cryl1	0.372856	2.27898e-51
Fibroblasts	Selt	0.371022	5.82214e-10
Fibroblasts	Ptms	0.370511	1.9199e-14
Fibroblasts	Rpl41	0.370094	8.12041e-32
Fibroblasts	Col3a1	0.369147	1.09023e-27
Fibroblasts	Trp53i13	0.368498	5.12355e-13
Fibroblasts	Sec61b	0.367812	9.0814e-12
Fibroblasts	Cdh1	0.367556	9.46669e-59
Fibroblasts	Shank1	0.367194	2.78188e-43
Fibroblasts	Rpl37a	0.367066	2.79934e-26
Fibroblasts	Pcca	0.366705	6.44537e-05
Fibroblasts	Agtrap	0.366565	7.20079e-22
Fibroblasts	Golgb1	0.364614	5.56365e-11
Fibroblasts	Nr2f2	0.364475	2.64197e-23
Fibroblasts	Zfhx4	0.363883	1.32506e-14
Fibroblasts	Sun2	0.363584	6.06164e-19
Fibroblasts	Ftl1	0.363541	6.97974e-22
Fibroblasts	Lox	0.363313	7.30295e-36
Fibroblasts	Echdc2	0.362822	1.80763e-24
Fibroblasts	Fndc3a	0.362482	9.74454e-16
Fibroblasts	Erp44	0.360788	4.37047e-12
Fibroblasts	Zfos1	0.359894	9.40449e-11
Fibroblasts	Igf1	0.359346	1.40777e-24
Fibroblasts	Foxp4	0.358536	5.29408e-28
Fibroblasts	Fam69a	0.35771	6.59811e-12
Fibroblasts	Adpgk	0.357498	6.52521e-23
Fibroblasts	Smarca2	0.357397	5.11555e-17
Fibroblasts	Col5a2	0.356706	1.21811e-34
Fibroblasts	Lima1	0.354228	6.41437e-23
Fibroblasts	Clic4	0.354118	7.16581e-09
Fibroblasts	Rrbp1	0.3536	1.30007e-14
Fibroblasts	Fcgrt	0.353548	8.06816e-28
Fibroblasts	Ost4	0.353521	7.28271e-15
Fibroblasts	Rab26os	0.353067	2.05464e-17
Fibroblasts	Pnisr	0.352412	1.10396e-11
Fibroblasts	Ano6	0.352257	4.22093e-24
Fibroblasts	Kcnq1ot1	0.35219	9.93777e-12
Fibroblasts	Gm9780	0.352113	1.48216e-23
Fibroblasts	Clint1	0.351763	3.08442e-16
Fibroblasts	43526	0.351213	1.23697e-10
Fibroblasts	Lrrc38	0.351152	1.85751e-46
Fibroblasts	Grb10	0.350688	9.2427e-32
Fibroblasts	Fat4	0.349933	6.87639e-36
Fibroblasts	Azin1	0.349702	1.43167e-09
Fibroblasts	Asph	0.348665	6.75557e-23
Fibroblasts	Dennd4a	0.348506	1.7397e-12
Fibroblasts	Tiparp	0.348437	8.93911e-07
Fibroblasts	Gm10116	0.347679	2.08144e-06
Fibroblasts	Erp29	0.346998	4.74229e-09
Fibroblasts	Afap1l1	0.346769	3.17637e-19
Fibroblasts	Ric3	0.345915	1.50959e-20
Fibroblasts	Col23a1	0.34538	9.44251e-27
Fibroblasts	Snx18	0.344445	5.51633e-15
Fibroblasts	Ccnd3	0.344171	6.93356e-08
Fibroblasts	Calr	0.343248	1.85342e-06
Fibroblasts	Mmp16	0.342953	9.11627e-42
Fibroblasts	Krt19	0.342358	3.3479e-43
Fibroblasts	Asah1	0.342346	6.83353e-10
Fibroblasts	Myc	0.34231	6.27088e-25
Fibroblasts	Copz2	0.341893	4.12805e-11
Fibroblasts	Pbxip1	0.341225	2.83912e-13
Fibroblasts	Smad6	0.341168	3.84006e-19
Fibroblasts	Vnn1	0.340753	6.97051e-55
Fibroblasts	Minos1	0.34025	3.86041e-10
Fibroblasts	Mylip	0.339288	2.08873e-16
Fibroblasts	Vezt	0.339189	3.1446e-15
Fibroblasts	Nisch	0.338604	2.71179e-09
Fibroblasts	Wdr89	0.338455	5.28186e-11
Fibroblasts	Tpbg	0.338169	1.49274e-27
Fibroblasts	Agtr1b	0.337329	2.3224e-52
Fibroblasts	Zic5	0.337206	5.46514e-28
Fibroblasts	Fndc3b	0.33704	2.57304e-12
Fibroblasts	Ntrk3	0.336921	3.39647e-26
Fibroblasts	Rpl35	0.336805	6.62623e-19
Fibroblasts	Rpl13-ps3	0.336802	2.23459e-11
Fibroblasts	Ahnak	0.33678	1.32108e-23
Fibroblasts	Vps13a	0.335969	3.13217e-25
Fibroblasts	Pdcd4	0.334471	4.01995e-10
Fibroblasts	Arhgef25	0.334321	2.6352e-29
Fibroblasts	Neo1	0.3337	6.53537e-08
Fibroblasts	Tmed1	0.333399	5.00414e-05
Fibroblasts	Arpc1b	0.333194	2.69824e-10
Fibroblasts	Atp6v0e	0.332568	3.27809e-15
Fibroblasts	H3f3b	0.331972	4.79464e-30
Fibroblasts	Serpinb6a	0.329891	2.71728e-05
Fibroblasts	Naglu	0.32954	2.01731e-14
Fibroblasts	Mllt4	0.328843	1.07669e-14
Fibroblasts	Zfp280d	0.328827	1.71389e-07
Fibroblasts	Nab2	0.327606	4.66383e-23
Fibroblasts	43723	0.326982	5.98113e-10
Fibroblasts	Fam110a	0.326461	2.92224e-16
Fibroblasts	Vsx1	0.326209	3.12877e-51
Fibroblasts	Rps27	0.326022	2.09476e-25
Fibroblasts	Gm6133	0.326001	1.63558e-07
Fibroblasts	Glg1	0.325575	8.48799e-08
Fibroblasts	Gpr4	0.325224	1.29294e-27
Fibroblasts	Gdap10	0.324775	8.08113e-16
Fibroblasts	Srek1	0.32469	3.63777e-08
Fibroblasts	Psme2	0.323575	1.63034e-08
Fibroblasts	Itga11	0.323295	2.0187e-48
Fibroblasts	Naga	0.323071	2.10788e-16
Fibroblasts	P4ha2	0.322669	1.04688e-31
Fibroblasts	Tsc22d2	0.322326	1.99197e-10
Fibroblasts	Slc22a18	0.321874	6.58103e-38
Fibroblasts	Lman2	0.321101	3.09266e-07
Fibroblasts	Cdc14a	0.320415	8.18135e-20
Fibroblasts	Lzts1	0.320342	3.73248e-27
Fibroblasts	Otud1	0.320131	8.35074e-12
Fibroblasts	Mical3	0.31908	7.44552e-10
Fibroblasts	Flrt1	0.318737	4.5065e-51
Fibroblasts	mt-Cytb	0.318245	2.32923e-14
Fibroblasts	Ptpru	0.317636	5.63e-47
Fibroblasts	Impact	0.317464	0.00290325
Fibroblasts	Chkb	0.317381	1.43602e-09
Fibroblasts	Rarb	0.317338	1.26804e-38
Fibroblasts	Tmem30b	0.317311	9.97799e-43
Fibroblasts	Rps29	0.317228	1.78786e-22
Fibroblasts	Wwp1	0.317023	3.3442e-13
Fibroblasts	Tm9sf2	0.316939	1.15542e-06
Fibroblasts	Lman1	0.316415	1.37702e-14
Fibroblasts	Cks1b	0.316102	7.03496e-35
Fibroblasts	Fam118b	0.315542	1.06922e-14
Fibroblasts	Tex264	0.315392	1.19121e-06
Fibroblasts	Efna5	0.315007	1.20231e-34
Fibroblasts	Vimp	0.314952	1.0303e-08
Fibroblasts	Rnf145	0.314702	8.04589e-13
Fibroblasts	Hipk1	0.314211	4.83699e-05
Fibroblasts	Bicc1	0.313999	1.064e-14
Fibroblasts	Ada	0.312979	2.88629e-33
Fibroblasts	Fmo1	0.312941	3.25918e-33
Fibroblasts	Capn2	0.312249	3.67003e-18
Fibroblasts	Tbrg1	0.311725	9.20551e-07
Fibroblasts	Cox6b2	0.311581	4.07708e-10
Fibroblasts	Myzap	0.311014	2.45575e-42
Fibroblasts	Derl2	0.31052	3.69572e-05
Fibroblasts	Plpp1	0.310494	8.76292e-19
Fibroblasts	Dgcr2	0.309957	4.31598e-08
Fibroblasts	Pkd2	0.30909	1.8948e-11
Fibroblasts	Tnfrsf1a	0.308336	1.11965e-24
Fibroblasts	H2-T23	0.308334	5.81474e-13
Fibroblasts	Bmper	0.307551	3.12448e-35
Fibroblasts	Sdc2	0.307364	1.45837e-21
Fibroblasts	Ndel1	0.307317	3.10897e-09
Fibroblasts	Mdfic	0.306724	1.25368e-13
Fibroblasts	Tfcp2l1	0.306575	1.69485e-45
Fibroblasts	Erc2	0.306183	1.34328e-40
Fibroblasts	Pde12	0.305946	6.70691e-08
Fibroblasts	Herpud1	0.305873	9.48934e-09
Fibroblasts	Vcl	0.305804	8.98488e-19
Fibroblasts	Npdc1	0.304167	2.10177e-07
Fibroblasts	Fam3c	0.304008	1.31273e-09
Fibroblasts	Twist2	0.303752	1.44953e-57
Fibroblasts	Gstt3	0.30373	8.62338e-19
Fibroblasts	Rps11	0.303708	3.55713e-17
Fibroblasts	Snai1	0.303103	1.95795e-31
Fibroblasts	Sec61g	0.302891	2.42355e-08
Fibroblasts	Arl6ip5	0.302725	1.81293e-07
Fibroblasts	Atp1a1	0.30222	5.77364e-07
Fibroblasts	Renbp	0.302215	1.41872e-17
Fibroblasts	Mettl21a	0.301607	4.67502e-17
Fibroblasts	Bmp1	0.301333	4.62373e-11
Fibroblasts	Adgrl2	0.30131	8.48284e-25
Fibroblasts	Avpi1	0.301206	1.00701e-12
Fibroblasts	Usp2	0.300709	7.05992e-08
Fibroblasts	Calhm2	0.300255	1.17908e-24
Fibroblasts	Tubb5	0.300078	1.35215e-29
Fibroblasts	Sigmar1	0.299754	1.1685e-10
Fibroblasts	Mical2	0.299402	3.90705e-34
Fibroblasts	Bscl2	0.299001	1.77991e-07
Fibroblasts	Zic2	0.298757	1.9364e-17
Fibroblasts	Dnajb9	0.297925	8.77136e-06
Fibroblasts	Myd88	0.297738	6.8455e-18
Fibroblasts	Kcnb2	0.297213	2.26391e-53
Fibroblasts	Camk2d	0.297112	5.16738e-11
Fibroblasts	Acpp	0.296346	4.65714e-55
Fibroblasts	Anxa5	0.296197	9.65437e-13
Fibroblasts	Gm26802	0.296128	1.02473e-22
Fibroblasts	Scmh1	0.295862	2.1665e-09
Fibroblasts	Osgin1	0.294952	1.53371e-10
Fibroblasts	Zcchc24	0.294702	8.68089e-09
Fibroblasts	Tuba1b	0.293538	1.11837e-07
Fibroblasts	Dap	0.29335	3.39081e-16
Fibroblasts	Trp53i11	0.293278	5.39011e-22
Fibroblasts	Glmp	0.293247	0.000111455
Fibroblasts	Ergic1	0.292614	2.19257e-12
Fibroblasts	Nudt4	0.291777	1.98097e-05
Fibroblasts	Ly96	0.290894	4.27161e-17
Fibroblasts	Wnk1	0.290846	1.72137e-05
Fibroblasts	Hmgn1	0.290093	5.33493e-11
Fibroblasts	Pamr1	0.289949	3.36938e-49
Fibroblasts	Zc3h15	0.289349	0.00112609
Fibroblasts	Hfe	0.289129	4.02978e-13
Fibroblasts	Arf2	0.288547	1.93054e-09
Fibroblasts	Mbnl1	0.288346	1.56411e-05
Fibroblasts	Tmem120a	0.288269	1.00069e-09
Fibroblasts	Pthlh	0.28779	9.47088e-17
Fibroblasts	Tgfbr1	0.287705	2.92251e-14
Fibroblasts	Cyfip2	0.287599	3.3067e-14
Fibroblasts	Crim1	0.287294	2.4271e-08
Fibroblasts	Lamb2	0.287096	1.64514e-19
Fibroblasts	C1qtnf4	0.285621	8.74827e-16
Fibroblasts	9530068E07Rik	0.285409	2.31059e-06
Fibroblasts	Vill	0.285261	8.08549e-39
Fibroblasts	Smpd1	0.285033	6.97331e-06
Fibroblasts	Creg1	0.284583	1.00241e-08
Fibroblasts	Ext1	0.28432	1.15963e-13
Fibroblasts	Armc5	0.284042	1.81954e-14
Fibroblasts	Tgoln1	0.284	1.56548e-05
Fibroblasts	Rpl36-ps3	0.283247	4.10795e-08
Fibroblasts	Ergic3	0.282903	1.93565e-08
Fibroblasts	Zbtb7c	0.282684	1.18552e-49
Fibroblasts	Tuba1c	0.282351	2.75443e-11
Fibroblasts	Mydgf	0.282301	9.61993e-05
Fibroblasts	Psme2b	0.282041	3.18155e-09
Fibroblasts	Nop10	0.281709	3.18475e-05
Fibroblasts	Rpl36a	0.281092	1.93845e-10
Fibroblasts	Trpm7	0.281021	3.16258e-07
Fibroblasts	Fam189b	0.280828	6.67322e-17
Fibroblasts	Map2k3	0.280688	1.59376e-08
Fibroblasts	Gpx1	0.280514	6.43762e-07
Fibroblasts	B3gnt8	0.279942	3.75729e-39
Fibroblasts	Zc3h7a	0.27938	4.42455e-06
Fibroblasts	AI314180	0.279358	0.000780906
Fibroblasts	Snx21	0.27812	0.000946777
Fibroblasts	P4ha1	0.277927	1.33657e-09
Fibroblasts	Plekhh3	0.277408	5.0719e-16
Fibroblasts	Stbd1	0.276913	1.76039e-23
Fibroblasts	Chst12	0.276746	6.63178e-08
Fibroblasts	Fbln5	0.276728	2.17069e-18
Fibroblasts	Large	0.276498	1.74552e-20
Fibroblasts	Dlgap4	0.276154	0.000569548
Fibroblasts	Txndc5	0.275488	3.52661e-11
Fibroblasts	Mknk2	0.275247	3.90256e-18
Fibroblasts	Gpr108	0.275075	1.9465e-07
Fibroblasts	Tpm3	0.274898	0.000832159
Fibroblasts	Tcea3	0.274732	2.8728e-13
Fibroblasts	Ywhah	0.27392	0.00246773
Fibroblasts	Ptrf	0.273874	7.1273e-27
Fibroblasts	Sec61a1	0.273627	7.66851e-05
Fibroblasts	Atp11a	0.273482	8.38287e-07
Fibroblasts	Gm10269	0.273411	6.03171e-07
Fibroblasts	Aifm3	0.273086	1.46413e-06
Fibroblasts	Fbn1	0.272598	9.71947e-27
Fibroblasts	Cystm1	0.272526	1.10161e-05
Fibroblasts	Sh3glb2	0.27241	0.00158725
Fibroblasts	Hscb	0.272191	1.18478e-08
Fibroblasts	Sesn3	0.272148	0.00310856
Fibroblasts	Gabarap	0.271633	4.13801e-11
Fibroblasts	Rarg	0.270574	3.06622e-16
Fibroblasts	Hsf2bp	0.27049	3.81329e-54
Fibroblasts	Txndc15	0.270043	0.000112656
Fibroblasts	Ccdc71l	0.269564	5.70928e-07
Fibroblasts	Pcf11	0.26926	0.00183204
Fibroblasts	St3gal5	0.26885	0.00146619
Fibroblasts	Cpxm2	0.268663	9.60737e-20
Fibroblasts	Epb41l2	0.268519	2.81156e-06
Fibroblasts	Fkbp9	0.268462	6.03185e-06
Fibroblasts	Cfap20	0.267465	1.43293e-07
Fibroblasts	Mllt3	0.267336	4.75432e-13
Fibroblasts	Scand1	0.26693	0.0052724
Fibroblasts	Abhd16a	0.266886	6.65535e-08
Fibroblasts	Nfia	0.266433	0.00245558
Fibroblasts	Mlec	0.266342	1.27575e-08
Fibroblasts	Etl4	0.265374	3.5684e-14
Fibroblasts	Cd164	0.264875	1.28941e-05
Fibroblasts	Clip4	0.264839	1.20414e-35
Fibroblasts	Snx2	0.264818	6.06211e-07
Fibroblasts	Khk	0.2636	7.29174e-10
Fibroblasts	Pla2g4a	0.263596	8.51884e-09
Fibroblasts	Sf3b5	0.263527	0.00080191
Fibroblasts	Akap12	0.263414	1.39458e-16
Fibroblasts	Morf4l2	0.263172	9.03912e-06
Fibroblasts	Ccnl2	0.262861	7.70289e-09
Fibroblasts	Tsc22d1	0.262527	1.36009e-29
Fibroblasts	Pqlc3	0.262379	4.03664e-22
Fibroblasts	Dapk3	0.26216	1.80643e-05
Fibroblasts	Surf4	0.261995	0.000121834
Fibroblasts	Elf1	0.261917	3.22669e-13
Fibroblasts	Ddost	0.26084	3.74085e-06
Fibroblasts	E2f5	0.260685	1.07298e-06
Fibroblasts	Rgmb	0.260441	1.40043e-11
Fibroblasts	Fkbp14	0.259689	5.45616e-17
Fibroblasts	Ext2	0.259321	0.000580609
Fibroblasts	Aox1	0.258172	7.25e-23
Fibroblasts	Sp110	0.258076	3.20944e-23
Fibroblasts	Lhfp	0.257942	2.23488e-21
Fibroblasts	Sco2	0.257522	1.82318e-05
Fibroblasts	Soat1	0.257179	7.23299e-13
Fibroblasts	Rps13	0.25714	1.76723e-09
Fibroblasts	Ifi47	0.256913	1.12424e-09
Fibroblasts	Rbm5	0.256744	4.74697e-05
Fibroblasts	Il6st	0.256237	1.82055e-08
Fibroblasts	Eif4g3	0.256153	0.000422681
Fibroblasts	Rpl23	0.255554	6.06779e-10
Fibroblasts	Kdsr	0.255162	0.0221242
Fibroblasts	Glis2	0.255004	2.03323e-13
Fibroblasts	Cnih4	0.254735	0.00211934
Fibroblasts	Fut8	0.254709	2.11553e-07
Fibroblasts	Srsf2	0.254408	0.000178143
Fibroblasts	Tpi1	0.254216	4.29248e-06
Fibroblasts	Irgm1	0.254071	5.61415e-08
Fibroblasts	Dnajc1	0.253366	0.0289346
Fibroblasts	Trp53	0.253309	1.79469e-11
Fibroblasts	Adra1b	0.253146	2.14601e-27
Fibroblasts	Arap1	0.253098	5.04302e-16
Fibroblasts	Tra2a	0.25298	0.000234437
Fibroblasts	Tcirg1	0.252941	0.00120458
Fibroblasts	Snap47	0.252885	0.000202293
Fibroblasts	Gpatch8	0.252811	0.0257744
Fibroblasts	Sdf4	0.252744	0.00175432
Fibroblasts	Gm10320	0.252595	3.52585e-10
Fibroblasts	Abhd14b	0.252538	5.13382e-09
Fibroblasts	Calu	0.252133	4.52623e-07
Fibroblasts	Ifi27l2a	0.251935	0.00201949
Fibroblasts	Zscan26	0.25099	0.000104531
Fibroblasts	H2-T22	0.250724	1.02514e-11
Fibroblasts	Creb3l1	0.250486	1.71615e-15
Fibroblasts	Skil	0.250434	0.000458326
Fibroblasts	Col16a1	0.2504	5.25987e-15
Fibroblasts	Erc1	0.250359	4.44453e-09
Fibroblasts	Pde5a	0.250121	9.11135e-16
Fibroblasts	Enoph1	-0.250047	0.00111177
Fibroblasts	Naxe	-0.250155	0.00194438
Fibroblasts	Stx7	-0.250882	0.010233
Fibroblasts	Mpnd	-0.251366	0.00304612
Fibroblasts	Daam2	-0.251387	7.93637e-05
Fibroblasts	Enpp4	-0.252795	0.000162423
Fibroblasts	Frmpd1os	-0.25395	6.92797e-05
Fibroblasts	Otx2	-0.254277	0.00012713
Fibroblasts	Tmem106c	-0.255048	1.43467e-05
Fibroblasts	Smim15	-0.255679	0.0102265
Fibroblasts	Ntrk2	-0.257239	0.00291827
Fibroblasts	Grhpr	-0.257464	5.16811e-05
Fibroblasts	Ppp2r3a	-0.259173	0.031784
Fibroblasts	Kif1bp	-0.260692	0.039279
Fibroblasts	Kcna6	-0.261281	1.86649e-07
Fibroblasts	Stxbp3	-0.262047	0.00337155
Fibroblasts	Larp6	-0.262675	0.0206304
Fibroblasts	Dnajc15	-0.26312	7.72621e-05
Fibroblasts	Necap2	-0.263198	0.0168291
Fibroblasts	Prlr	-0.264036	0.00224191
Fibroblasts	Rundc3a	-0.264616	0.000187543
Fibroblasts	Igsf11	-0.26498	3.78563e-07
Fibroblasts	Slc25a33	-0.265276	4.66126e-06
Fibroblasts	Nabp2	-0.26538	0.00265144
Fibroblasts	Glod4	-0.266309	0.000255036
Fibroblasts	Rufy3	-0.266542	0.0110987
Fibroblasts	Tmem163	-0.266945	2.07202e-08
Fibroblasts	Arhgef10	-0.267144	0.000101335
Fibroblasts	Gins4	-0.267213	0.00784088
Fibroblasts	Elovl6	-0.267824	6.64415e-07
Fibroblasts	Pip5k1b	-0.268472	1.60183e-05
Fibroblasts	Adap1	-0.268478	3.55973e-09
Fibroblasts	Tgfa	-0.270012	2.01376e-09
Fibroblasts	Stard3	-0.271601	0.000657721
Fibroblasts	Fryl	-0.272457	0.00303027
Fibroblasts	Ociad2	-0.272731	0.00239525
Fibroblasts	Hagh	-0.273547	0.00561241
Fibroblasts	Dip2b	-0.274987	0.0115854
Fibroblasts	Efcab14	-0.275579	0.0326121
Fibroblasts	Smdt1	-0.276691	0.00543238
Fibroblasts	Nsg2	-0.276729	2.57377e-06
Fibroblasts	Macrod1	-0.276891	1.57703e-11
Fibroblasts	Lsm6	-0.277002	0.00253831
Fibroblasts	Fah	-0.27777	2.0922e-07
Fibroblasts	2310022B05Rik	-0.277908	0.00103921
Fibroblasts	Bhlhe41	-0.278055	0.000110225
Fibroblasts	Syne1	-0.278732	0.00667001
Fibroblasts	Map6d1	-0.279192	6.78691e-08
Fibroblasts	Smarcd1	-0.279193	0.00891737
Fibroblasts	Nudt3	-0.279444	0.00084267
Fibroblasts	Trim35	-0.280149	0.0483799
Fibroblasts	Bex2	-0.281092	0.00998606
Fibroblasts	Daam1	-0.281272	0.000528646
Fibroblasts	Steap1	-0.281806	5.86444e-06
Fibroblasts	Smco3	-0.282644	1.59641e-09
Fibroblasts	Endod1	-0.282705	0.0226007
Fibroblasts	Nol7	-0.283275	0.00300188
Fibroblasts	Acly	-0.283421	0.00401122
Fibroblasts	Ndufb9	-0.284026	0.00399219
Fibroblasts	Cntn1	-0.28457	6.19698e-06
Fibroblasts	Scarb2	-0.284769	0.0384364
Fibroblasts	Trir	-0.284782	0.00101363
Fibroblasts	Got1	-0.285033	3.28046e-06
Fibroblasts	Hmgb3	-0.285088	0.000131457
Fibroblasts	Acsl1	-0.285212	4.16665e-06
Fibroblasts	Rffl	-0.285658	5.52229e-08
Fibroblasts	Gm29538	-0.285896	3.2791e-05
Fibroblasts	Nipsnap2	-0.285947	0.000319803
Fibroblasts	Git2	-0.286984	0.0220093
Fibroblasts	Svip	-0.288549	2.69619e-07
Fibroblasts	Coro1c	-0.290431	2.33348e-06
Fibroblasts	D1Ertd622e	-0.290514	5.12794e-09
Fibroblasts	Tmcc2	-0.290862	1.48688e-05
Fibroblasts	Rala	-0.291578	0.000203495
Fibroblasts	Gab1	-0.291712	0.000116406
Fibroblasts	Dynlrb2	-0.292438	6.23394e-05
Fibroblasts	Stxbp6	-0.292646	4.50224e-07
Fibroblasts	Adipor2	-0.292666	0.000120232
Fibroblasts	Hsp90ab1	-0.292709	1.04165e-05
Fibroblasts	Ldlrad3	-0.294405	0.00422862
Fibroblasts	Cfap126	-0.294545	0.00114636
Fibroblasts	H3f3a	-0.294549	0.000424262
Fibroblasts	Drap1	-0.294853	0.0481183
Fibroblasts	Synm	-0.296267	5.11584e-05
Fibroblasts	Stox2	-0.296335	6.60149e-09
Fibroblasts	Tmem98	-0.296729	2.21945e-08
Fibroblasts	Mcrip1	-0.296739	0.00110499
Fibroblasts	Kcnk13	-0.296945	1.29555e-08
Fibroblasts	Paqr4	-0.298286	9.6272e-10
Fibroblasts	Phactr3	-0.298642	6.27856e-08
Fibroblasts	Prcd	-0.298664	7.15357e-05
Fibroblasts	Ehd4	-0.300088	0.000501373
Fibroblasts	Cox17	-0.302101	0.0190022
Fibroblasts	Tmem237	-0.302399	0.000460403
Fibroblasts	Ncald	-0.302646	3.05131e-08
Fibroblasts	Ap2m1	-0.302924	0.0235378
Fibroblasts	Wipi1	-0.303046	3.0416e-08
Fibroblasts	Acyp2	-0.303506	8.74532e-11
Fibroblasts	Abca8a	-0.304275	8.16475e-07
Fibroblasts	Spp1	-0.30473	1.96274e-13
Fibroblasts	Pou3f1	-0.305701	5.19788e-06
Fibroblasts	Dnm2	-0.306009	0.000457081
Fibroblasts	Abcg1	-0.306231	2.25258e-08
Fibroblasts	Nme5	-0.30633	6.55437e-06
Fibroblasts	Ube2d2a	-0.307343	0.01976
Fibroblasts	Sox2	-0.307923	5.63678e-10
Fibroblasts	1110017D15Rik	-0.308488	5.90106e-05
Fibroblasts	Mast3	-0.310117	1.38795e-06
Fibroblasts	Agap1	-0.310257	4.94085e-08
Fibroblasts	Amer2	-0.310621	2.30009e-11
Fibroblasts	Rtraf	-0.310884	0.000306332
Fibroblasts	Echs1	-0.310988	6.82088e-06
Fibroblasts	Sbf1	-0.311294	8.54003e-05
Fibroblasts	Klhl5	-0.311651	0.000223064
Fibroblasts	Cript	-0.313156	0.000143575
Fibroblasts	Pcdh17	-0.313344	2.52092e-08
Fibroblasts	Chchd2	-0.314404	4.0843e-09
Fibroblasts	Gabbr1	-0.316327	0.0303786
Fibroblasts	Dusp15	-0.316831	2.56581e-10
Fibroblasts	Rab2a	-0.317186	0.024437
Fibroblasts	Mtus1	-0.317547	0.00241306
Fibroblasts	Rex1bd	-0.317841	1.97428e-05
Fibroblasts	Puf60	-0.318649	0.00132559
Fibroblasts	Jph4	-0.320132	4.00369e-09
Fibroblasts	Pithd1	-0.320274	0.00204273
Fibroblasts	Mtss1	-0.320341	6.4715e-10
Fibroblasts	Adi1	-0.320705	1.16827e-05
Fibroblasts	Fbxl5	-0.32149	0.00104769
Fibroblasts	Prkacb	-0.322618	7.56177e-05
Fibroblasts	Bpnt1	-0.322723	1.88104e-06
Fibroblasts	Atp5h	-0.323227	0.0107519
Fibroblasts	Tm7sf3	-0.323598	3.44403e-05
Fibroblasts	Zfp536	-0.323838	5.39992e-08
Fibroblasts	Fbxo44	-0.324383	1.73144e-09
Fibroblasts	Slc6a1	-0.325004	7.89813e-09
Fibroblasts	Cdh2	-0.325301	6.64199e-06
Fibroblasts	Nipa1	-0.326009	0.000200981
Fibroblasts	Sash1	-0.326065	0.000435664
Fibroblasts	Fabp3	-0.326541	0.00350834
Fibroblasts	Lsm4	-0.326973	0.000895935
Fibroblasts	Tbc1d9	-0.328732	4.2724e-06
Fibroblasts	Gpd1	-0.328753	2.72887e-10
Fibroblasts	Plekhh1	-0.329629	1.31579e-10
Fibroblasts	Rab31	-0.329713	7.59653e-07
Fibroblasts	Myo6	-0.33021	0.00169544
Fibroblasts	Ninj2	-0.330585	4.48503e-07
Fibroblasts	B230219D22Rik	-0.331546	0.0280063
Fibroblasts	Ndufa8	-0.33198	0.00584131
Fibroblasts	Hsbp1	-0.33205	0.0011578
Fibroblasts	Eloc	-0.332069	0.00214153
Fibroblasts	Xaf1	-0.332134	5.79868e-06
Fibroblasts	Gnb4	-0.332164	0.000476974
Fibroblasts	Pdgfa	-0.334342	0.00046207
Fibroblasts	Aif1l	-0.334668	3.35937e-09
Fibroblasts	Lbh	-0.334707	0.000588295
Fibroblasts	Ppia	-0.33511	2.61241e-10
Fibroblasts	Spry1	-0.33703	2.35988e-05
Fibroblasts	Atp5j2	-0.337219	0.0347051
Fibroblasts	Tspan33	-0.338654	1.35201e-06
Fibroblasts	Dock9	-0.339171	1.75989e-07
Fibroblasts	Clmn	-0.339242	4.03419e-05
Fibroblasts	Tgm2	-0.340618	0.0452315
Fibroblasts	Fdps	-0.340755	0.000621265
Fibroblasts	Atp2c1	-0.341624	1.99604e-05
Fibroblasts	Slu7	-0.341643	2.81308e-05
Fibroblasts	Kndc1	-0.342064	8.82797e-08
Fibroblasts	Gng12	-0.342315	8.92383e-05
Fibroblasts	Ypel2	-0.342754	6.03673e-06
Fibroblasts	Card19	-0.342849	0.000396174
Fibroblasts	Pak7	-0.344229	5.67933e-10
Fibroblasts	Mrfap1	-0.344426	7.55623e-08
Fibroblasts	Frmd4b	-0.345787	2.2158e-06
Fibroblasts	Mlf2	-0.346049	0.00394106
Fibroblasts	Galnt6	-0.346095	3.19706e-11
Fibroblasts	Ndufb8	-0.347503	1.23102e-06
Fibroblasts	Nudc	-0.347865	9.18737e-07
Fibroblasts	Atp8a1	-0.348258	2.83965e-05
Fibroblasts	Rsph1	-0.348397	6.47964e-07
Fibroblasts	Ctnnbip1	-0.348596	1.47273e-06
Fibroblasts	Ktn1	-0.348815	0.0168386
Fibroblasts	Kif21a	-0.349617	1.02019e-09
Fibroblasts	Pigz	-0.349765	2.00113e-09
Fibroblasts	Slc16a2	-0.350006	0.000188992
Fibroblasts	Sod1	-0.352634	0.00497088
Fibroblasts	Krt18	-0.352728	4.55538e-06
Fibroblasts	Vamp3	-0.352802	0.000849273
Fibroblasts	Idh3a	-0.353694	7.86735e-06
Fibroblasts	Uqcrc1	-0.354003	0.000419277
Fibroblasts	Map1a	-0.354144	1.95415e-07
Fibroblasts	Samhd1	-0.356169	1.59858e-07
Fibroblasts	Prkar1a	-0.356391	0.022648
Fibroblasts	Ttyh1	-0.356732	8.61078e-07
Fibroblasts	Ptk2	-0.357012	0.000177526
Fibroblasts	Ndufs6	-0.358009	0.0001591
Fibroblasts	Ndufs5	-0.358483	1.50147e-05
Fibroblasts	Urm1	-0.358581	3.79401e-05
Fibroblasts	Slc6a9	-0.358895	3.87309e-09
Fibroblasts	Cyth1	-0.359576	8.57588e-09
Fibroblasts	Magi2	-0.360308	1.88648e-06
Fibroblasts	Heg1	-0.361885	0.000113876
Fibroblasts	Anln	-0.36212	1.18019e-07
Fibroblasts	Faim	-0.362376	4.81712e-08
Fibroblasts	Cdk19	-0.363368	1.01636e-06
Fibroblasts	Ccdc85b	-0.363443	8.7845e-05
Fibroblasts	Tmcc1	-0.364024	0.00024836
Fibroblasts	Mrps33	-0.365078	0.0195402
Fibroblasts	Pde4b	-0.365806	0.00176029
Fibroblasts	Dixdc1	-0.369112	1.85448e-07
Fibroblasts	Gabarapl2	-0.370064	8.50786e-08
Fibroblasts	Tceal9	-0.37117	0.00309242
Fibroblasts	Arhgef2	-0.371645	1.96925e-05
Fibroblasts	Ppp2r2c	-0.373402	5.52513e-13
Fibroblasts	Plcl1	-0.373446	3.78264e-10
Fibroblasts	Inf2	-0.37362	3.13884e-10
Fibroblasts	Ptprg	-0.37526	0.0159835
Fibroblasts	Smim22	-0.375393	0.000110226
Fibroblasts	Rcan2	-0.375483	0.00657066
Fibroblasts	Mif	-0.375963	0.0327488
Fibroblasts	Snx3	-0.377215	0.00787333
Fibroblasts	Rapgef3	-0.377644	2.72074e-09
Fibroblasts	Kazn	-0.377696	8.12202e-12
Fibroblasts	Ybx1	-0.377842	0.00604358
Fibroblasts	Sort1	-0.37852	7.24917e-07
Fibroblasts	Pomp	-0.379214	0.00356927
Fibroblasts	Lrrn1	-0.379665	2.65736e-12
Fibroblasts	Fam213a	-0.379897	1.2768e-07
Fibroblasts	Smox	-0.380995	1.16499e-09
Fibroblasts	Prex2	-0.381532	8.84342e-06
Fibroblasts	Cadm1	-0.38157	1.33989e-10
Fibroblasts	Kcnk1	-0.38194	1.6676e-07
Fibroblasts	1500011B03Rik	-0.381977	6.26207e-09
Fibroblasts	Aktip	-0.382236	4.08019e-11
Fibroblasts	Pcolce2	-0.382256	2.4305e-14
Fibroblasts	Cobll1	-0.382304	3.23944e-08
Fibroblasts	Dlc1	-0.382372	0.00189668
Fibroblasts	F11r	-0.382984	3.32051e-05
Fibroblasts	Mospd1	-0.383358	1.16527e-05
Fibroblasts	Ankrd13a	-0.383959	1.01675e-08
Fibroblasts	Slc9a3r1	-0.384118	3.47808e-07
Fibroblasts	Ndufb10	-0.384364	0.000357359
Fibroblasts	Sh3glb1	-0.384759	0.0106065
Fibroblasts	Tprn	-0.384916	4.61156e-09
Fibroblasts	Dst	-0.386303	0.000119097
Fibroblasts	Vps28	-0.388031	3.16837e-08
Fibroblasts	Pde8a	-0.389898	1.3199e-06
Fibroblasts	Srcin1	-0.390285	1.15444e-07
Fibroblasts	Sh3bgrl3	-0.390397	0.0124196
Fibroblasts	Ss18l2	-0.391257	3.3639e-05
Fibroblasts	Npc1	-0.391702	1.62463e-08
Fibroblasts	Papss1	-0.391844	1.11639e-05
Fibroblasts	Ppfibp2	-0.391905	3.39449e-13
Fibroblasts	Tmem189	-0.392099	7.46057e-06
Fibroblasts	Cox6b1	-0.392414	7.99509e-06
Fibroblasts	Rnaseh2c	-0.393074	3.19369e-07
Fibroblasts	Cox4i1	-0.393487	3.34542e-14
Fibroblasts	Atp6v0e2	-0.394612	1.59799e-05
Fibroblasts	Pgam1	-0.394842	0.00479661
Fibroblasts	Cacybp	-0.39575	1.20536e-10
Fibroblasts	Tmem229a	-0.396551	5.56118e-11
Fibroblasts	Lrp1b	-0.39786	5.05352e-11
Fibroblasts	Ltc4s	-0.398116	0.000100283
Fibroblasts	Nes	-0.399332	0.000247648
Fibroblasts	Mgst3	-0.4001	6.85861e-10
Fibroblasts	Tle1	-0.40067	1.56444e-10
Fibroblasts	Inpp5f	-0.400675	2.7011e-10
Fibroblasts	Thyn1	-0.402158	0.000128749
Fibroblasts	Prkcz	-0.4022	1.01784e-09
Fibroblasts	Mecom	-0.402281	0.000729086
Fibroblasts	Pip4k2a	-0.402338	1.62603e-09
Fibroblasts	Gabarapl1	-0.402654	4.91756e-07
Fibroblasts	Selenok	-0.403719	1.72546e-06
Fibroblasts	Mrps6	-0.404216	0.003149
Fibroblasts	S100a6	-0.405104	5.3448e-05
Fibroblasts	Fermt2	-0.406756	0.0011166
Fibroblasts	Plcb1	-0.407813	0.00258006
Fibroblasts	Eif4h	-0.408082	1.76929e-05
Fibroblasts	Cox7c	-0.408341	4.38467e-07
Fibroblasts	4930523C07Rik	-0.409201	0.00210927
Fibroblasts	Vat1l	-0.410202	4.87616e-08
Fibroblasts	Cox5b	-0.411149	2.21712e-07
Fibroblasts	Cdc37l1	-0.411921	9.08805e-06
Fibroblasts	Trim59	-0.412504	1.006e-07
Fibroblasts	Ywhae	-0.414506	2.24045e-11
Fibroblasts	Sox8	-0.415815	2.14534e-07
Fibroblasts	Fbxo7	-0.416346	7.58978e-08
Fibroblasts	S1pr5	-0.416526	7.71584e-12
Fibroblasts	Epn2	-0.417968	1.91006e-09
Fibroblasts	Cers4	-0.418601	9.4633e-09
Fibroblasts	Gpr62	-0.419642	2.46745e-12
Fibroblasts	Serinc5	-0.419698	1.31655e-10
Fibroblasts	Ddc	-0.419953	7.3336e-09
Fibroblasts	Slc24a2	-0.420027	3.24963e-10
Fibroblasts	Uqcrfs1	-0.421747	2.47312e-06
Fibroblasts	Chd7	-0.422719	9.28144e-13
Fibroblasts	Prr5l	-0.425793	2.11e-12
Fibroblasts	Ivns1abp	-0.42652	0.000169854
Fibroblasts	Gm19935	-0.426675	2.9995e-07
Fibroblasts	Tmem123	-0.42742	7.9559e-07
Fibroblasts	Sema6a	-0.427918	2.26638e-11
Fibroblasts	Rcbtb1	-0.428007	3.70021e-10
Fibroblasts	Aig1	-0.428519	9.2211e-08
Fibroblasts	Gata2	-0.428832	2.22805e-05
Fibroblasts	Itpk1	-0.428895	2.79754e-11
Fibroblasts	Pantr1	-0.429185	6.31957e-08
Fibroblasts	Tpd52l1	-0.429404	5.25293e-07
Fibroblasts	5031439G07Rik	-0.429587	5.99874e-10
Fibroblasts	Rac1	-0.429612	1.12559e-07
Fibroblasts	Bfsp2	-0.429938	3.29827e-10
Fibroblasts	Fam171b	-0.430026	2.01784e-11
Fibroblasts	Gde1	-0.430067	0.000437145
Fibroblasts	Rbpms	-0.430798	0.0303187
Fibroblasts	1190005I06Rik	-0.432736	1.94713e-16
Fibroblasts	Apoo	-0.435157	5.21634e-06
Fibroblasts	Arhgap23	-0.435608	5.67346e-10
Fibroblasts	Mrpl58	-0.43595	3.95076e-08
Fibroblasts	Tie1	-0.438478	1.50114e-05
Fibroblasts	Hmgb1	-0.438806	3.13846e-11
Fibroblasts	Foxf2	-0.439491	0.000447104
Fibroblasts	Tcn2	-0.440556	6.43061e-07
Fibroblasts	Dazap2	-0.440602	1.24079e-05
Fibroblasts	Dock10	-0.445212	1.31988e-13
Fibroblasts	Kcnj10	-0.445449	1.83169e-11
Fibroblasts	Hint1	-0.449327	4.98306e-12
Fibroblasts	Phlpp1	-0.45107	9.15446e-12
Fibroblasts	Vamp5	-0.452575	1.09612e-10
Fibroblasts	Fkbp4	-0.45337	4.91776e-08
Fibroblasts	Cox7a2	-0.454146	3.04385e-07
Fibroblasts	Adgrg1	-0.454838	3.86125e-10
Fibroblasts	Selenof	-0.456951	1.58933e-06
Fibroblasts	Sv2a	-0.459407	2.79689e-13
Fibroblasts	Prr32	-0.460395	1.20192e-07
Fibroblasts	Arap2	-0.460588	1.49328e-09
Fibroblasts	Rap1a	-0.462558	0.000623365
Fibroblasts	Cd93	-0.463123	1.77158e-05
Fibroblasts	Fam13c	-0.463888	2.121e-12
Fibroblasts	Grrp1	-0.463929	0.000546467
Fibroblasts	Spock3	-0.464286	2.40085e-11
Fibroblasts	Rnf5	-0.466091	8.61476e-10
Fibroblasts	S1pr1	-0.467174	0.00756664
Fibroblasts	Hsp90aa1	-0.468023	1.77669e-07
Fibroblasts	Prr18	-0.469854	1.18907e-12
Fibroblasts	Cdc42ep2	-0.470087	1.42972e-11
Fibroblasts	Tyro3	-0.472212	8.93736e-14
Fibroblasts	Arl6ip1	-0.47247	0.00697514
Fibroblasts	Creb5	-0.472686	2.08309e-14
Fibroblasts	St6galnac3	-0.473612	1.01542e-14
Fibroblasts	Bcas1	-0.474433	4.59574e-14
Fibroblasts	Nmral1	-0.475579	9.57279e-08
Fibroblasts	1700047M11Rik	-0.476307	1.31555e-08
Fibroblasts	Fbxo2	-0.477366	5.79766e-13
Fibroblasts	Tmod2	-0.477894	2.16064e-08
Fibroblasts	Ank	-0.478923	4.3445e-12
Fibroblasts	Clip3	-0.480264	3.13928e-09
Fibroblasts	Camk2n1	-0.481455	1.31469e-11
Fibroblasts	Hist3h2ba	-0.481513	1.4192e-09
Fibroblasts	Ndufc1	-0.481554	4.06013e-05
Fibroblasts	Pebp1	-0.481885	0.000172569
Fibroblasts	Defb11	-0.482496	1.01452e-07
Fibroblasts	Rapgef4	-0.484067	4.41128e-07
Fibroblasts	Mcam	-0.484268	3.8949e-12
Fibroblasts	Cmtm8	-0.484456	1.51797e-09
Fibroblasts	Cox6a1	-0.4855	1.33535e-21
Fibroblasts	Calm1	-0.485879	6.28519e-07
Fibroblasts	Tek	-0.486043	1.55619e-06
Fibroblasts	Itga6	-0.486521	1.36768e-05
Fibroblasts	Lef1	-0.487863	6.28619e-07
Fibroblasts	Arl2bp	-0.489799	2.37709e-06
Fibroblasts	Tnni1	-0.491001	2.31315e-11
Fibroblasts	AW112010	-0.491987	0.000737884
Fibroblasts	Plekha1	-0.492433	1.28453e-09
Fibroblasts	Tppp	-0.492657	3.16069e-10
Fibroblasts	Tmod1	-0.493045	9.34772e-13
Fibroblasts	Parvb	-0.493159	4.20396e-09
Fibroblasts	Rtl8a	-0.493665	2.60425e-06
Fibroblasts	Omg	-0.494602	2.18161e-12
Fibroblasts	Cd81	-0.494724	1.1305e-06
Fibroblasts	Ccp110	-0.494771	7.92283e-11
Fibroblasts	Ube2d1	-0.494804	2.51598e-10
Fibroblasts	Sema7a	-0.494855	6.07149e-10
Fibroblasts	Chn2	-0.495268	1.11056e-13
Fibroblasts	Cycs	-0.495503	6.45516e-06
Fibroblasts	Scg5	-0.495907	6.18052e-19
Fibroblasts	Tpd52	-0.496862	4.9008e-08
Fibroblasts	Gnai1	-0.498812	1.58143e-07
Fibroblasts	Ocln	-0.500955	4.26442e-06
Fibroblasts	Tmem204	-0.502588	1.45777e-07
Fibroblasts	Cfl1	-0.502797	4.64887e-16
Fibroblasts	Actn4	-0.503488	0.000388184
Fibroblasts	Bcl2l1	-0.504062	1.60649e-09
Fibroblasts	Tmem125	-0.504436	1.13984e-13
Fibroblasts	Anks1b	-0.505488	3.85775e-13
Fibroblasts	Gal3st1	-0.506048	6.29026e-13
Fibroblasts	Ptma	-0.506488	1.21011e-24
Fibroblasts	Gm17018	-0.507625	9.47467e-11
Fibroblasts	Nostrin	-0.508044	2.41994e-05
Fibroblasts	Rasgrp3	-0.50837	4.37246e-15
Fibroblasts	Gna12	-0.508751	2.08031e-07
Fibroblasts	Dusp3	-0.509356	8.10189e-09
Fibroblasts	Gnao1	-0.509505	3.02853e-12
Fibroblasts	Lims2	-0.509814	3.32366e-10
Fibroblasts	Grap	-0.510175	2.65843e-06
Fibroblasts	Aldoc	-0.51184	2.16791e-05
Fibroblasts	Hdac11	-0.511919	1.18952e-12
Fibroblasts	Pink1	-0.513903	2.73077e-13
Fibroblasts	Podxl	-0.514901	8.69931e-05
Fibroblasts	Carhsp1	-0.515631	5.94696e-06
Fibroblasts	Cdc42ep1	-0.517054	1.96673e-15
Fibroblasts	Clasp2	-0.517792	4.34588e-05
Fibroblasts	Lgmn	-0.520896	9.96244e-07
Fibroblasts	Klhl2	-0.523066	2.45737e-13
Fibroblasts	Actb	-0.524591	5.48367e-05
Fibroblasts	Cntn2	-0.525049	1.19525e-11
Fibroblasts	Frmd8	-0.525942	7.08256e-10
Fibroblasts	Gamt	-0.527715	5.73352e-05
Fibroblasts	Rasip1	-0.529484	5.71118e-06
Fibroblasts	Dnm3	-0.530069	3.5171e-12
Fibroblasts	Pla2g16	-0.531096	4.31187e-10
Fibroblasts	Adssl1	-0.533297	8.02694e-17
Fibroblasts	Cav1	-0.53532	0.0200982
Fibroblasts	Kcne2	-0.539678	4.13198e-09
Fibroblasts	Kdr	-0.540167	7.15367e-06
Fibroblasts	Gimap6	-0.542863	8.13178e-08
Fibroblasts	Cd59a	-0.543512	5.00824e-13
Fibroblasts	Gas7	-0.544021	4.71606e-16
Fibroblasts	Sem1	-0.544038	1.80923e-09
Fibroblasts	Nfasc	-0.54854	2.39721e-11
Fibroblasts	Pik3r1	-0.550406	1.35091e-15
Fibroblasts	Sccpdh	-0.55054	4.61123e-09
Fibroblasts	Gng11	-0.550837	3.2169e-06
Fibroblasts	Ap2a1	-0.551417	3.68713e-05
Fibroblasts	Pacs2	-0.555776	7.35749e-11
Fibroblasts	Ccdc141	-0.556024	2.13233e-07
Fibroblasts	Spock1	-0.556186	2.85296e-13
Fibroblasts	Rdh5	-0.557019	7.62818e-09
Fibroblasts	Cpox	-0.557483	5.54707e-06
Fibroblasts	Map7	-0.557577	1.82093e-16
Fibroblasts	Tmeff1	-0.557631	3.48489e-09
Fibroblasts	Degs2	-0.557865	2.38782e-06
Fibroblasts	Myrf	-0.561306	9.74216e-11
Fibroblasts	Oaz2	-0.565619	2.85037e-08
Fibroblasts	Slc1a3	-0.565706	0.000176602
Fibroblasts	Limch1	-0.568176	5.69373e-20
Fibroblasts	Rasgrp2	-0.570405	3.24134e-08
Fibroblasts	Rtkn	-0.570632	1.51749e-17
Fibroblasts	Cops9	-0.571138	1.21241e-08
Fibroblasts	Sh3gl3	-0.572351	4.33298e-13
Fibroblasts	Cyyr1	-0.573271	8.23532e-09
Fibroblasts	Myl12b	-0.573982	8.09867e-05
Fibroblasts	Mfsd2a	-0.574387	6.71868e-08
Fibroblasts	Tprgl	-0.574736	7.66451e-10
Fibroblasts	Cox6c	-0.576692	3.26103e-15
Fibroblasts	Map1lc3a	-0.57932	3.67748e-11
Fibroblasts	Ap1s2	-0.580096	2.56234e-14
Fibroblasts	Eno1	-0.580366	0.0136786
Fibroblasts	Sorbs2	-0.582611	3.30778e-10
Fibroblasts	Gpm6a	-0.58424	4.53274e-12
Fibroblasts	Metrn	-0.585921	3.69866e-22
Fibroblasts	Tubb3	-0.586281	4.22356e-05
Fibroblasts	Mpzl1	-0.586963	0.00190492
Fibroblasts	Vcam1	-0.588084	3.11666e-09
Fibroblasts	Pdlim2	-0.594705	0.00228949
Fibroblasts	Col9a3	-0.595472	6.72974e-15
Fibroblasts	Arsg	-0.59759	2.06841e-21
Fibroblasts	Faim2	-0.598083	3.4664e-15
Fibroblasts	Slc38a3	-0.600174	1.26148e-12
Fibroblasts	Apbb1	-0.600385	3.17104e-11
Fibroblasts	Bpgm	-0.600882	6.86403e-13
Fibroblasts	Kif1a	-0.602664	2.74194e-18
Fibroblasts	Trim2	-0.60411	2.57535e-17
Fibroblasts	Olig2	-0.604769	6.75143e-17
Fibroblasts	Ank3	-0.605391	1.40968e-15
Fibroblasts	Marcksl1	-0.607179	0.0188495
Fibroblasts	BC028528	-0.611562	0.000255931
Fibroblasts	Cab39l	-0.61282	3.89053e-11
Fibroblasts	Icam2	-0.616074	9.48859e-08
Fibroblasts	Hepacam	-0.616764	8.50335e-14
Fibroblasts	Pgk1	-0.617903	3.92021e-08
Fibroblasts	Prom1	-0.618546	1.84303e-08
Fibroblasts	Phldb1	-0.61949	7.5752e-08
Fibroblasts	Bcam	-0.619546	0.000228333
Fibroblasts	Sema3c	-0.621504	0.00726493
Fibroblasts	Tns1	-0.622444	1.29863e-11
Fibroblasts	Fnbp1	-0.628594	4.1646e-12
Fibroblasts	Gstm7	-0.630283	7.37604e-16
Fibroblasts	Nkd1	-0.630295	7.63005e-19
Fibroblasts	Selenow	-0.630491	5.63099e-08
Fibroblasts	Kcna1	-0.633369	2.02499e-14
Fibroblasts	Ptgds	-0.636926	0.015041
Fibroblasts	Ado	-0.637997	1.98794e-13
Fibroblasts	Sypl	-0.640742	3.53381e-10
Fibroblasts	Unc5b	-0.641696	5.15647e-17
Fibroblasts	S100a16	-0.64258	9.2454e-09
Fibroblasts	Hemk1	-0.646715	3.59642e-09
Fibroblasts	Golga7	-0.647521	5.29479e-14
Fibroblasts	Nap1l5	-0.647731	4.93027e-17
Fibroblasts	Phyhipl	-0.650544	2.14516e-15
Fibroblasts	Mpc1	-0.651712	2.28702e-17
Fibroblasts	Atox1	-0.65481	7.11669e-06
Fibroblasts	Abca2	-0.65489	9.35396e-09
Fibroblasts	Rhog	-0.65612	1.89679e-13
Fibroblasts	Elovl7	-0.668975	2.73762e-24
Fibroblasts	Aatk	-0.672003	8.01291e-15
Fibroblasts	Vmp1	-0.678476	7.50615e-08
Fibroblasts	Sox10	-0.680063	4.10948e-14
Fibroblasts	Pea15a	-0.680192	1.72299e-19
Fibroblasts	Acot7	-0.681428	1.02377e-13
Fibroblasts	Pak1	-0.68578	5.57373e-18
Fibroblasts	Jam3	-0.686745	1.24392e-09
Fibroblasts	Efhd1	-0.696045	1.71011e-16
Fibroblasts	Pcdh9	-0.696948	1.21093e-16
Fibroblasts	Ubl3	-0.699761	1.09709e-18
Fibroblasts	Kcnj13	-0.705292	3.40586e-11
Fibroblasts	Edil3	-0.70533	2.41587e-14
Fibroblasts	Gjc3	-0.705804	2.32149e-14
Fibroblasts	Ablim1	-0.706901	2.27801e-05
Fibroblasts	Slc22a17	-0.708806	9.15706e-14
Fibroblasts	Foxq1	-0.709067	2.1091e-10
Fibroblasts	Slc22a8	-0.709138	1.49435e-11
Fibroblasts	Efnb3	-0.710004	2.81425e-10
Fibroblasts	Bnip3l	-0.711966	5.33846e-21
Fibroblasts	Ptprd	-0.713774	1.02209e-05
Fibroblasts	Dnajb2	-0.714934	3.71262e-09
Fibroblasts	Pecam1	-0.716948	3.28263e-06
Fibroblasts	Tcf4	-0.717685	1.50959e-11
Fibroblasts	Tmsb4x	-0.719965	3.45099e-16
Fibroblasts	Itm2a	-0.721541	2.0427e-20
Fibroblasts	Fkbp1a	-0.72195	2.83659e-27
Fibroblasts	Hcn2	-0.725811	4.02518e-15
Fibroblasts	Tspan15	-0.726477	2.40808e-18
Fibroblasts	Rnf13	-0.733566	0.0155666
Fibroblasts	Gpx4	-0.735668	3.35803e-41
Fibroblasts	Kl	-0.73773	3.07513e-12
Fibroblasts	Atp1b3	-0.742221	1.67952e-15
Fibroblasts	Dusp26	-0.742328	1.28438e-15
Fibroblasts	Ptprb	-0.748023	1.08911e-08
Fibroblasts	Cadm4	-0.752399	7.52329e-23
Fibroblasts	Zeb2	-0.755072	1.62561e-10
Fibroblasts	Lmo2	-0.755383	3.00604e-07
Fibroblasts	Igf1r	-0.756993	2.70007e-10
Fibroblasts	Kank3	-0.760992	2.11563e-09
Fibroblasts	Fa2h	-0.765686	1.68157e-15
Fibroblasts	Etv1	-0.767614	6.99836e-19
Fibroblasts	Glul	-0.77217	1.73927e-07
Fibroblasts	Mfge8	-0.774529	1.21054e-05
Fibroblasts	Tppp3	-0.777262	1.68405e-08
Fibroblasts	Edn1	-0.778538	1.92469e-05
Fibroblasts	Sgms1	-0.780868	0.00204798
Fibroblasts	Mapk8ip1	-0.782957	4.32697e-08
Fibroblasts	Dstn	-0.784681	5.35901e-23
Fibroblasts	Snrpn	-0.786631	1.01059e-29
Fibroblasts	Slc44a1	-0.788978	1.00237e-11
Fibroblasts	Taldo1	-0.789153	1.24715e-12
Fibroblasts	Lpar1	-0.790409	1.59088e-20
Fibroblasts	Adgrl4	-0.792801	2.3404e-09
Fibroblasts	Clic6	-0.796	2.15592e-09
Fibroblasts	Atp5o.1	-0.799394	2.18756e-13
Fibroblasts	Ppp1r1b	-0.800701	4.42577e-06
Fibroblasts	Sox17	-0.805638	1.40554e-08
Fibroblasts	Tmem88b	-0.807534	1.22612e-16
Fibroblasts	Gjc2	-0.808681	5.0158e-20
Fibroblasts	Gstp1	-0.812231	0.00555425
Fibroblasts	Elob	-0.812793	2.34429e-13
Fibroblasts	Plk2	-0.816406	5.84764e-06
Fibroblasts	Epas1	-0.819939	4.5894e-06
Fibroblasts	Gjb1	-0.825486	5.53352e-17
Fibroblasts	Gnai2	-0.826073	3.61428e-19
Fibroblasts	Tnfaip6	-0.827657	1.24925e-16
Fibroblasts	Osbpl1a	-0.832115	2.4221e-28
Fibroblasts	Lgi3	-0.838404	1.95336e-18
Fibroblasts	Sirt2	-0.848106	3.21696e-13
Fibroblasts	Psat1	-0.849571	4.28843e-16
Fibroblasts	Epb41l3	-0.850111	3.18324e-20
Fibroblasts	Fscn1	-0.852402	3.63327e-23
Fibroblasts	Mast4	-0.854643	7.3837e-26
Fibroblasts	Sostdc1	-0.862931	5.62601e-13
Fibroblasts	Adgrf5	-0.864846	2.87989e-12
Fibroblasts	Elavl3	-0.86814	1.01073e-20
Fibroblasts	Fth1	-0.869737	1.2823e-06
Fibroblasts	App	-0.870184	2.65858e-29
Fibroblasts	Ncam1	-0.871454	7.78799e-18
Fibroblasts	Cd200	-0.875902	4.29525e-08
Fibroblasts	Ywhaq	-0.884042	4.72931e-20
Fibroblasts	Folr1	-0.887341	2.55868e-11
Fibroblasts	43715	-0.891848	1.87701e-12
Fibroblasts	Evi2a	-0.897588	4.21637e-19
Fibroblasts	Pcp4	-0.901572	2.91754e-11
Fibroblasts	Hapln2	-0.902304	1.65974e-17
Fibroblasts	Tinagl1	-0.904464	1.69028e-15
Fibroblasts	Tsc22d4	-0.904835	6.80493e-05
Fibroblasts	8430408G22Rik	-0.905391	0.0182328
Fibroblasts	Srgn	-0.907459	4.00514e-06
Fibroblasts	Gltp	-0.919918	3.30681e-18
Fibroblasts	Sgk1	-0.920111	2.15695e-23
Fibroblasts	Litaf	-0.937572	7.05646e-23
Fibroblasts	Plekhb1	-0.946998	5.12712e-16
Fibroblasts	Il33	-0.949858	1.89347e-06
Fibroblasts	Ugt8a	-0.953809	2.07766e-18
Fibroblasts	43716	-0.964112	7.77037e-19
Fibroblasts	Wscd1	-0.965025	1.02142e-22
Fibroblasts	Tuba1a	-0.979881	6.17015e-29
Fibroblasts	Dcn	-0.982903	4.25621e-05
Fibroblasts	Gprc5b	-0.987187	2.80615e-27
Fibroblasts	Tmem151a	-0.98774	7.32356e-13
Fibroblasts	Sec11c	-0.988917	3.43937e-10
Fibroblasts	Slc7a5	-1.00604	7.13408e-11
Fibroblasts	Gm13889	-1.01039	3.1689e-06
Fibroblasts	Slain1	-1.02103	7.09746e-21
Fibroblasts	Klf13	-1.02135	3.46428e-34
Fibroblasts	Ctla2a	-1.02287	9.25252e-06
Fibroblasts	Slc48a1	-1.03843	1.40275e-14
Fibroblasts	Mapt	-1.04486	1.90402e-18
Fibroblasts	Josd2	-1.05462	9.64615e-17
Fibroblasts	Slc9a3r2	-1.07446	2.79187e-09
Fibroblasts	Eng	-1.07584	1.8674e-14
Fibroblasts	Rnf7	-1.07702	1.1817e-36
Fibroblasts	Fabp5	-1.07937	4.47564e-15
Fibroblasts	Emcn	-1.08855	7.96159e-15
Fibroblasts	Atp5g1	-1.09044	4.61483e-14
Fibroblasts	Qk	-1.09612	6.98402e-21
Fibroblasts	Desi1	-1.10296	3.48404e-13
Fibroblasts	Pcsk1n	-1.10452	3.21063e-20
Fibroblasts	Nkx6-2	-1.11865	5.55234e-20
Fibroblasts	Gpr37	-1.12436	1.0485e-16
Fibroblasts	Pex5l	-1.1404	3.33004e-18
Fibroblasts	Scd2	-1.14997	4.8204e-09
Fibroblasts	Sez6l2	-1.15639	6.30263e-20
Fibroblasts	Grb14	-1.15771	1.44305e-25
Fibroblasts	Dbi	-1.15805	2.08988e-35
Fibroblasts	Dpysl2	-1.169	1.61865e-33
Fibroblasts	Dbndd2	-1.1699	6.00395e-11
Fibroblasts	Ttll7	-1.18945	1.06499e-29
Fibroblasts	Tspan2	-1.19647	6.05825e-17
Fibroblasts	Apold1	-1.202	4.76326e-13
Fibroblasts	Ttyh2	-1.20209	7.09176e-25
Fibroblasts	Gpm6b	-1.20291	9.8651e-08
Fibroblasts	Cmtm5	-1.2035	2.23711e-23
Fibroblasts	Kctd13	-1.22214	8.2291e-17
Fibroblasts	Syt11	-1.22233	3.16698e-18
Fibroblasts	Esam	-1.24178	1.31188e-16
Fibroblasts	Ppp1r16b	-1.25884	2.70503e-29
Fibroblasts	Slco1c1	-1.26897	1.45621e-24
Fibroblasts	2900040C04Rik	-1.29849	4.20271e-11
Fibroblasts	Bin1	-1.32958	1.89173e-14
Fibroblasts	Car4	-1.33119	6.03147e-09
Fibroblasts	Apoe	-1.34683	3.32749e-46
Fibroblasts	Atp1a2	-1.35941	8.59418e-14
Fibroblasts	Egfl7	-1.37463	4.12624e-16
Fibroblasts	Fez1	-1.39631	6.63973e-16
Fibroblasts	Opalin	-1.4333	1.70422e-12
Fibroblasts	Cryab	-1.43447	2.81863e-11
Fibroblasts	Pglyrp1	-1.44979	1.39259e-10
Fibroblasts	Ermn	-1.45254	2.53513e-21
Fibroblasts	Pcp4l1	-1.46072	6.01029e-37
Fibroblasts	Crip2	-1.4972	5.3257e-47
Fibroblasts	Spock2	-1.52025	8.09747e-09
Fibroblasts	Crip1	-1.53593	7.22209e-09
Fibroblasts	Slco1a4	-1.55868	3.74132e-20
Fibroblasts	Chchd10	-1.56872	0.000180598
Fibroblasts	Sparcl1	-1.59749	2.29396e-26
Fibroblasts	Pllp	-1.60565	6.03194e-37
Fibroblasts	Qdpr	-1.60809	7.40465e-16
Fibroblasts	Csrp1	-1.63741	3.94983e-26
Fibroblasts	Olig1	-1.64629	1.15795e-20
Fibroblasts	Ppp1r14a	-1.65322	8.02088e-28
Fibroblasts	Tubb4a	-1.67835	8.78343e-15
Fibroblasts	Stmn1	-1.68315	2.83799e-29
Fibroblasts	Mog	-1.68972	7.92691e-17
Fibroblasts	Stmn4	-1.69886	5.39541e-18
Fibroblasts	Mobp	-1.77156	8.65654e-12
Fibroblasts	Slc2a1	-1.7737	7.38496e-38
Fibroblasts	Flt1	-1.794	1.36953e-18
Fibroblasts	Apod	-1.80263	1.37598e-08
Fibroblasts	Mt3	-1.81631	1.38123e-23
Fibroblasts	Mag	-1.83685	4.03271e-21
Fibroblasts	Gatm	-1.85693	4.08857e-41
Fibroblasts	Mal	-1.88037	2.1665e-18
Fibroblasts	43712	-1.93282	9.81155e-31
Fibroblasts	Ly6a	-1.9719	8.71034e-12
Fibroblasts	Mbp	-2.03913	8.16759e-12
Fibroblasts	Pltp	-2.08275	1.02662e-38
Fibroblasts	Car2	-2.1516	4.96343e-54
Fibroblasts	Cnp	-2.20437	5.45925e-19
Fibroblasts	Aplp1	-2.30441	1.75924e-28
Fibroblasts	Trf	-2.33561	9.71579e-34
Fibroblasts	Enpp2	-2.41218	2.18636e-52
Fibroblasts	Ly6c1	-2.44621	3.42708e-12
Fibroblasts	Plp1	-2.71577	4.4226e-17
Fibroblasts	Cldn5	-2.76484	3.86249e-13
Fibroblasts	Ttr	-3.18099	2.1564e-18

## Sheet: Endothelial Cells
Cluster	Gene	Average log-Fold Change	Adjusted p-value
Endothelial Cells	Cldn5	3.67024	0
Endothelial Cells	Ly6c1	3.47378	1.85968e-297
Endothelial Cells	Ly6a	3.09412	0
Endothelial Cells	Flt1	2.81355	0
Endothelial Cells	Itm2a	2.72387	3.27884e-196
Endothelial Cells	Spock2	2.58631	5.44136e-264
Endothelial Cells	Pglyrp1	2.52424	9.09106e-271
Endothelial Cells	Slco1a4	2.4906	9.2423e-261
Endothelial Cells	Bsg	2.47454	2.14413e-149
Endothelial Cells	Slc2a1	2.40664	8.41215e-212
Endothelial Cells	Pltp	2.35999	1.26076e-197
Endothelial Cells	Egfl7	2.32512	0
Endothelial Cells	Ly6e	2.31885	9.43309e-238
Endothelial Cells	Ctla2a	1.98013	2.94305e-181
Endothelial Cells	Slc9a3r2	1.86439	2.05467e-188
Endothelial Cells	Slc7a5	1.84079	2.53698e-202
Endothelial Cells	Srgn	1.83298	4.14823e-253
Endothelial Cells	Cxcl12	1.82538	4.29734e-133
Endothelial Cells	Esam	1.82269	1.8062e-214
Endothelial Cells	Hspb1	1.82002	6.56543e-135
Endothelial Cells	Apold1	1.81197	2.30845e-173
Endothelial Cells	8430408G22Rik	1.80205	9.76309e-121
Endothelial Cells	Sgms1	1.79698	6.73631e-193
Endothelial Cells	Slco1c1	1.79659	4.23844e-149
Endothelial Cells	Cd34	1.78559	6.02831e-233
Endothelial Cells	Car4	1.78012	6.09669e-137
Endothelial Cells	Eng	1.77522	1.185e-210
Endothelial Cells	Tm4sf1	1.76606	6.9605e-103
Endothelial Cells	Slc6a6	1.73512	3.31872e-160
Endothelial Cells	Plk2	1.68961	7.57203e-128
Endothelial Cells	Hspa1a	1.68108	2.78371e-92
Endothelial Cells	Adgrf5	1.66957	4.97836e-228
Endothelial Cells	Adgrl4	1.66368	1.64759e-230
Endothelial Cells	Sox17	1.66037	4.97915e-217
Endothelial Cells	Pecam1	1.65908	1.63169e-226
Endothelial Cells	Acvrl1	1.6501	4.54608e-204
Endothelial Cells	Emcn	1.64722	6.30375e-214
Endothelial Cells	Edn1	1.60863	1.23469e-146
Endothelial Cells	Sepp1	1.5672	1.60035e-58
Endothelial Cells	Abcb1a	1.55938	8.72725e-165
Endothelial Cells	Cd200	1.55083	7.21433e-149
Endothelial Cells	Ptprb	1.54857	8.29394e-216
Endothelial Cells	Lmo2	1.54049	2.08141e-181
Endothelial Cells	Kank3	1.53126	1.16171e-214
Endothelial Cells	B2m	1.52153	8.67074e-131
Endothelial Cells	Sema3c	1.51919	2.43162e-171
Endothelial Cells	Epas1	1.49831	2.59131e-143
Endothelial Cells	Ablim1	1.4897	6.27204e-163
Endothelial Cells	Cdkn1a	1.48015	5.41435e-118
Endothelial Cells	H2-D1	1.47513	3.50412e-142
Endothelial Cells	Gkn3	1.47231	2.26999e-34
Endothelial Cells	Foxq1	1.44093	2.91607e-190
Endothelial Cells	Tsc22d1	1.43164	1.15963e-127
Endothelial Cells	Igf1r	1.41189	2.83663e-138
Endothelial Cells	Wfdc1	1.39328	8.06146e-141
Endothelial Cells	Crip2	1.38881	4.36247e-124
Endothelial Cells	Ramp2	1.38846	8.27603e-113
Endothelial Cells	Sptbn1	1.37882	6.87804e-119
Endothelial Cells	Abhd2	1.35575	1.98493e-61
Endothelial Cells	Nfkbia	1.33176	2.32969e-100
Endothelial Cells	Prom1	1.32774	4.94935e-172
Endothelial Cells	Icam2	1.31357	1.20727e-170
Endothelial Cells	BC028528	1.30319	7.99817e-145
Endothelial Cells	Cyyr1	1.29868	4.7347e-183
Endothelial Cells	Tinagl1	1.29472	1.79296e-119
Endothelial Cells	Abcg2	1.28606	3.16915e-108
Endothelial Cells	S1pr1	1.2815	1.40387e-165
Endothelial Cells	Mpzl1	1.27691	1.78931e-104
Endothelial Cells	Ltbp4	1.27273	4.84018e-114
Endothelial Cells	Cav1	1.25062	4.5372e-122
Endothelial Cells	Vwa1	1.24829	7.15962e-105
Endothelial Cells	St3gal6	1.24523	4.01486e-117
Endothelial Cells	Gpcpd1	1.23621	3.34608e-109
Endothelial Cells	Klf2	1.23535	5.88085e-116
Endothelial Cells	Rasip1	1.23446	1.13962e-167
Endothelial Cells	Il10rb	1.23082	1.82978e-112
Endothelial Cells	Degs2	1.22856	4.05117e-159
Endothelial Cells	Mfsd2a	1.2233	3.64288e-126
Endothelial Cells	Lsr	1.22237	7.46482e-111
Endothelial Cells	Arl4a	1.21571	1.66707e-66
Endothelial Cells	Cav2	1.21219	9.41098e-118
Endothelial Cells	Slc7a1	1.20339	1.51541e-101
Endothelial Cells	H2-K1	1.19503	1.49041e-87
Endothelial Cells	Kitl	1.19264	9.49139e-138
Endothelial Cells	Arhgap31	1.19146	5.24132e-94
Endothelial Cells	Podxl	1.19134	2.42115e-157
Endothelial Cells	Slc39a10	1.18284	1.6604e-119
Endothelial Cells	9430020K01Rik	1.1736	3.62469e-99
Endothelial Cells	Kdr	1.16112	4.48385e-108
Endothelial Cells	Gimap6	1.1527	2.047e-146
Endothelial Cells	AW112010	1.15092	2.17916e-146
Endothelial Cells	Vim	1.14863	1.2271e-99
Endothelial Cells	Nebl	1.14617	2.96297e-94
Endothelial Cells	Tek	1.14523	2.54197e-162
Endothelial Cells	Ocln	1.14217	2.31692e-120
Endothelial Cells	Nostrin	1.1421	1.26082e-142
Endothelial Cells	Fn1	1.12325	8.32867e-80
Endothelial Cells	Itga6	1.1184	6.36254e-127
Endothelial Cells	Bcam	1.11798	1.73582e-105
Endothelial Cells	Cd93	1.11437	3.73104e-141
Endothelial Cells	Grap	1.10032	3.54933e-155
Endothelial Cells	Sdpr	1.0983	1.60531e-59
Endothelial Cells	Lef1	1.08772	8.44721e-127
Endothelial Cells	Ifitm3	1.0872	8.36542e-81
Endothelial Cells	Tspan13	1.08572	3.97916e-104
Endothelial Cells	Tie1	1.08511	1.96451e-146
Endothelial Cells	Ccdc141	1.08345	2.57802e-89
Endothelial Cells	Gnai2	1.0813	4.99452e-107
Endothelial Cells	Grrp1	1.0768	3.28937e-144
Endothelial Cells	Rgcc	1.07332	4.21614e-75
Endothelial Cells	Myl12b	1.06785	4.48453e-69
Endothelial Cells	Gm694	1.06524	2.89508e-98
Endothelial Cells	Jam2	1.05397	4.41706e-109
Endothelial Cells	Cdh5	1.04998	8.29337e-99
Endothelial Cells	Dusp1	1.04239	9.29845e-68
Endothelial Cells	Gata2	1.04175	3.42828e-142
Endothelial Cells	Ets1	1.03268	1.27583e-100
Endothelial Cells	Sema7a	1.02605	4.31083e-95
Endothelial Cells	Anxa3	1.01961	7.76392e-96
Endothelial Cells	Mecom	1.01785	2.34245e-134
Endothelial Cells	Paqr5	1.01108	2.25598e-73
Endothelial Cells	Tpm4	1.00832	2.79838e-69
Endothelial Cells	Rapgef4	1.0061	1.74761e-75
Endothelial Cells	Hspa1b	0.995947	8.29928e-65
Endothelial Cells	Parvb	0.99255	2.14184e-107
Endothelial Cells	Klf6	0.992158	1.21573e-59
Endothelial Cells	Igfbp7	0.990381	3.36194e-111
Endothelial Cells	Cmtm8	0.981973	9.91311e-96
Endothelial Cells	Ushbp1	0.980718	1.49056e-130
Endothelial Cells	Lims2	0.977935	1.41528e-76
Endothelial Cells	AU021092	0.976894	1.86355e-112
Endothelial Cells	Serinc3	0.970097	1.27402e-75
Endothelial Cells	Ptprr	0.967917	5.33659e-106
Endothelial Cells	Tmsb4x	0.967482	2.91191e-133
Endothelial Cells	Ptprg	0.966815	3.71187e-100
Endothelial Cells	Slc40a1	0.966333	5.13325e-114
Endothelial Cells	Ctsh	0.964359	6.85335e-62
Endothelial Cells	Fcgrt	0.962876	2.6052e-68
Endothelial Cells	Tmem252	0.946362	1.64244e-92
Endothelial Cells	Plcb1	0.941999	5.99539e-102
Endothelial Cells	Slc3a2	0.93979	2.10778e-55
Endothelial Cells	Maoa	0.936358	1.25703e-60
Endothelial Cells	Pcp4l1	0.927215	5.65105e-63
Endothelial Cells	Utrn	0.92675	2.7745e-72
Endothelial Cells	Calm1	0.922839	1.08363e-77
Endothelial Cells	Tagln2	0.921598	4.86682e-80
Endothelial Cells	Klf4	0.914288	5.80038e-75
Endothelial Cells	Ctnnb1	0.911876	1.20634e-53
Endothelial Cells	Cyr61	0.911701	1.64605e-52
Endothelial Cells	Isyna1	0.91059	7.01475e-52
Endothelial Cells	Sparcl1	0.908824	7.10615e-111
Endothelial Cells	Msn	0.899711	3.54228e-55
Endothelial Cells	Rgs12	0.894576	7.68025e-78
Endothelial Cells	Palmd	0.89297	1.28831e-51
Endothelial Cells	Slc22a8	0.891282	1.20847e-67
Endothelial Cells	Myl12a	0.888342	3.92929e-58
Endothelial Cells	Mmrn2	0.878539	4.09503e-101
Endothelial Cells	Selenop	0.874326	0.00811729
Endothelial Cells	Mkl2	0.860883	1.42851e-69
Endothelial Cells	Tdrp	0.857334	5.58786e-78
Endothelial Cells	Nes	0.852508	1.26999e-80
Endothelial Cells	Ifnar2	0.849842	4.53892e-46
Endothelial Cells	Trim47	0.839805	7.26454e-70
Endothelial Cells	Sorbs2	0.834893	1.00558e-75
Endothelial Cells	Grasp	0.834214	4.63584e-77
Endothelial Cells	Iqgap1	0.833516	2.11451e-49
Endothelial Cells	Pls3	0.833215	1.05229e-41
Endothelial Cells	Anp32a	0.832008	4.23591e-40
Endothelial Cells	Chek2	0.831844	1.32897e-67
Endothelial Cells	Hmcn1	0.83053	2.07608e-64
Endothelial Cells	Actg1	0.826552	3.22111e-61
Endothelial Cells	Scarb1	0.824271	1.14491e-63
Endothelial Cells	Slc38a3	0.823566	3.22844e-48
Endothelial Cells	Elk3	0.822945	6.59299e-79
Endothelial Cells	Prss23	0.821079	8.19074e-66
Endothelial Cells	Fas	0.817856	2.08294e-87
Endothelial Cells	Eogt	0.813708	3.16934e-76
Endothelial Cells	Hspa12b	0.813491	7.39899e-76
Endothelial Cells	Ebf1	0.812702	1.24551e-64
Endothelial Cells	B4galt4	0.809602	1.5615e-64
Endothelial Cells	Pde2a	0.809538	3.20015e-83
Endothelial Cells	Dusp3	0.808376	2.43294e-41
Endothelial Cells	Ier5	0.806733	3.06563e-43
Endothelial Cells	F11r	0.804265	2.40695e-60
Endothelial Cells	Esyt2	0.801256	1.09319e-65
Endothelial Cells	Adgrg1	0.799017	3.08896e-66
Endothelial Cells	Hbegf	0.796689	2.41786e-46
Endothelial Cells	Cd83	0.790135	9.1875e-44
Endothelial Cells	Fli1	0.789107	7.93547e-94
Endothelial Cells	Bmpr2	0.789098	1.17742e-54
Endothelial Cells	Timp3	0.787466	2.48598e-51
Endothelial Cells	St6galnac2	0.787352	1.32747e-50
Endothelial Cells	Ostf1	0.786967	1.99442e-37
Endothelial Cells	Tmem204	0.784388	2.95565e-74
Endothelial Cells	Slc16a4	0.780856	6.45951e-57
Endothelial Cells	Slco2b1	0.779262	5.12132e-86
Endothelial Cells	Robo4	0.778268	1.21079e-102
Endothelial Cells	Gimap1	0.777146	6.18577e-97
Endothelial Cells	Bnip2	0.77684	7.31323e-55
Endothelial Cells	Ier2	0.77613	9.68091e-63
Endothelial Cells	Pdgfb	0.774696	9.77982e-92
Endothelial Cells	Bvht	0.773371	1.89156e-65
Endothelial Cells	Rasgrp3	0.77337	1.00406e-54
Endothelial Cells	Impdh1	0.772651	4.88079e-73
Endothelial Cells	Palm	0.772398	3.7801e-54
Endothelial Cells	S100a13	0.77159	1.06885e-39
Endothelial Cells	Rpl38	0.76543	7.1988e-76
Endothelial Cells	Gpd2	0.764214	8.94888e-49
Endothelial Cells	H2-Q4	0.763728	4.5419e-51
Endothelial Cells	Ccdc85b	0.763485	6.28515e-31
Endothelial Cells	Snrk	0.762755	2.07629e-46
Endothelial Cells	Gch1	0.762515	3.5369e-101
Endothelial Cells	Atox1	0.757999	1.67042e-57
Endothelial Cells	Tshz2	0.756291	1.03234e-36
Endothelial Cells	Ifit1	0.755494	3.0112e-46
Endothelial Cells	Jcad	0.754687	2.12976e-49
Endothelial Cells	Alas1	0.748838	2.96454e-40
Endothelial Cells	Afap1l1	0.748091	1.25172e-39
Endothelial Cells	Cd2ap	0.74544	8.57205e-38
Endothelial Cells	Ecscr	0.745125	2.91349e-74
Endothelial Cells	Smco4	0.743792	2.0609e-54
Endothelial Cells	Psmb8	0.742225	1.17373e-48
Endothelial Cells	Vwf	0.741176	8.63454e-60
Endothelial Cells	Clec2d	0.738572	1.56551e-60
Endothelial Cells	Aqp11	0.738557	5.10189e-67
Endothelial Cells	Clec14a	0.738283	2.11296e-87
Endothelial Cells	Sp100	0.734748	2.07833e-60
Endothelial Cells	Fry	0.733413	1.1023e-56
Endothelial Cells	Tpm3	0.732538	1.30757e-31
Endothelial Cells	Polk	0.727403	8.38767e-49
Endothelial Cells	Clic5	0.725679	1.59606e-87
Endothelial Cells	Heg1	0.72505	2.30025e-46
Endothelial Cells	Rab11a	0.724115	2.54482e-30
Endothelial Cells	Plat	0.717538	1.50633e-31
Endothelial Cells	Tpd52	0.717443	1.50125e-26
Endothelial Cells	Foxf2	0.716656	4.24885e-65
Endothelial Cells	Slc30a1	0.711599	6.03491e-60
Endothelial Cells	C130074G19Rik	0.711225	3.30216e-69
Endothelial Cells	Vat1	0.71071	5.15737e-34
Endothelial Cells	Ece1	0.709153	4.89513e-43
Endothelial Cells	Irf7	0.706338	1.21204e-60
Endothelial Cells	Rras	0.704792	4.5985e-34
Endothelial Cells	Macf1	0.699457	1.64127e-37
Endothelial Cells	Tgm2	0.698966	7.1912e-52
Endothelial Cells	Tgfb2	0.694911	4.62207e-19
Endothelial Cells	Lrrc8a	0.694755	8.24744e-20
Endothelial Cells	Sox18	0.690339	3.48534e-84
Endothelial Cells	Ifnar1	0.688306	1.29564e-38
Endothelial Cells	Cyba	0.686972	1.01615e-37
Endothelial Cells	Tgfb1	0.684358	7.69246e-44
Endothelial Cells	Tbx3	0.684272	5.46953e-67
Endothelial Cells	Mcf2l	0.68337	2.09062e-71
Endothelial Cells	Ddc	0.682894	1.26287e-26
Endothelial Cells	Adam15	0.680031	1.91134e-38
Endothelial Cells	Rad54b	0.677933	5.06098e-64
Endothelial Cells	Arpc3	0.677448	7.52621e-31
Endothelial Cells	Znrf1	0.676485	4.45863e-32
Endothelial Cells	Ldlrad3	0.676296	1.06606e-36
Endothelial Cells	Nxpe4	0.674613	1.45225e-70
Endothelial Cells	Lgals9	0.673836	1.45598e-46
Endothelial Cells	Rsad2	0.670461	3.10594e-63
Endothelial Cells	Akap13	0.66903	4.68798e-26
Endothelial Cells	Kctd10	0.668284	1.25334e-36
Endothelial Cells	Arl2bp	0.665287	7.44108e-25
Endothelial Cells	Prex2	0.664426	3.89234e-56
Endothelial Cells	Eif3f	0.663011	2.23147e-30
Endothelial Cells	Arhgef15	0.662897	1.15124e-86
Endothelial Cells	Srarp	0.662632	3.21404e-55
Endothelial Cells	Cavin2	0.662447	2.73433e-17
Endothelial Cells	Pomp	0.660764	7.34871e-31
Endothelial Cells	Fam13c	0.659543	1.7144e-25
Endothelial Cells	Slc1a1	0.659252	1.0497e-73
Endothelial Cells	Slc26a10	0.659007	2.46988e-56
Endothelial Cells	Sigirr	0.658173	2.59819e-94
Endothelial Cells	Golim4	0.657652	1.28024e-33
Endothelial Cells	Tns1	0.656626	2.82145e-45
Endothelial Cells	Nos3	0.654776	8.93812e-57
Endothelial Cells	Cracr2b	0.652893	7.60378e-49
Endothelial Cells	Uaca	0.647498	7.4566e-36
Endothelial Cells	Slc38a5	0.645741	1.68899e-51
Endothelial Cells	Tspan12	0.645424	5.19585e-43
Endothelial Cells	Btg2	0.643916	2.6504e-47
Endothelial Cells	Arf6	0.643027	2.38422e-23
Endothelial Cells	Sparc	0.642464	8.87521e-45
Endothelial Cells	Id1	0.641269	1.49429e-44
Endothelial Cells	Hhex	0.638403	8.59358e-68
Endothelial Cells	Net1	0.6371	9.27372e-42
Endothelial Cells	Prkch	0.636516	1.4435e-81
Endothelial Cells	Slc16a1	0.635924	4.54985e-05
Endothelial Cells	She	0.633537	6.17049e-88
Endothelial Cells	Snx3	0.632788	1.76683e-27
Endothelial Cells	Proser2	0.631385	4.61858e-65
Endothelial Cells	Ivns1abp	0.629798	7.46374e-24
Endothelial Cells	Vamp5	0.629511	1.66406e-20
Endothelial Cells	Atp10a	0.629432	1.18449e-73
Endothelial Cells	Plscr4	0.628602	2.84232e-40
Endothelial Cells	Col4a1	0.627706	2.66569e-42
Endothelial Cells	Ptrf	0.62764	1.94519e-25
Endothelial Cells	Gpx1	0.627139	8.98722e-17
Endothelial Cells	Thsd1	0.627086	4.6635e-77
Endothelial Cells	Usp53	0.625787	3.2388e-29
Endothelial Cells	St8sia4	0.625449	4.99795e-66
Endothelial Cells	Mef2a	0.624818	4.7726e-18
Endothelial Cells	Hnrnpf	0.624399	1.9096e-24
Endothelial Cells	Pik3ip1	0.620787	2.6051e-17
Endothelial Cells	Capg	0.620038	6.42373e-37
Endothelial Cells	Ppfibp1	0.61697	1.88294e-44
Endothelial Cells	Arpc2	0.616511	5.63933e-30
Endothelial Cells	Car5a	0.615793	2.44172e-49
Endothelial Cells	Smagp	0.614332	5.86967e-53
Endothelial Cells	Fzd6	0.613038	9.86961e-46
Endothelial Cells	Cdc42ep3	0.612095	6.76398e-35
Endothelial Cells	Tbx1	0.61204	2.04275e-48
Endothelial Cells	Tspo	0.61143	4.54306e-19
Endothelial Cells	Tjp1	0.611369	6.32865e-33
Endothelial Cells	Sh3glb1	0.610557	2.20944e-22
Endothelial Cells	Akap12	0.605453	1.39882e-18
Endothelial Cells	Isg15	0.604618	5.33941e-29
Endothelial Cells	Luzp1	0.604582	1.63803e-29
Endothelial Cells	Kif26a	0.60276	1.1645e-64
Endothelial Cells	Gbp3	0.60182	4.40493e-54
Endothelial Cells	Wasf2	0.599	1.0587e-19
Endothelial Cells	Itpkb	0.596845	7.33815e-25
Endothelial Cells	Ifi35	0.596806	3.594e-23
Endothelial Cells	Actn4	0.596758	1.87642e-28
Endothelial Cells	Rtp4	0.596509	1.0666e-31
Endothelial Cells	Bst2	0.59591	4.97908e-26
Endothelial Cells	N4bp3	0.5954	3.01387e-33
Endothelial Cells	Mcl1	0.591344	2.64617e-22
Endothelial Cells	Tmsb10	0.590778	1.03149e-06
Endothelial Cells	4931406P16Rik	0.59065	2.34622e-26
Endothelial Cells	Rap1b	0.590413	9.59438e-22
Endothelial Cells	Pcmtd1	0.586649	6.41847e-14
Endothelial Cells	Tgfbr2	0.586525	1.32776e-28
Endothelial Cells	Tspan5	0.585533	4.32605e-17
Endothelial Cells	Cxx1a	0.584169	3.64697e-11
Endothelial Cells	Tmem140	0.58154	6.4011e-37
Endothelial Cells	Efr3b	0.581339	7.55316e-51
Endothelial Cells	Btg3	0.5797	2.84841e-23
Endothelial Cells	Myct1	0.579162	7.81339e-63
Endothelial Cells	Rps14	0.578983	1.79906e-72
Endothelial Cells	Fam129b	0.578884	7.75499e-26
Endothelial Cells	Gbp7	0.578128	4.56536e-44
Endothelial Cells	Shisa5	0.577951	8.13377e-18
Endothelial Cells	Slfn5	0.577868	1.25446e-52
Endothelial Cells	Fmnl3	0.577332	1.4223e-56
Endothelial Cells	Klhl5	0.576194	9.55485e-36
Endothelial Cells	Tsc22d3	0.575	3.58903e-27
Endothelial Cells	Sptan1	0.573319	3.435e-19
Endothelial Cells	Gsta4	0.573028	6.08407e-13
Endothelial Cells	Git2	0.572974	1.21729e-21
Endothelial Cells	Clic4	0.572596	1.15492e-23
Endothelial Cells	Eps8l2	0.572593	2.08252e-21
Endothelial Cells	Notum	0.571098	4.37021e-66
Endothelial Cells	Tiam1	0.569994	1.22964e-57
Endothelial Cells	Tmem123	0.56994	3.93616e-23
Endothelial Cells	Rps19	0.569021	7.28228e-55
Endothelial Cells	Actb	0.56886	1.42204e-22
Endothelial Cells	Ubc	0.567805	1.08028e-50
Endothelial Cells	Rapgef3	0.567414	4.72039e-32
Endothelial Cells	Ets2	0.566797	8.4459e-46
Endothelial Cells	Mtus1	0.566616	6.04446e-21
Endothelial Cells	Slc16a2	0.566592	2.90781e-21
Endothelial Cells	Ceacam1	0.564967	3.71238e-47
Endothelial Cells	Srgap2	0.564099	1.9269e-25
Endothelial Cells	Osbpl9	0.563648	4.87187e-18
Endothelial Cells	Wwtr1	0.560899	2.88141e-27
Endothelial Cells	Abcc4	0.559156	4.35169e-28
Endothelial Cells	Xdh	0.556715	1.48783e-36
Endothelial Cells	Ccm2l	0.556669	4.9075e-69
Endothelial Cells	Arhgap29	0.555097	7.70239e-25
Endothelial Cells	Akap2	0.553574	3.16762e-44
Endothelial Cells	Ppp1r2	0.553423	1.41761e-15
Endothelial Cells	Ahnak	0.552745	9.32018e-24
Endothelial Cells	Arpc1b	0.5524	2.68791e-19
Endothelial Cells	Clic1	0.549689	2.94356e-20
Endothelial Cells	Tfrc	0.549255	4.21412e-21
Endothelial Cells	Sertad1	0.548078	1.27228e-14
Endothelial Cells	Nkd1	0.545824	1.07811e-14
Endothelial Cells	Adgre5	0.545269	2.48228e-35
Endothelial Cells	Zic3	0.544708	1.67013e-43
Endothelial Cells	Ucp2	0.542968	1.93958e-14
Endothelial Cells	4430402I18Rik	0.540308	4.95199e-24
Endothelial Cells	Tnfrsf19	0.538483	5.7058e-45
Endothelial Cells	Tmem88	0.53816	2.06801e-32
Endothelial Cells	Cyb5r3	0.538012	1.55217e-18
Endothelial Cells	Sh3bgrl3	0.533216	1.90473e-25
Endothelial Cells	Psmb9	0.532616	1.03382e-31
Endothelial Cells	Agrn	0.532458	6.19876e-33
Endothelial Cells	Rpl27a	0.532177	3.5385e-54
Endothelial Cells	Map4k2	0.531861	7.57668e-30
Endothelial Cells	Lrrn3	0.530171	7.47639e-29
Endothelial Cells	Gm9843	0.528187	1.06893e-12
Endothelial Cells	Ldha	0.525525	9.96075e-16
Endothelial Cells	Afap1l2	0.52381	3.98301e-45
Endothelial Cells	Rps27rt	0.523369	1.37356e-20
Endothelial Cells	Acer2	0.521174	3.32402e-55
Endothelial Cells	Rbpms	0.521055	3.69161e-30
Endothelial Cells	Ankrd37	0.51989	2.48954e-23
Endothelial Cells	Ybx1	0.51802	2.60241e-32
Endothelial Cells	Nrp1	0.517909	4.78999e-14
Endothelial Cells	Sik1	0.517268	4.17658e-18
Endothelial Cells	Stra6	0.51702	3.30574e-08
Endothelial Cells	Lrrc8c	0.516954	2.39033e-25
Endothelial Cells	Ehd4	0.516368	5.38136e-22
Endothelial Cells	Fam63a	0.515263	1.41414e-15
Endothelial Cells	Plpp6	0.51369	4.9945e-26
Endothelial Cells	Lpar6	0.509849	8.04401e-25
Endothelial Cells	Mef2c	0.509399	4.66825e-25
Endothelial Cells	Sh3bp4	0.50915	8.34752e-27
Endothelial Cells	Ywhah	0.508542	3.20985e-12
Endothelial Cells	Cd151	0.50792	1.67739e-16
Endothelial Cells	St6galnac3	0.507294	1.7801e-19
Endothelial Cells	Col4a3bp	0.505779	9.18826e-30
Endothelial Cells	Psmb10	0.505116	2.36923e-16
Endothelial Cells	Prdm16	0.505008	2.84999e-16
Endothelial Cells	Efna1	0.504517	8.63705e-22
Endothelial Cells	Lrrc49	0.503625	6.68716e-23
Endothelial Cells	Cnot6l	0.502357	4.42053e-20
Endothelial Cells	Gnb1	0.501892	1.05844e-14
Endothelial Cells	Slc50a1	0.500344	2.99639e-07
Endothelial Cells	Clip1	0.499346	1.63132e-23
Endothelial Cells	Cavin1	0.498002	2.56884e-15
Endothelial Cells	Rnaset2b	0.497928	2.68e-14
Endothelial Cells	Hes1	0.496125	1.67543e-29
Endothelial Cells	Gm9946	0.495454	1.8761e-49
Endothelial Cells	Cd59a	0.494527	1.87552e-15
Endothelial Cells	Slc39a8	0.493883	6.47856e-47
Endothelial Cells	Ptprm	0.491906	1.37071e-34
Endothelial Cells	Dram2	0.491728	1.842e-06
Endothelial Cells	Col4a2	0.491607	1.03795e-26
Endothelial Cells	Lmo7	0.490896	5.72488e-34
Endothelial Cells	Bcl2l1	0.490544	5.49139e-10
Endothelial Cells	Capn2	0.489721	3.84206e-12
Endothelial Cells	Mfng	0.489717	5.18568e-45
Endothelial Cells	Swap70	0.488378	3.41987e-41
Endothelial Cells	Rnf144b	0.486748	7.58208e-49
Endothelial Cells	Hrct1	0.486695	1.17696e-25
Endothelial Cells	Oasl2	0.485792	3.69664e-19
Endothelial Cells	Pttg1ip	0.485166	2.25111e-13
Endothelial Cells	Sri	0.484738	4.04825e-11
Endothelial Cells	Gatsl3	0.48433	4.54057e-32
Endothelial Cells	Akr1c14	0.484212	3.53023e-48
Endothelial Cells	Flnb	0.483241	2.34653e-26
Endothelial Cells	Rps29	0.482778	3.70036e-64
Endothelial Cells	Anxa7	0.481968	2.32099e-14
Endothelial Cells	Mcc	0.481731	1.17075e-35
Endothelial Cells	Arl6ip5	0.480578	2.76723e-16
Endothelial Cells	Rasgrp2	0.480442	2.83056e-28
Endothelial Cells	Cyth3	0.480138	1.24688e-20
Endothelial Cells	Nr4a1	0.477508	3.35278e-12
Endothelial Cells	Hey1	0.477241	4.22877e-26
Endothelial Cells	Slc19a3	0.477086	1.64408e-49
Endothelial Cells	Cd320	0.476064	2.77262e-11
Endothelial Cells	Zfp36l1	0.475933	2.33612e-25
Endothelial Cells	Rbms1	0.474654	6.9137e-16
Endothelial Cells	Ccser2	0.474331	2.56439e-09
Endothelial Cells	Bok	0.474277	1.42906e-28
Endothelial Cells	Gpr4	0.473827	4.71676e-22
Endothelial Cells	Fgd5	0.472507	1.38109e-58
Endothelial Cells	Adcy4	0.471684	8.59833e-53
Endothelial Cells	Cdk19	0.471532	2.02749e-08
Endothelial Cells	Sipa1	0.471427	7.88166e-32
Endothelial Cells	Rpl9-ps6	0.469615	4.15673e-09
Endothelial Cells	Gnas	0.469338	3.38568e-32
Endothelial Cells	Sox7	0.468376	1.12628e-53
Endothelial Cells	Kif5b	0.467928	1.26297e-06
Endothelial Cells	Sema3g	0.467605	8.33318e-51
Endothelial Cells	Gbp2	0.467278	1.06622e-24
Endothelial Cells	Rpl18a	0.466164	5.6866e-49
Endothelial Cells	Rhobtb1	0.465336	5.02419e-40
Endothelial Cells	Tecpr1	0.464927	2.33197e-20
Endothelial Cells	Rassf3	0.462995	4.23477e-28
Endothelial Cells	Tcf4	0.462579	1.48585e-24
Endothelial Cells	Syne1	0.462326	2.7696e-20
Endothelial Cells	Sgpp2	0.462167	3.55179e-47
Endothelial Cells	Adam10	0.461531	5.17436e-14
Endothelial Cells	Slc35f2	0.460305	3.44391e-51
Endothelial Cells	Hdac7	0.460302	7.58055e-31
Endothelial Cells	Cobll1	0.460213	3.63099e-19
Endothelial Cells	Rps27	0.45939	1.74468e-55
Endothelial Cells	Rpl34	0.459162	1.88818e-39
Endothelial Cells	Myl6	0.459009	4.66135e-46
Endothelial Cells	Erg	0.458415	1.01322e-48
Endothelial Cells	Cxx1b	0.457222	1.23773e-06
Endothelial Cells	Unc45b	0.457115	2.65453e-56
Endothelial Cells	Tmod3	0.45666	1.08007e-17
Endothelial Cells	Tbc1d4	0.45536	9.92629e-41
Endothelial Cells	Tm6sf1	0.454101	6.46e-51
Endothelial Cells	Itga1	0.451182	4.45642e-36
Endothelial Cells	Fam212a	0.451162	1.33828e-36
Endothelial Cells	Lrp8	0.449978	1.10098e-23
Endothelial Cells	Irf9	0.449166	9.11268e-18
Endothelial Cells	Dll4	0.448979	1.2636e-45
Endothelial Cells	Fermt2	0.448393	3.97911e-11
Endothelial Cells	Tpst2	0.448354	2.79634e-10
Endothelial Cells	Rpl35a	0.44592	3.63523e-37
Endothelial Cells	Gpr146	0.445851	1.60801e-20
Endothelial Cells	Rhob	0.445579	1.71143e-17
Endothelial Cells	AI467606	0.444957	1.58579e-48
Endothelial Cells	Cdkn2b	0.444593	2.11967e-37
Endothelial Cells	Myh9	0.44388	1.65134e-15
Endothelial Cells	Dennd5b	0.442152	9.07799e-08
Endothelial Cells	Twf2	0.441275	1.70884e-08
Endothelial Cells	Ssbp4	0.441259	1.85591e-12
Endothelial Cells	Vps36	0.440282	1.06846e-07
Endothelial Cells	Jun	0.438953	1.24284e-40
Endothelial Cells	Gng5	0.437517	3.57499e-23
Endothelial Cells	Lima1	0.437054	1.49442e-06
Endothelial Cells	Myo10	0.436502	1.687e-18
Endothelial Cells	Rpl37	0.435963	9.88685e-44
Endothelial Cells	Ptp4a3	0.435468	1.83501e-17
Endothelial Cells	Ctbp2	0.43472	1.6346e-11
Endothelial Cells	Dlc1	0.434542	2.45577e-28
Endothelial Cells	Cnn2	0.434193	2.87325e-16
Endothelial Cells	Hlx	0.433409	5.61966e-48
Endothelial Cells	Arap3	0.431216	3.91672e-45
Endothelial Cells	Pim1	0.430742	2.71306e-10
Endothelial Cells	Rassf9	0.430681	1.7863e-32
Endothelial Cells	Uqcc2	0.42821	1.53372e-07
Endothelial Cells	Fau	0.427657	6.35106e-41
Endothelial Cells	Gm11808	0.427219	4.61212e-23
Endothelial Cells	Kdm6b	0.426857	9.69059e-07
Endothelial Cells	Tmem243	0.426841	4.91054e-11
Endothelial Cells	Dok4	0.424169	1.0644e-36
Endothelial Cells	Lrch1	0.423609	3.93437e-35
Endothelial Cells	Max	0.423601	3.41654e-07
Endothelial Cells	Klf7	0.423361	5.25485e-08
Endothelial Cells	Arhgef1	0.423288	2.18034e-12
Endothelial Cells	Vsir	0.423104	5.10616e-30
Endothelial Cells	Stap2	0.423015	3.57204e-47
Endothelial Cells	Rpl29	0.421991	1.10065e-23
Endothelial Cells	Rpl9	0.421959	2.2041e-32
Endothelial Cells	Rpl37a	0.421701	1.87781e-42
Endothelial Cells	Socs2	0.421432	2.43342e-13
Endothelial Cells	Ap3s1	0.420675	4.11537e-05
Endothelial Cells	Tspan4	0.419837	1.81545e-15
Endothelial Cells	Klf3	0.419796	2.4489e-09
Endothelial Cells	Adamts1	0.41978	6.28998e-07
Endothelial Cells	Cgnl1	0.417192	1.03261e-19
Endothelial Cells	Crem	0.416976	2.73774e-08
Endothelial Cells	2900060B14Rik	0.416885	5.45386e-07
Endothelial Cells	Mfhas1	0.416676	3.42164e-42
Endothelial Cells	Ier3	0.416356	1.43496e-14
Endothelial Cells	Pop5	0.415564	3.44492e-05
Endothelial Cells	Frmd4b	0.412192	6.53275e-10
Endothelial Cells	Gnb2l1	0.411795	0.00640642
Endothelial Cells	Slc46a3	0.411599	2.55199e-23
Endothelial Cells	Tcf7	0.411411	8.16375e-32
Endothelial Cells	Trim30a	0.411174	1.07275e-35
Endothelial Cells	Gngt2	0.410358	3.06605e-34
Endothelial Cells	Rps3	0.409421	4.15462e-29
Endothelial Cells	Fnbp1l	0.40876	7.50477e-12
Endothelial Cells	Foxp1	0.408229	4.38587e-19
Endothelial Cells	Rps12-ps3	0.407419	5.55818e-06
Endothelial Cells	Tap2	0.404352	6.35158e-11
Endothelial Cells	Rnf125	0.403741	1.80132e-43
Endothelial Cells	Cbfa2t3	0.40276	3.6881e-32
Endothelial Cells	Leprot	0.400302	4.71183e-09
Endothelial Cells	Rsbn1l	0.399978	0.00269181
Endothelial Cells	Rps6	0.399843	4.57647e-27
Endothelial Cells	4930523C07Rik	0.399669	1.26298e-16
Endothelial Cells	Ctnna1	0.399257	2.55081e-06
Endothelial Cells	Tmtc2	0.399009	7.72803e-26
Endothelial Cells	Pir	0.398995	3.09711e-10
Endothelial Cells	Apobec3	0.398934	1.03162e-11
Endothelial Cells	Entpd1	0.398774	4.04123e-35
Endothelial Cells	Ehd2	0.398025	5.13737e-16
Endothelial Cells	Vamp3	0.397522	8.9445e-09
Endothelial Cells	Far2	0.397061	3.74237e-39
Endothelial Cells	Ralbp1	0.396888	2.34863e-05
Endothelial Cells	Tcf15	0.395918	8.67741e-25
Endothelial Cells	Pdgfd	0.395856	1.32681e-08
Endothelial Cells	Stk38	0.395847	2.6527e-08
Endothelial Cells	Ddah1	0.395393	2.77804e-35
Endothelial Cells	Akr1a1	0.395269	1.0928e-10
Endothelial Cells	Mxra7	0.394139	6.38589e-12
Endothelial Cells	Btg1	0.393696	6.51295e-11
Endothelial Cells	Chmp6	0.393078	4.49744e-06
Endothelial Cells	H2-T23	0.392728	2.02324e-18
Endothelial Cells	Aspscr1	0.39262	0.00141985
Endothelial Cells	Aplp2	0.392592	1.09869e-08
Endothelial Cells	Pcdh1	0.391268	5.29369e-22
Endothelial Cells	Rps4x	0.391002	2.25712e-27
Endothelial Cells	Xaf1	0.390691	1.80937e-05
Endothelial Cells	Tmem184b	0.389788	5.29912e-11
Endothelial Cells	Il2rg	0.388497	3.5514e-36
Endothelial Cells	Elf1	0.3878	3.3164e-09
Endothelial Cells	Hip1	0.386933	2.4507e-11
Endothelial Cells	Dusp6	0.386861	6.29197e-12
Endothelial Cells	Lrrfip1	0.386402	1.36482e-22
Endothelial Cells	Tapbp	0.385743	3.00105e-09
Endothelial Cells	S1pr4	0.385257	1.56663e-46
Endothelial Cells	Dab2ip	0.383343	1.41124e-23
Endothelial Cells	Rps20	0.382914	6.191e-17
Endothelial Cells	Arid5b	0.382892	3.47974e-07
Endothelial Cells	Pros1	0.382276	1.04776e-18
Endothelial Cells	Map3k1	0.382155	1.03629e-24
Endothelial Cells	Mprip	0.381732	1.63797e-09
Endothelial Cells	Cnbp	0.381324	4.09442e-09
Endothelial Cells	Mast4	0.381227	4.45778e-07
Endothelial Cells	Plcg1	0.380067	6.35938e-19
Endothelial Cells	Rhoc	0.379078	0.00217494
Endothelial Cells	Piezo1	0.377278	2.64925e-25
Endothelial Cells	Rps12	0.376724	2.15901e-14
Endothelial Cells	Baiap2	0.376624	5.90352e-23
Endothelial Cells	Usp18	0.376211	3.75977e-21
Endothelial Cells	Rassf1	0.375708	3.2969e-09
Endothelial Cells	Rps18-ps3	0.3751	0.00108548
Endothelial Cells	Paqr7	0.375073	3.84968e-15
Endothelial Cells	Anxa5	0.374872	1.53712e-15
Endothelial Cells	Fut8	0.374509	1.16306e-11
Endothelial Cells	Fam71a	0.374363	1.87963e-20
Endothelial Cells	Agfg1	0.373967	2.98286e-11
Endothelial Cells	Rhoa	0.373625	1.05185e-16
Endothelial Cells	Rpl23a-ps3	0.372522	2.34275e-07
Endothelial Cells	1110034G24Rik	0.37247	9.31922e-13
Endothelial Cells	Gng11	0.37153	1.58251e-18
Endothelial Cells	Rlim	0.371036	0.000912396
Endothelial Cells	Rps24	0.369528	7.13843e-22
Endothelial Cells	Gcnt2	0.369069	4.97799e-21
Endothelial Cells	Rps23	0.369049	3.74144e-30
Endothelial Cells	Rpl22	0.367966	5.73362e-11
Endothelial Cells	Rab11fip1	0.367198	3.12233e-22
Endothelial Cells	Jag2	0.367028	7.72634e-39
Endothelial Cells	Plekhg5	0.366594	5.46142e-31
Endothelial Cells	Cmtm6	0.366312	1.41256e-06
Endothelial Cells	Ankrd13a	0.366298	1.05101e-07
Endothelial Cells	Ndrg1	0.3656	2.98533e-11
Endothelial Cells	Spr	0.365271	0.00714258
Endothelial Cells	Rasd1	0.364842	7.19579e-14
Endothelial Cells	Sypl	0.364744	1.54167e-07
Endothelial Cells	Msrb2	0.364421	1.94399e-06
Endothelial Cells	2510002D24Rik	0.363634	9.43272e-07
Endothelial Cells	Nfkb1	0.363209	2.01423e-09
Endothelial Cells	Rpl13-ps3	0.362758	0.0190715
Endothelial Cells	Pkig	0.362731	3.98814e-07
Endothelial Cells	Rps25	0.361956	4.35831e-18
Endothelial Cells	Stx3	0.361907	6.24659e-18
Endothelial Cells	Dock9	0.361008	4.72641e-11
Endothelial Cells	Gm9493	0.360861	0.000218401
Endothelial Cells	Hpcal1	0.359063	1.18968e-06
Endothelial Cells	Arl4d	0.358898	2.18776e-07
Endothelial Cells	Shfm1	0.358897	0.00249808
Endothelial Cells	Zbtb7a	0.358828	0.0293399
Endothelial Cells	Sash1	0.3586	1.18406e-08
Endothelial Cells	Ccdc85a	0.358518	2.49799e-11
Endothelial Cells	Ubald2	0.35823	0.000335165
Endothelial Cells	Cox7a2l	0.357516	3.66029e-07
Endothelial Cells	Ppp1r13b	0.357108	5.80535e-17
Endothelial Cells	Notch1	0.356842	4.78451e-26
Endothelial Cells	Gimap5	0.356457	7.67824e-42
Endothelial Cells	Lipa	0.356173	0.000190677
Endothelial Cells	Prkab1	0.356007	2.94733e-06
Endothelial Cells	Uba52	0.355141	7.24496e-08
Endothelial Cells	Vasp	0.353757	9.45336e-06
Endothelial Cells	Polr2e	0.353521	0.0367411
Endothelial Cells	Reck	0.353496	1.67374e-07
Endothelial Cells	Hprt	0.353245	4.49734e-07
Endothelial Cells	Rpl31	0.351329	1.24889e-21
Endothelial Cells	Map4	0.350908	5.873e-07
Endothelial Cells	Nmi	0.350672	2.19236e-12
Endothelial Cells	Hmg20b	0.35059	2.75165e-05
Endothelial Cells	Hectd1	0.350344	0.000109865
Endothelial Cells	Dusp11	0.350044	5.60865e-05
Endothelial Cells	Irf2	0.349567	1.17313e-06
Endothelial Cells	Caskin2	0.349372	3.40295e-16
Endothelial Cells	Pnpla2	0.348534	5.89463e-05
Endothelial Cells	Sertad2	0.347712	8.49522e-09
Endothelial Cells	Fcho2	0.346497	8.0369e-07
Endothelial Cells	Rps18	0.34535	2.10737e-27
Endothelial Cells	Rgl2	0.344882	5.71336e-12
Endothelial Cells	Gbe1	0.344655	3.01446e-07
Endothelial Cells	Ecm1	0.344326	1.01049e-16
Endothelial Cells	Rpl13	0.344325	1.11282e-29
Endothelial Cells	Prickle1	0.343572	9.13827e-08
Endothelial Cells	Ifi47	0.342371	5.95918e-10
Endothelial Cells	Smox	0.34217	0.00113411
Endothelial Cells	Cmpk2	0.341502	7.16924e-24
Endothelial Cells	Klf13	0.340374	8.37094e-08
Endothelial Cells	Gstm7	0.340017	6.83224e-06
Endothelial Cells	Prkd2	0.340002	3.74039e-13
Endothelial Cells	Tnfsf12	0.337363	3.15234e-07
Endothelial Cells	Taf7	0.337064	7.98329e-06
Endothelial Cells	Pfkl	0.337012	0.00110854
Endothelial Cells	Arid4a	0.336882	0.0447719
Endothelial Cells	Dennd3	0.335481	4.34855e-27
Endothelial Cells	Orai1	0.335013	2.52725e-07
Endothelial Cells	Rpl26	0.335004	2.64935e-22
Endothelial Cells	Fam65a	0.334455	2.62828e-12
Endothelial Cells	Stat1	0.334075	6.70721e-08
Endothelial Cells	Kifc3	0.333859	3.11412e-08
Endothelial Cells	Arhgef3	0.333654	9.32427e-14
Endothelial Cells	Rsu1	0.332122	0.0035105
Endothelial Cells	Arhgdia	0.331886	1.4686e-05
Endothelial Cells	Rpl30	0.331212	1.60924e-10
Endothelial Cells	Pdlim5	0.330772	0.00123082
Endothelial Cells	Syf2	0.329912	0.0315519
Endothelial Cells	Hyal2	0.329466	2.39399e-10
Endothelial Cells	1810037I17Rik	0.329389	1.80925e-06
Endothelial Cells	Prkar1a	0.329379	3.03987e-06
Endothelial Cells	St8sia6	0.328738	9.0753e-35
Endothelial Cells	Foxo1	0.328531	2.14915e-10
Endothelial Cells	Trim12a	0.328081	5.59611e-14
Endothelial Cells	Rnpepl1	0.327754	0.000839498
Endothelial Cells	Zmiz1	0.327256	1.28631e-05
Endothelial Cells	Cltb	0.327151	0.00587103
Endothelial Cells	Strn3	0.326831	0.00039893
Endothelial Cells	0610010K14Rik	0.326657	0.000584973
Endothelial Cells	Scarf1	0.326644	2.9865e-30
Endothelial Cells	Limch1	0.324816	0.00661313
Endothelial Cells	Fzd4	0.324544	4.99543e-07
Endothelial Cells	Psme1	0.324364	0.0173183
Endothelial Cells	Rpl13a	0.323994	8.18353e-25
Endothelial Cells	Cr1l	0.32386	0.00166078
Endothelial Cells	Plec	0.323089	1.7958e-08
Endothelial Cells	Junb	0.322754	1.07553e-33
Endothelial Cells	Ube2l6	0.322744	0.000147057
Endothelial Cells	Zfp36	0.32271	2.92247e-19
Endothelial Cells	Lyn	0.322036	4.33916e-25
Endothelial Cells	Klf10	0.321947	0.0370545
Endothelial Cells	2900026A02Rik	0.320429	3.18414e-18
Endothelial Cells	Rpl8	0.320172	4.00353e-17
Endothelial Cells	Fmo5	0.319521	1.83079e-13
Endothelial Cells	Igtp	0.319466	5.83037e-10
Endothelial Cells	1700020I14Rik	0.319422	0.000195555
Endothelial Cells	Cst3	0.319188	0.0443001
Endothelial Cells	Lypd1	0.318818	4.01652e-12
Endothelial Cells	Crtap	0.318528	5.51116e-06
Endothelial Cells	Rps15	0.3183	2.49933e-17
Endothelial Cells	Chic2	0.317922	0.0203636
Endothelial Cells	Rpl35	0.317803	2.48379e-19
Endothelial Cells	Pgm5	0.317743	5.46888e-09
Endothelial Cells	Rasal2	0.316498	9.05627e-05
Endothelial Cells	A4galt	0.315275	1.16763e-09
Endothelial Cells	Stom	0.315135	0.0044768
Endothelial Cells	Sh2d3c	0.314817	1.3029e-20
Endothelial Cells	Gjc1	0.314495	2.23701e-18
Endothelial Cells	Esyt1	0.313954	8.59751e-07
Endothelial Cells	Ppp3cc	0.313422	4.21979e-07
Endothelial Cells	Adipor1	0.313352	0.0456429
Endothelial Cells	Pkp4	0.313078	5.12462e-09
Endothelial Cells	Adrb2	0.312407	1.88887e-09
Endothelial Cells	Wwc2	0.311628	1.51705e-05
Endothelial Cells	Lyl1	0.311267	6.47759e-34
Endothelial Cells	Ikbkb	0.310286	8.17985e-06
Endothelial Cells	Ralb	0.310029	4.29262e-08
Endothelial Cells	Mapk14	0.30967	3.31408e-06
Endothelial Cells	Aida	0.309598	1.13994e-05
Endothelial Cells	Sdcbp	0.309535	0.00503782
Endothelial Cells	5031425E22Rik	0.309495	0.00669503
Endothelial Cells	Tanc1	0.308897	1.53954e-10
Endothelial Cells	Rcsd1	0.308105	2.43399e-10
Endothelial Cells	Layn	0.307141	4.23302e-23
Endothelial Cells	Nedd9	0.306769	6.71467e-16
Endothelial Cells	Stmn2	0.305979	9.75766e-20
Endothelial Cells	Rpl32	0.30485	2.54505e-16
Endothelial Cells	Ralgapa1	0.304046	4.00888e-06
Endothelial Cells	Epha4	0.303985	0.00034983
Endothelial Cells	Foxf1	0.303253	2.24117e-24
Endothelial Cells	Sfxn3	0.303179	0.00668297
Endothelial Cells	Rpl17	0.302663	1.21723e-13
Endothelial Cells	Tprgl	0.302451	0.0292413
Endothelial Cells	Ifit3	0.301637	1.21809e-09
Endothelial Cells	Sorbs1	0.300915	4.38075e-11
Endothelial Cells	Ssfa2	0.300581	1.73779e-05
Endothelial Cells	Cdc42ep4	0.300001	0.000115619
Endothelial Cells	Casp8	0.299742	2.10876e-11
Endothelial Cells	Samhd1	0.299585	0.000342523
Endothelial Cells	H2-T22	0.298187	5.61718e-08
Endothelial Cells	Pnrc1	0.297592	0.000278104
Endothelial Cells	Irf2bpl	0.297383	8.34074e-05
Endothelial Cells	Cyp2d22	0.29732	5.13287e-08
Endothelial Cells	Hsp90ab1	0.297316	1.32718e-16
Endothelial Cells	Cers4	0.296722	0.000146426
Endothelial Cells	Mllt4	0.296669	0.00838155
Endothelial Cells	Nrbp1	0.295436	0.00356578
Endothelial Cells	Bnip3l	0.29532	0.000172614
Endothelial Cells	Ndufa7	0.295022	2.37148e-05
Endothelial Cells	Cttnbp2nl	0.294619	1.48071e-15
Endothelial Cells	Ap1s2	0.293307	0.000926982
Endothelial Cells	Prrg2	0.293096	0.000258023
Endothelial Cells	Dynll1	0.293046	1.65403e-09
Endothelial Cells	Arid5a	0.292637	2.86693e-06
Endothelial Cells	Dcun1d3	0.290105	6.9698e-08
Endothelial Cells	Notch4	0.289541	8.35312e-24
Endothelial Cells	Slc52a3	0.289242	5.33306e-06
Endothelial Cells	Ptpn12	0.289134	2.36481e-14
Endothelial Cells	Extl3	0.288837	1.64607e-09
Endothelial Cells	Hip1r	0.288819	9.98156e-06
Endothelial Cells	Acot9	0.288385	0.00258728
Endothelial Cells	Flii	0.288027	0.0041235
Endothelial Cells	Adipor2	0.287792	0.00322964
Endothelial Cells	Pxn	0.28663	9.97868e-06
Endothelial Cells	Klf11	0.286246	4.81209e-10
Endothelial Cells	Ackr3	0.285816	1.09706e-10
Endothelial Cells	Rps7	0.285602	6.22154e-12
Endothelial Cells	Rps5	0.284028	9.06324e-20
Endothelial Cells	St3gal1	0.282901	1.12367e-27
Endothelial Cells	Card10	0.282375	2.57988e-24
Endothelial Cells	Eva1b	0.281914	1.87761e-10
Endothelial Cells	Slc52a2	0.281491	0.000674804
Endothelial Cells	Itih5	0.280962	8.13497e-41
Endothelial Cells	Tpra1	0.28069	4.38661e-06
Endothelial Cells	Fbxw2	0.280424	0.000744716
Endothelial Cells	Anks1	0.279049	9.29882e-11
Endothelial Cells	Furin	0.278704	0.00749896
Endothelial Cells	Nod1	0.277567	3.19044e-15
Endothelial Cells	Tmem44	0.277487	2.02307e-08
Endothelial Cells	Snrpg	0.276969	0.00038611
Endothelial Cells	Inpp5k	0.276417	2.47638e-07
Endothelial Cells	Ifitm2	0.275414	3.55597e-12
Endothelial Cells	Myo1c	0.275106	2.47323e-13
Endothelial Cells	Mier1	0.274819	2.45977e-05
Endothelial Cells	Plxna2	0.274494	1.17848e-09
Endothelial Cells	Casp6	0.273653	0.0185679
Endothelial Cells	Wdr89	0.2736	0.00852751
Endothelial Cells	Rps16	0.273055	3.37074e-14
Endothelial Cells	Dusp22	0.273002	1.03513e-07
Endothelial Cells	Rps3a1	0.272934	5.32382e-15
Endothelial Cells	Plcb4	0.272602	0.00103384
Endothelial Cells	Fyco1	0.271697	3.20346e-06
Endothelial Cells	Cpne8	0.27146	2.93876e-06
Endothelial Cells	Sos1	0.271208	4.35701e-09
Endothelial Cells	Fam43a	0.27119	1.28103e-06
Endothelial Cells	Pan3	0.270846	0.00238482
Endothelial Cells	Zc3hav1	0.270769	3.23468e-05
Endothelial Cells	Jund	0.269579	2.18272e-16
Endothelial Cells	Ifngr1	0.269087	0.0152527
Endothelial Cells	Ctnnd1	0.268475	0.02633
Endothelial Cells	Lamb2	0.268455	0.00143267
Endothelial Cells	Txnip	0.267861	5.85996e-13
Endothelial Cells	Insr	0.267267	1.05213e-07
Endothelial Cells	Gstm1	0.266865	6.98042e-07
Endothelial Cells	Lhfpl2	0.266777	4.87993e-14
Endothelial Cells	Nr4a2	0.266742	0.000229212
Endothelial Cells	Rai14	0.266391	3.87342e-06
Endothelial Cells	Rps8	0.265628	2.39863e-17
Endothelial Cells	Mylpf	0.265351	3.71078e-07
Endothelial Cells	Axin2	0.264687	2.33348e-13
Endothelial Cells	Rpl7	0.26446	1.26922e-08
Endothelial Cells	Jag1	0.264413	3.26416e-06
Endothelial Cells	Nfat5	0.263966	0.021071
Endothelial Cells	Ccrl2	0.262909	2.98482e-14
Endothelial Cells	Rpl23a	0.26272	9.77378e-15
Endothelial Cells	Ccnd1	0.262356	2.38298e-20
Endothelial Cells	Rarg	0.2618	0.00115117
Endothelial Cells	Filip1	0.26166	4.24437e-20
Endothelial Cells	Rac1	0.261598	0.000538821
Endothelial Cells	Dock6	0.261529	1.52566e-05
Endothelial Cells	Fam181b	0.2615	1.70762e-12
Endothelial Cells	Fam219b	0.261453	0.0355063
Endothelial Cells	Arhgap17	0.260522	7.61247e-05
Endothelial Cells	Serbp1	0.260253	0.00637119
Endothelial Cells	Lipe	0.26007	5.46051e-05
Endothelial Cells	Lmcd1	0.259563	2.44501e-11
Endothelial Cells	Hivep2	0.258194	0.00155208
Endothelial Cells	Trim12c	0.258101	2.08091e-09
Endothelial Cells	Rpl27	0.255584	2.27801e-08
Endothelial Cells	Trim37	0.255177	0.0126815
Endothelial Cells	Unc119b	0.252074	2.04528e-05
Endothelial Cells	Ppm1f	0.25147	2.22209e-09
Endothelial Cells	Ptbp3	0.251015	6.5461e-05
Endothelial Cells	Hmbox1	0.250558	9.83149e-07
Endothelial Cells	Rpl14	0.250541	2.77681e-09
Endothelial Cells	Sox2	-0.250093	1.19224e-05
Endothelial Cells	Tceal1	-0.250507	1.64359e-09
Endothelial Cells	Nudt19	-0.250649	1.60302e-07
Endothelial Cells	Dynll2	-0.251662	1.68993e-11
Endothelial Cells	Magi2	-0.251686	2.59059e-06
Endothelial Cells	Pdlim4	-0.251711	7.03901e-10
Endothelial Cells	Adap1	-0.25198	1.66708e-05
Endothelial Cells	Nsg2	-0.251983	2.82036e-08
Endothelial Cells	Zcchc24	-0.252212	8.82853e-05
Endothelial Cells	Osgin2	-0.252404	0.000219172
Endothelial Cells	Aldh7a1	-0.252513	1.43089e-05
Endothelial Cells	Acaa2	-0.253124	9.53284e-06
Endothelial Cells	Ctnnal1	-0.253302	2.10149e-08
Endothelial Cells	Bmpr1a	-0.253623	1.85665e-05
Endothelial Cells	Odc1	-0.253696	2.22701e-08
Endothelial Cells	Ndufa5	-0.253715	4.97228e-09
Endothelial Cells	Slc20a2	-0.254601	2.74226e-07
Endothelial Cells	Tspyl4	-0.255118	1.50259e-05
Endothelial Cells	Prdx2	-0.255198	5.88294e-07
Endothelial Cells	Dalrd3	-0.255376	0.000188173
Endothelial Cells	Lrrn1	-0.255843	2.17859e-06
Endothelial Cells	Tmem176a	-0.255846	5.33474e-06
Endothelial Cells	Tmem33	-0.25587	7.19471e-08
Endothelial Cells	Hsd17b10	-0.255904	8.9961e-09
Endothelial Cells	Ace	-0.256435	5.26663e-07
Endothelial Cells	Fzd2	-0.256997	8.40116e-09
Endothelial Cells	Sdf2	-0.257643	2.56515e-07
Endothelial Cells	Plcl1	-0.257685	6.61496e-08
Endothelial Cells	Plekhj1	-0.258688	1.21984e-10
Endothelial Cells	Plekhg3	-0.258693	0.0024388
Endothelial Cells	Atg4c	-0.259276	5.45012e-06
Endothelial Cells	Clpp	-0.259368	1.73952e-09
Endothelial Cells	Rex1bd	-0.259746	2.06516e-07
Endothelial Cells	Eri3	-0.259966	7.02903e-09
Endothelial Cells	Ncald	-0.260027	9.25441e-07
Endothelial Cells	Pdia4	-0.260453	1.32148e-07
Endothelial Cells	Cntn1	-0.26077	0.0197622
Endothelial Cells	Usp2	-0.26123	1.15206e-06
Endothelial Cells	Mrps36	-0.262125	1.81706e-08
Endothelial Cells	Rbm47	-0.263242	3.00461e-11
Endothelial Cells	Nqo1	-0.263279	3.15587e-10
Endothelial Cells	Amer2	-0.263713	1.9663e-08
Endothelial Cells	Adamts4	-0.263746	0.00207228
Endothelial Cells	4933434E20Rik	-0.264051	1.34003e-12
Endothelial Cells	Asrgl1	-0.264548	1.2709e-07
Endothelial Cells	Cul4b	-0.265097	4.76732e-09
Endothelial Cells	Tmem147	-0.265635	3.96336e-09
Endothelial Cells	Bola1	-0.265742	5.48603e-10
Endothelial Cells	Ergic3	-0.266071	2.94608e-07
Endothelial Cells	Ugp2	-0.266458	4.60612e-08
Endothelial Cells	Cxxc5	-0.266796	5.48471e-11
Endothelial Cells	S1pr5	-0.266851	2.63206e-08
Endothelial Cells	Tm2d2	-0.268185	2.90922e-11
Endothelial Cells	Maf	-0.268287	2.6798e-10
Endothelial Cells	Trp53bp2	-0.268748	1.22277e-07
Endothelial Cells	Pigz	-0.269649	2.4518e-07
Endothelial Cells	5031439G07Rik	-0.270105	2.13026e-06
Endothelial Cells	Zfp536	-0.270533	8.33639e-08
Endothelial Cells	Bphl	-0.27065	7.36939e-07
Endothelial Cells	Igsf8	-0.270862	2.80471e-05
Endothelial Cells	mt-Atp6	-0.270863	7.34261e-30
Endothelial Cells	Arf4	-0.271347	4.52e-06
Endothelial Cells	Bdh2	-0.271406	8.18613e-11
Endothelial Cells	Eloc	-0.271457	9.45426e-07
Endothelial Cells	Atp5a1	-0.271692	6.88424e-09
Endothelial Cells	Hsdl2	-0.271752	4.05325e-10
Endothelial Cells	Txndc5	-0.272397	6.51738e-05
Endothelial Cells	Hsbp1	-0.272803	5.87826e-09
Endothelial Cells	Rcn1	-0.273643	8.88296e-07
Endothelial Cells	Ctsl	-0.274572	0.0333376
Endothelial Cells	Abca8a	-0.274696	0.00794288
Endothelial Cells	Emc7	-0.275168	4.9177e-11
Endothelial Cells	Atp6v1e1	-0.275553	4.56285e-13
Endothelial Cells	Klhdc2	-0.275668	3.88174e-08
Endothelial Cells	Kcnj10	-0.276356	1.12251e-07
Endothelial Cells	Slit2	-0.276432	7.75448e-11
Endothelial Cells	Ppp2r2c	-0.276709	3.42648e-10
Endothelial Cells	F5	-0.276814	2.02611e-09
Endothelial Cells	Kazn	-0.277122	1.71407e-06
Endothelial Cells	Bcas1	-0.277673	1.34914e-08
Endothelial Cells	Abca2	-0.277751	8.24267e-14
Endothelial Cells	Ndufab1	-0.278328	5.85121e-11
Endothelial Cells	Rhog	-0.278505	0.000452173
Endothelial Cells	Hsp90b1	-0.278912	2.52419e-07
Endothelial Cells	Rida	-0.278947	2.621e-09
Endothelial Cells	Selenbp1	-0.279234	0.0335151
Endothelial Cells	Tppp	-0.279699	5.37592e-08
Endothelial Cells	Sgcb	-0.279802	1.73579e-10
Endothelial Cells	Adamts2	-0.280619	2.92406e-06
Endothelial Cells	Atp5b	-0.280746	9.10422e-07
Endothelial Cells	Acot1	-0.281483	1.9802e-09
Endothelial Cells	Atp9a	-0.281775	1.82328e-08
Endothelial Cells	Frmpd1os	-0.281869	1.91753e-10
Endothelial Cells	mt-Nd4l	-0.281974	3.06e-17
Endothelial Cells	Polr2l	-0.28213	2.53956e-08
Endothelial Cells	Pacs2	-0.282352	9.93703e-07
Endothelial Cells	Kif21a	-0.282375	8.68051e-10
Endothelial Cells	Pak7	-0.282405	6.11673e-05
Endothelial Cells	Adi1	-0.282774	4.36679e-08
Endothelial Cells	Ank3	-0.282945	3.36241e-08
Endothelial Cells	Spcs1	-0.282948	3.522e-14
Endothelial Cells	Bzw1	-0.283112	5.9792e-08
Endothelial Cells	Bicc1	-0.283332	1.29185e-05
Endothelial Cells	Cox6a1	-0.283364	4.09489e-09
Endothelial Cells	Bace2	-0.283463	6.75813e-06
Endothelial Cells	Suclg1	-0.283986	1.28022e-07
Endothelial Cells	Tmem229a	-0.284215	2.07824e-07
Endothelial Cells	Slc6a9	-0.284225	1.14719e-07
Endothelial Cells	Glrx3	-0.284833	9.33385e-09
Endothelial Cells	Otx2	-0.285864	1.96828e-12
Endothelial Cells	Ube2d1	-0.28612	1.03142e-07
Endothelial Cells	Il11ra1	-0.286328	3.66644e-06
Endothelial Cells	Atp6v0b	-0.287275	6.93943e-10
Endothelial Cells	Galnt6	-0.289023	2.44825e-06
Endothelial Cells	Ift22	-0.289391	4.71852e-10
Endothelial Cells	Nr2f1	-0.289459	2.68092e-05
Endothelial Cells	Tspan33	-0.28948	4.33578e-10
Endothelial Cells	Slc25a5	-0.289537	4.86205e-07
Endothelial Cells	Ctxn3	-0.289558	1.98778e-06
Endothelial Cells	Slc9b2	-0.28973	4.6607e-06
Endothelial Cells	Itgb5	-0.289953	6.49264e-11
Endothelial Cells	Podxl2	-0.290058	5.37734e-08
Endothelial Cells	Larp6	-0.290422	1.22663e-10
Endothelial Cells	Cisd3	-0.290904	5.27196e-11
Endothelial Cells	Col8a1	-0.291097	8.01424e-11
Endothelial Cells	Phb	-0.291106	9.8453e-11
Endothelial Cells	Npc2	-0.291278	2.03302e-14
Endothelial Cells	Ndn	-0.292032	8.0882e-09
Endothelial Cells	Dpysl2	-0.292917	0.00293142
Endothelial Cells	Pigyl	-0.293567	1.8916e-11
Endothelial Cells	Ubl5	-0.295072	0.000163644
Endothelial Cells	Htr2c	-0.295468	6.11193e-09
Endothelial Cells	Steap1	-0.296068	3.31262e-12
Endothelial Cells	1110032A03Rik	-0.296104	4.18114e-11
Endothelial Cells	Tpi1	-0.297009	3.81168e-08
Endothelial Cells	0610009B22Rik	-0.297303	7.27658e-12
Endothelial Cells	Pdha1	-0.297596	1.84051e-08
Endothelial Cells	Pou3f1	-0.297615	2.84272e-07
Endothelial Cells	Ndufs6	-0.298002	2.12208e-11
Endothelial Cells	Rpl22l1	-0.298176	0.00128223
Endothelial Cells	Lrp1b	-0.298439	1.2412e-06
Endothelial Cells	Mettl26	-0.298495	2.59038e-09
Endothelial Cells	Ahcyl2	-0.298599	4.27161e-12
Endothelial Cells	Fbxo44	-0.298775	2.01968e-10
Endothelial Cells	Spats2l	-0.301095	3.90471e-10
Endothelial Cells	Hspa2	-0.301605	4.62755e-05
Endothelial Cells	Trim59	-0.301804	2.01872e-09
Endothelial Cells	Slc7a10	-0.302179	3.53418e-10
Endothelial Cells	Tmem237	-0.302354	1.99445e-11
Endothelial Cells	Cnpy2	-0.302457	1.26253e-10
Endothelial Cells	Pygb	-0.302463	2.52292e-07
Endothelial Cells	Selenom	-0.303188	0.0101073
Endothelial Cells	Bex2	-0.304784	1.53243e-05
Endothelial Cells	Pacsin3	-0.306486	2.93084e-10
Endothelial Cells	Ccdc34	-0.306967	3.598e-11
Endothelial Cells	Mmp14	-0.307442	1.86054e-09
Endothelial Cells	Wdr86	-0.30754	1.20063e-11
Endothelial Cells	Rab3a	-0.307677	3.51167e-10
Endothelial Cells	Tkt	-0.307684	4.1633e-14
Endothelial Cells	Ndufc2	-0.307705	1.75443e-10
Endothelial Cells	Bmp7	-0.307796	4.40881e-09
Endothelial Cells	Ndufb9	-0.308015	4.51584e-10
Endothelial Cells	Atp5h	-0.3084	9.75132e-06
Endothelial Cells	Chpf	-0.308456	3.64395e-10
Endothelial Cells	Aifm3	-0.308816	3.424e-14
Endothelial Cells	Rundc3a	-0.309361	9.60668e-08
Endothelial Cells	Npr3	-0.309597	9.30571e-12
Endothelial Cells	Slc4a2	-0.309699	1.5912e-11
Endothelial Cells	Kcnk5	-0.310201	3.01697e-08
Endothelial Cells	Ube2e2	-0.310447	3.99946e-10
Endothelial Cells	Sod2	-0.310454	1.51575e-11
Endothelial Cells	Gm29538	-0.310758	4.91196e-12
Endothelial Cells	Car12	-0.311032	2.40104e-09
Endothelial Cells	Usp50	-0.311435	1.17942e-09
Endothelial Cells	Gpx4	-0.311483	1.35777e-10
Endothelial Cells	Nipa1	-0.311572	1.52866e-10
Endothelial Cells	Bhlhe41	-0.312161	1.44198e-06
Endothelial Cells	Lap3	-0.312338	1.13656e-07
Endothelial Cells	Tyro3	-0.312414	4.52438e-11
Endothelial Cells	Dstn	-0.312451	3.01942e-05
Endothelial Cells	Ssbp2	-0.312773	1.34797e-10
Endothelial Cells	Fibin	-0.312853	1.79386e-09
Endothelial Cells	Ss18l2	-0.312928	8.27721e-13
Endothelial Cells	Ift43	-0.313516	5.6859e-15
Endothelial Cells	Maged1	-0.313729	1.40055e-13
Endothelial Cells	Tmem63a	-0.31416	2.45095e-09
Endothelial Cells	Tmem256	-0.314281	8.96877e-14
Endothelial Cells	Tank	-0.314368	4.77812e-07
Endothelial Cells	Ndufv2	-0.315557	2.20403e-12
Endothelial Cells	Ak1	-0.315809	3.92324e-14
Endothelial Cells	Cystm1	-0.315878	1.61921e-11
Endothelial Cells	Pde6d	-0.316313	3.98096e-14
Endothelial Cells	Hacd1	-0.316432	1.19729e-09
Endothelial Cells	Tuba1c	-0.31654	8.39485e-12
Endothelial Cells	Dclk1	-0.317279	2.12626e-05
Endothelial Cells	Ptgis	-0.317281	2.09645e-09
Endothelial Cells	Ndufs7	-0.317392	4.00745e-15
Endothelial Cells	Prkca	-0.317865	1.55766e-08
Endothelial Cells	Gamt	-0.318144	5.27376e-06
Endothelial Cells	Adgrv1	-0.32092	1.25769e-06
Endothelial Cells	Bpgm	-0.32106	1.65627e-13
Endothelial Cells	Emilin1	-0.321332	2.53469e-08
Endothelial Cells	Cox7a2	-0.322501	8.53377e-07
Endothelial Cells	Nmral1	-0.323192	8.47876e-11
Endothelial Cells	Rsph9	-0.323468	1.33775e-12
Endothelial Cells	Creb5	-0.323555	5.21634e-08
Endothelial Cells	Cntn2	-0.324017	3.98541e-10
Endothelial Cells	Pmp22	-0.3241	8.93547e-05
Endothelial Cells	Calm2	-0.324116	2.5965e-10
Endothelial Cells	Prcd	-0.324238	2.65222e-12
Endothelial Cells	Slc25a3	-0.324378	3.98287e-09
Endothelial Cells	Idh1	-0.325296	6.0646e-10
Endothelial Cells	Pcolce2	-0.326222	3.18501e-09
Endothelial Cells	Glo1	-0.32683	7.69234e-14
Endothelial Cells	Pgam1	-0.326852	6.45886e-15
Endothelial Cells	Bfsp2	-0.327275	1.40465e-07
Endothelial Cells	Itpk1	-0.328177	6.79689e-13
Endothelial Cells	Id4	-0.328293	9.96337e-08
Endothelial Cells	Prdx1	-0.328868	1.04504e-12
Endothelial Cells	Idh3a	-0.329408	1.57735e-12
Endothelial Cells	mt-Nd5	-0.33008	1.90411e-12
Endothelial Cells	Pdgfa	-0.330089	9.89243e-09
Endothelial Cells	Trim2	-0.330103	3.18512e-11
Endothelial Cells	Omg	-0.330231	5.91183e-10
Endothelial Cells	Slc16a11	-0.330244	0.000197224
Endothelial Cells	Six1	-0.330312	1.58385e-11
Endothelial Cells	Ado	-0.33062	8.28999e-10
Endothelial Cells	Clip3	-0.330966	1.12198e-12
Endothelial Cells	1190005I06Rik	-0.331163	9.10564e-16
Endothelial Cells	H2afj	-0.331337	7.88616e-07
Endothelial Cells	Skp1a	-0.331391	1.35372e-13
Endothelial Cells	1700047M11Rik	-0.332708	1.79097e-09
Endothelial Cells	Nme5	-0.334472	1.06418e-10
Endothelial Cells	B230118H07Rik	-0.33453	1.4284e-13
Endothelial Cells	Fhl2	-0.33643	9.12674e-11
Endothelial Cells	Mrc2	-0.336609	5.47564e-13
Endothelial Cells	Sulf1	-0.33761	3.57164e-15
Endothelial Cells	Ndufs5	-0.337629	5.32382e-10
Endothelial Cells	Gpr62	-0.337878	2.1375e-08
Endothelial Cells	Map1a	-0.338762	1.22501e-12
Endothelial Cells	Cfap36	-0.339466	6.6686e-16
Endothelial Cells	Snta1	-0.340062	1.38142e-12
Endothelial Cells	Axl	-0.341713	2.56099e-10
Endothelial Cells	Tmem258	-0.342735	2.9904e-13
Endothelial Cells	Sdf2l1	-0.343451	4.62925e-18
Endothelial Cells	Htra1	-0.343538	2.33515e-05
Endothelial Cells	Cd81	-0.344603	3.63167e-08
Endothelial Cells	Rab34	-0.345501	2.48516e-12
Endothelial Cells	Clmn	-0.346737	2e-09
Endothelial Cells	Adamtsl3	-0.34698	2.78325e-08
Endothelial Cells	Cers2	-0.347714	3.06052e-07
Endothelial Cells	Ppfibp2	-0.348341	3.66063e-15
Endothelial Cells	Vimp	-0.348953	1.80285e-08
Endothelial Cells	Cox5b	-0.349681	1.29284e-12
Endothelial Cells	Msmo1	-0.350351	1.62758e-10
Endothelial Cells	Nrxn2	-0.350369	2.16218e-10
Endothelial Cells	Gaa	-0.350534	1.69372e-09
Endothelial Cells	Dock10	-0.350805	2.16159e-07
Endothelial Cells	Prdx6	-0.351111	2.05074e-14
Endothelial Cells	Hs3st1	-0.351563	4.36495e-06
Endothelial Cells	Mettl7a1	-0.351686	5.6318e-15
Endothelial Cells	Clasp2	-0.352156	5.68097e-06
Endothelial Cells	Vdac1	-0.352173	2.8626e-12
Endothelial Cells	P3h3	-0.352561	2.91271e-11
Endothelial Cells	Abcd3	-0.3541	4.78574e-10
Endothelial Cells	Tusc3	-0.354278	1.11195e-12
Endothelial Cells	Dynlrb2	-0.354571	2.8597e-11
Endothelial Cells	Naaa	-0.354711	3.56885e-12
Endothelial Cells	1110017D15Rik	-0.354883	3.82288e-12
Endothelial Cells	Foxp2	-0.354884	5.04706e-08
Endothelial Cells	Pantr1	-0.355385	8.35226e-10
Endothelial Cells	Fabp3	-0.35605	2.75244e-09
Endothelial Cells	Lamp1	-0.356329	1.18615e-05
Endothelial Cells	Mpp6	-0.356409	9.79136e-07
Endothelial Cells	Etfa	-0.356455	4.046e-09
Endothelial Cells	Gm1673	-0.356989	9.59382e-11
Endothelial Cells	Clmp	-0.35734	1.07837e-08
Endothelial Cells	Wscd1	-0.359003	2.56498e-05
Endothelial Cells	Ddr1	-0.359201	4.0372e-18
Endothelial Cells	Pcyt2	-0.360857	3.88619e-13
Endothelial Cells	Cfap126	-0.361439	7.11424e-13
Endothelial Cells	Lbh	-0.361758	0.00610288
Endothelial Cells	Atp6v1d	-0.362002	5.00993e-16
Endothelial Cells	Prlr	-0.362067	4.20696e-12
Endothelial Cells	Tbc1d9	-0.363251	4.32538e-13
Endothelial Cells	Spock1	-0.363319	5.57389e-08
Endothelial Cells	Map7	-0.363737	4.79851e-10
Endothelial Cells	Phyh	-0.364863	7.75788e-14
Endothelial Cells	Arl2	-0.366809	3.64179e-14
Endothelial Cells	Myrf	-0.367137	2.17027e-10
Endothelial Cells	Hcn2	-0.367268	0.00103139
Endothelial Cells	Ndufb10	-0.367767	6.97193e-16
Endothelial Cells	Gal3st1	-0.367999	7.09512e-11
Endothelial Cells	Zic4	-0.368318	5.6622e-13
Endothelial Cells	Fuom	-0.369011	2.22452e-14
Endothelial Cells	Mfap2	-0.369383	4.07347e-10
Endothelial Cells	Hdac11	-0.370326	1.47151e-13
Endothelial Cells	Sdhc	-0.370509	5.82343e-13
Endothelial Cells	Chpt1	-0.370515	9.42834e-14
Endothelial Cells	Anks1b	-0.37075	1.62045e-11
Endothelial Cells	Tnni1	-0.373373	2.63049e-07
Endothelial Cells	Rcn3	-0.373765	2.4067e-05
Endothelial Cells	Ociad2	-0.374216	1.55621e-12
Endothelial Cells	Pgf	-0.374524	9.06964e-12
Endothelial Cells	Frmd8	-0.375713	4.45082e-10
Endothelial Cells	Rnf5	-0.375815	1.67535e-19
Endothelial Cells	Tceal8	-0.375825	4.16896e-18
Endothelial Cells	Rtkn	-0.376195	8.14043e-12
Endothelial Cells	mt-Nd3	-0.376361	2.51719e-17
Endothelial Cells	P3h4	-0.376603	1.90409e-20
Endothelial Cells	Prkcz	-0.377197	5.98679e-14
Endothelial Cells	Unc119	-0.377241	3.60154e-18
Endothelial Cells	mt-Co3	-0.377468	7.83106e-50
Endothelial Cells	Kif1b	-0.377842	1.07324e-11
Endothelial Cells	Sox8	-0.378239	1.97637e-07
Endothelial Cells	Nap1l5	-0.378278	4.63258e-15
Endothelial Cells	Ramp1	-0.378466	0.000348306
Endothelial Cells	Gabbr1	-0.37867	1.86693e-15
Endothelial Cells	Gnao1	-0.378703	7.15665e-12
Endothelial Cells	Hepacam	-0.37919	3.29398e-13
Endothelial Cells	Tmod2	-0.379389	1.5191e-08
Endothelial Cells	Thbs1	-0.379837	1.14522e-06
Endothelial Cells	Morn2	-0.380226	1.55277e-11
Endothelial Cells	Gna12	-0.381061	1.16684e-11
Endothelial Cells	Tmem176b	-0.381644	4.57757e-06
Endothelial Cells	Krt18	-0.383252	5.31105e-13
Endothelial Cells	Ggh	-0.383963	1.98504e-15
Endothelial Cells	Spock3	-0.384887	4.64618e-06
Endothelial Cells	Cpe	-0.385073	6.56325e-05
Endothelial Cells	Ctsk	-0.385576	1.16993e-14
Endothelial Cells	Scg5	-0.386269	5.00243e-16
Endothelial Cells	Adamtsl1	-0.387735	1.57139e-09
Endothelial Cells	Sox10	-0.388394	8.03891e-15
Endothelial Cells	Phpt1	-0.389803	1.1626e-23
Endothelial Cells	Timm8b	-0.389936	2.25798e-21
Endothelial Cells	Ndufa3	-0.390003	3.63787e-17
Endothelial Cells	Mrpl58	-0.390465	8.85276e-13
Endothelial Cells	Ptprd	-0.391062	2.90682e-13
Endothelial Cells	Gdf10	-0.392343	1.99953e-07
Endothelial Cells	Haghl	-0.392533	3.98402e-14
Endothelial Cells	mt-Nd2	-0.392898	2.17201e-25
Endothelial Cells	Epdr1	-0.393262	1.03062e-13
Endothelial Cells	Slco3a1	-0.393403	8.42019e-11
Endothelial Cells	Arpc1a	-0.394397	4.47421e-11
Endothelial Cells	Sirt2	-0.394501	1.0752e-09
Endothelial Cells	Rsph1	-0.394532	8.90872e-16
Endothelial Cells	Pdgfrl	-0.395609	3.73096e-11
Endothelial Cells	Golga7	-0.3963	1.39904e-08
Endothelial Cells	Gjc3	-0.397368	7.72478e-15
Endothelial Cells	Ndufb2	-0.397727	2.55664e-15
Endothelial Cells	Agpat4	-0.397902	3.94685e-13
Endothelial Cells	Anapc13	-0.398044	2.09959e-19
Endothelial Cells	Vat1l	-0.398879	6.67074e-13
Endothelial Cells	Cox4i1	-0.400502	3.13266e-24
Endothelial Cells	Atp5e	-0.400891	5.8208e-05
Endothelial Cells	Gas7	-0.401716	4.65087e-17
Endothelial Cells	Ndufb6	-0.401891	1.06209e-20
Endothelial Cells	Hmgcs1	-0.401981	1.19082e-17
Endothelial Cells	Carhsp1	-0.401995	6.81524e-13
Endothelial Cells	Acad8	-0.402475	9.85754e-13
Endothelial Cells	Fbxo2	-0.402648	1.8315e-15
Endothelial Cells	Slc44a1	-0.402715	2.41758e-07
Endothelial Cells	Hmgn3	-0.40296	3.03164e-25
Endothelial Cells	Tspan11	-0.403197	9.88484e-13
Endothelial Cells	Car13	-0.403771	1.11293e-11
Endothelial Cells	Hspe1	-0.403897	2.52369e-19
Endothelial Cells	Hspa5	-0.404534	6.84783e-11
Endothelial Cells	Kcnk1	-0.406359	1.53804e-16
Endothelial Cells	Pla2g16	-0.407138	3.85152e-14
Endothelial Cells	Fgfr2	-0.408249	2.62942e-17
Endothelial Cells	Ap2a1	-0.409147	2.36324e-09
Endothelial Cells	Pmm1	-0.411813	1.66481e-20
Endothelial Cells	Ntrk2	-0.412029	3.52084e-13
Endothelial Cells	Laptm4b	-0.412283	1.34369e-22
Endothelial Cells	Pak1	-0.412743	2.34512e-12
Endothelial Cells	Slc26a7	-0.413044	3.13765e-12
Endothelial Cells	Cfl2	-0.413052	4.55017e-24
Endothelial Cells	Fhl1	-0.414593	1.02044e-15
Endothelial Cells	Smim4	-0.414815	2.7815e-15
Endothelial Cells	Rassf2	-0.415671	5.44101e-18
Endothelial Cells	Plxdc2	-0.416549	1.28779e-13
Endothelial Cells	Lamp2	-0.416686	2.90926e-26
Endothelial Cells	Atp5f1	-0.417395	1.87935e-19
Endothelial Cells	Timp1	-0.41747	9.21423e-07
Endothelial Cells	Wls	-0.417646	2.47802e-16
Endothelial Cells	Cdh11	-0.420331	1.74049e-10
Endothelial Cells	Tmem125	-0.421991	1.75374e-11
Endothelial Cells	Tmod1	-0.422573	9.35534e-12
Endothelial Cells	Mpc2	-0.422715	6.54539e-21
Endothelial Cells	Gstt1	-0.423758	9.01597e-18
Endothelial Cells	Kif1a	-0.424248	3.88193e-16
Endothelial Cells	Edil3	-0.425095	1.84304e-13
Endothelial Cells	Trpm3	-0.428832	2.71329e-15
Endothelial Cells	Pgrmc1	-0.430289	2.81734e-11
Endothelial Cells	Psip1	-0.430622	2.74546e-16
Endothelial Cells	Adssl1	-0.432016	4.90817e-17
Endothelial Cells	Serpinb1a	-0.432907	1.84139e-08
Endothelial Cells	Snhg18	-0.435244	5.54039e-09
Endothelial Cells	Smim22	-0.435323	8.71458e-15
Endothelial Cells	Crabp2	-0.436457	3.1335e-07
Endothelial Cells	Smim1	-0.436477	1.24373e-24
Endothelial Cells	Hsp90aa1	-0.437645	2.24714e-20
Endothelial Cells	Sccpdh	-0.438467	6.88718e-14
Endothelial Cells	Cycs	-0.439803	1.52806e-17
Endothelial Cells	Cox20	-0.440257	1.9149e-14
Endothelial Cells	Aldoa	-0.441461	2.24031e-25
Endothelial Cells	Cisd1	-0.442623	4.84764e-23
Endothelial Cells	Slc19a1	-0.44406	6.32723e-10
Endothelial Cells	Bloc1s1	-0.444313	9.67892e-20
Endothelial Cells	Arl3	-0.444592	7.51455e-19
Endothelial Cells	Degs1	-0.444673	6.20232e-29
Endothelial Cells	Slc38a1	-0.444922	5.64202e-13
Endothelial Cells	mt-Nd1	-0.445494	6.76535e-47
Endothelial Cells	Atp5k	-0.445738	4.17845e-17
Endothelial Cells	Hmgn2	-0.447116	1.9217e-06
Endothelial Cells	Tspan7	-0.448185	2.26966e-11
Endothelial Cells	Oxct1	-0.449703	2.78039e-22
Endothelial Cells	Bmp4	-0.450946	2.86596e-14
Endothelial Cells	Bex3	-0.451526	2.3643e-14
Endothelial Cells	Nfix	-0.452384	2.38796e-22
Endothelial Cells	Vmp1	-0.452854	9.86492e-12
Endothelial Cells	Gm19935	-0.453699	2.60388e-14
Endothelial Cells	Faim2	-0.454894	2.34638e-13
Endothelial Cells	Fam171b	-0.456174	8.12577e-16
Endothelial Cells	Gm9780	-0.456728	3.47318e-14
Endothelial Cells	Ptov1	-0.457316	5.10416e-26
Endothelial Cells	Cpox	-0.457409	3.73909e-11
Endothelial Cells	Foxc2	-0.458692	1.68048e-14
Endothelial Cells	Prrx2	-0.459096	2.20492e-12
Endothelial Cells	Olig2	-0.459675	7.83267e-11
Endothelial Cells	Dtx3	-0.460247	6.16901e-16
Endothelial Cells	Gjc2	-0.460787	3.84259e-14
Endothelial Cells	Tmem88b	-0.460804	7.30694e-13
Endothelial Cells	Gm17018	-0.461026	1.14895e-11
Endothelial Cells	Gde1	-0.462724	1.4495e-23
Endothelial Cells	Sh3gl3	-0.462943	3.01196e-14
Endothelial Cells	Ptp4a1	-0.463614	3.73458e-26
Endothelial Cells	Fkbp2	-0.463764	2.08907e-24
Endothelial Cells	mt-Cytb	-0.464804	4.72986e-56
Endothelial Cells	Atp6ap2	-0.464958	9.01419e-30
Endothelial Cells	Pcdh9	-0.465485	1.41869e-13
Endothelial Cells	Selenos	-0.466087	3.46542e-17
Endothelial Cells	Phyhipl	-0.469597	5.62104e-15
Endothelial Cells	Psap	-0.470512	6.84738e-31
Endothelial Cells	Sez6l2	-0.471135	2.96977e-15
Endothelial Cells	Olfml3	-0.471386	4.75029e-11
Endothelial Cells	Tubb4b	-0.471515	2.46002e-10
Endothelial Cells	Ndufc1	-0.471991	4.36971e-17
Endothelial Cells	S100a1	-0.472277	4.57647e-19
Endothelial Cells	Prps2	-0.473611	1.86509e-19
Endothelial Cells	Cntfr	-0.474241	4.64954e-15
Endothelial Cells	Kcne4	-0.47527	2.34429e-10
Endothelial Cells	Fstl1	-0.477993	4.01163e-14
Endothelial Cells	Reep5	-0.478224	3.6303e-24
Endothelial Cells	Nr2f2	-0.480017	2.27661e-13
Endothelial Cells	Cped1	-0.480834	6.77474e-15
Endothelial Cells	Ndufa12	-0.482096	3.02646e-21
Endothelial Cells	Fgfr1	-0.483184	9.44405e-14
Endothelial Cells	Apoe	-0.485399	0.000210033
Endothelial Cells	Mcee	-0.485579	5.9805e-17
Endothelial Cells	Lgi3	-0.485796	2.28344e-13
Endothelial Cells	Glrb	-0.4868	8.3988e-23
Endothelial Cells	Cops9	-0.487756	2.18946e-09
Endothelial Cells	Uqcrq	-0.488965	1.25914e-14
Endothelial Cells	Acot7	-0.489454	2.62173e-18
Endothelial Cells	Col3a1	-0.489492	1.1866e-09
Endothelial Cells	Ndufa4	-0.490067	0.00844565
Endothelial Cells	Romo1	-0.491319	4.2099e-22
Endothelial Cells	Evi2a	-0.491818	5.3637e-13
Endothelial Cells	Aebp1	-0.491832	4.36573e-21
Endothelial Cells	Mtch1	-0.492012	1.32323e-26
Endothelial Cells	Thyn1	-0.492605	1.4472e-17
Endothelial Cells	Fnbp1	-0.492792	2.07263e-16
Endothelial Cells	Tnfaip6	-0.493341	1.87802e-13
Endothelial Cells	Cpq	-0.493937	5.40719e-16
Endothelial Cells	Dnajb2	-0.493983	4.52115e-16
Endothelial Cells	Dusp26	-0.494428	2.43782e-15
Endothelial Cells	Kcna1	-0.497173	6.43513e-14
Endothelial Cells	Zeb2	-0.497366	1.72364e-21
Endothelial Cells	Fam213a	-0.497802	5.91541e-24
Endothelial Cells	Notch2	-0.499089	7.82987e-11
Endothelial Cells	Fscn1	-0.49937	9.90462e-18
Endothelial Cells	Smoc1	-0.501676	3.74316e-12
Endothelial Cells	Ndufa1	-0.503636	1.91049e-07
Endothelial Cells	mt-Nd4	-0.50524	1.97261e-53
Endothelial Cells	Tmem86a	-0.505375	4.00629e-14
Endothelial Cells	Atp5d	-0.506756	2.59235e-25
Endothelial Cells	Ctsb	-0.507007	1.66286e-41
Endothelial Cells	Atp5g3	-0.508737	3.98831e-18
Endothelial Cells	Tspan15	-0.510172	1.46207e-13
Endothelial Cells	Efnb3	-0.510968	1.53229e-17
Endothelial Cells	Fa2h	-0.511374	6.89373e-13
Endothelial Cells	Atp5o.1	-0.511622	8.88339e-10
Endothelial Cells	Efhd1	-0.51306	3.81864e-15
Endothelial Cells	Auts2	-0.513616	8.13008e-20
Endothelial Cells	Apoo	-0.513829	8.55242e-15
Endothelial Cells	Prr32	-0.514931	1.56616e-18
Endothelial Cells	Apbb1	-0.517368	1.45111e-21
Endothelial Cells	Uqcr11	-0.517694	2.02928e-14
Endothelial Cells	Pcbp4	-0.520419	1.36876e-24
Endothelial Cells	Slc12a2	-0.522038	1.15933e-30
Endothelial Cells	Slc1a3	-0.522357	0.000446114
Endothelial Cells	Atp5l	-0.52249	1.1575e-09
Endothelial Cells	Defb11	-0.523652	2.76333e-17
Endothelial Cells	Cd82	-0.524793	3.52098e-29
Endothelial Cells	Col12a1	-0.526069	1.17484e-13
Endothelial Cells	Sdc4	-0.527431	2.28161e-17
Endothelial Cells	Cox7c	-0.528202	1.63229e-27
Endothelial Cells	Lpar1	-0.531317	3.03771e-23
Endothelial Cells	Nudt4	-0.531389	3.65946e-22
Endothelial Cells	Cox6c	-0.532791	1.834e-23
Endothelial Cells	Colec12	-0.535609	1.11686e-06
Endothelial Cells	Aldoc	-0.536051	0.00579423
Endothelial Cells	Atpif1	-0.540958	8.27929e-18
Endothelial Cells	Slc23a2	-0.542259	9.03736e-13
Endothelial Cells	Mrps6	-0.545112	1.32447e-19
Endothelial Cells	Kcne2	-0.545734	3.32886e-17
Endothelial Cells	Tspan2	-0.546862	5.97089e-14
Endothelial Cells	Plekhb1	-0.548434	3.19414e-17
Endothelial Cells	Elob	-0.549778	1.36493e-08
Endothelial Cells	Gm14964	-0.551112	4.17356e-26
Endothelial Cells	Pdpn	-0.551362	6.34651e-25
Endothelial Cells	Arsg	-0.551553	1.51642e-30
Endothelial Cells	Metrn	-0.553375	2.93642e-26
Endothelial Cells	Cox8b	-0.553896	8.85159e-10
Endothelial Cells	Map1b	-0.553941	3.86653e-17
Endothelial Cells	Litaf	-0.555278	1.37489e-15
Endothelial Cells	Uqcr10	-0.557176	3.23979e-19
Endothelial Cells	Col6a1	-0.557809	4.6076e-19
Endothelial Cells	Pgk1	-0.558416	6.02162e-17
Endothelial Cells	Car14	-0.559666	2.93361e-35
Endothelial Cells	Pdlim2	-0.561383	1.72621e-18
Endothelial Cells	Pid1	-0.561854	6.97294e-19
Endothelial Cells	Rtn4	-0.562837	2.17937e-20
Endothelial Cells	Ugt8a	-0.565045	1.93866e-16
Endothelial Cells	Anxa1	-0.565822	4.29379e-08
Endothelial Cells	Slain1	-0.568294	3.21082e-20
Endothelial Cells	Oat	-0.568647	5.15766e-21
Endothelial Cells	Gpm6a	-0.574385	1.09938e-18
Endothelial Cells	Phlda1	-0.576556	0.00699604
Endothelial Cells	Ndufa11	-0.577439	3.58514e-18
Endothelial Cells	2019-09-07	-0.57774	6.95824e-13
Endothelial Cells	Hapln2	-0.57903	4.10819e-13
Endothelial Cells	Mxra8	-0.579103	1.55839e-19
Endothelial Cells	Atp1b2	-0.580365	7.42859e-15
Endothelial Cells	Josd2	-0.581044	3.87544e-17
Endothelial Cells	Rnf7	-0.584441	3.18179e-23
Endothelial Cells	Calm3	-0.585677	1.72078e-39
Endothelial Cells	Scd2	-0.586775	3.69622e-22
Endothelial Cells	Gnai1	-0.586968	3.64224e-24
Endothelial Cells	Pdgfrb	-0.587268	1.08499e-10
Endothelial Cells	Tecr	-0.588308	3.62813e-40
Endothelial Cells	G0s2	-0.590483	2.81533e-11
Endothelial Cells	Psat1	-0.591918	5.56093e-21
Endothelial Cells	Ndufv3	-0.592845	1.58574e-21
Endothelial Cells	Sec11c	-0.593592	3.75396e-10
Endothelial Cells	Snrpn	-0.594445	1.11452e-33
Endothelial Cells	Etv1	-0.595146	6.96507e-19
Endothelial Cells	Col9a3	-0.595739	2.82221e-18
Endothelial Cells	Itm2c	-0.598499	8.06713e-13
Endothelial Cells	Tmem151a	-0.598598	1.4053e-17
Endothelial Cells	Ndufa13	-0.60177	1.49023e-42
Endothelial Cells	Rdh5	-0.602369	1.77056e-17
Endothelial Cells	Cadm4	-0.603201	8.71689e-22
Endothelial Cells	Mid1ip1	-0.603321	9.42955e-25
Endothelial Cells	Mdk	-0.603833	8.39567e-17
Endothelial Cells	Tgfbi	-0.605861	2.79599e-13
Endothelial Cells	Nkx6-2	-0.606257	5.92677e-17
Endothelial Cells	Gapdh	-0.610309	1.79697e-34
Endothelial Cells	Gpc3	-0.612574	1.36595e-17
Endothelial Cells	Slc5a6	-0.613566	1.4963e-12
Endothelial Cells	Slc48a1	-0.613809	8.77079e-16
Endothelial Cells	Ogn	-0.614271	4.89643e-23
Endothelial Cells	Cab39l	-0.621727	1.00311e-15
Endothelial Cells	Gprc5b	-0.625152	4.06209e-21
Endothelial Cells	Col8a2	-0.627346	1.12141e-25
Endothelial Cells	Arl6ip1	-0.628868	1.80908e-24
Endothelial Cells	Elavl3	-0.631138	1.25523e-19
Endothelial Cells	Wfdc2	-0.632447	7.07125e-21
Endothelial Cells	Cd302	-0.63325	1.78182e-17
Endothelial Cells	Rnf13	-0.635892	7.58753e-23
Endothelial Cells	Epb41l3	-0.636525	1.86941e-23
Endothelial Cells	Gpr37	-0.64021	3.00881e-18
Endothelial Cells	Ncam1	-0.642212	1.77465e-20
Endothelial Cells	Pdgfra	-0.64326	3.96162e-20
Endothelial Cells	Desi1	-0.645662	5.30366e-16
Endothelial Cells	Slc26a2	-0.646781	1.76304e-10
Endothelial Cells	Syt11	-0.649555	1.38949e-16
Endothelial Cells	Aspa	-0.650073	1.82672e-24
Endothelial Cells	Col6a2	-0.650347	1.7661e-18
Endothelial Cells	Jam3	-0.652457	4.22053e-29
Endothelial Cells	Gjb1	-0.654383	3.85216e-18
Endothelial Cells	Marcksl1	-0.655033	2.39613e-17
Endothelial Cells	Ezr	-0.656605	7.15691e-23
Endothelial Cells	Phlda3	-0.656745	2.58331e-30
Endothelial Cells	Mapk8ip1	-0.66391	5.07056e-26
Endothelial Cells	Lrp1	-0.667015	3.0522e-25
Endothelial Cells	Tppp3	-0.667339	2.10099e-18
Endothelial Cells	Gas1	-0.668231	5.15016e-17
Endothelial Cells	Tspan3	-0.670956	5.16969e-53
Endothelial Cells	Mapt	-0.671409	3.78913e-21
Endothelial Cells	Foxd1	-0.671765	1.0579e-22
Endothelial Cells	Gjb2	-0.676777	2.18553e-14
Endothelial Cells	Rarres2	-0.681089	9.98589e-15
Endothelial Cells	Cox7b	-0.682655	1.30639e-17
Endothelial Cells	Sod3	-0.684074	5.58348e-19
Endothelial Cells	Lhfp	-0.685012	4.80124e-23
Endothelial Cells	Sfrp4	-0.686554	0.000249092
Endothelial Cells	Cd9	-0.686687	1.15184e-44
Endothelial Cells	Cmtm5	-0.687006	2.48483e-20
Endothelial Cells	Mpc1	-0.688412	1.2668e-43
Endothelial Cells	Mia	-0.68844	9.87129e-26
Endothelial Cells	Gstp1	-0.688836	2.58721e-21
Endothelial Cells	Bin1	-0.68972	4.0195e-19
Endothelial Cells	Gm13889	-0.690643	0.00929601
Endothelial Cells	Fabp5	-0.691222	1.25504e-20
Endothelial Cells	Lbp	-0.691955	1.51662e-33
Endothelial Cells	Sdc2	-0.707215	1.62859e-31
Endothelial Cells	Fbln1	-0.712132	5.73963e-23
Endothelial Cells	Zic1	-0.715061	1.64242e-32
Endothelial Cells	Hemk1	-0.715157	1.74679e-21
Endothelial Cells	S100a6	-0.71614	2.38053e-07
Endothelial Cells	Snhg11	-0.719503	5.86657e-10
Endothelial Cells	Kcnj13	-0.721338	1.37019e-21
Endothelial Cells	Pex5l	-0.72349	1.74069e-18
Endothelial Cells	Kl	-0.729516	2.51202e-20
Endothelial Cells	Opalin	-0.731495	2.97594e-12
Endothelial Cells	Slc25a4	-0.73448	8.88359e-69
Endothelial Cells	2019-09-08	-0.735304	1.81193e-25
Endothelial Cells	Mif	-0.742044	3.12331e-47
Endothelial Cells	Emp3	-0.743143	2.23713e-19
Endothelial Cells	Mag	-0.746428	3.71776e-15
Endothelial Cells	Phgdh	-0.747693	3.35616e-37
Endothelial Cells	Prelp	-0.748016	4.44308e-27
Endothelial Cells	Mt1	-0.748956	0.00506203
Endothelial Cells	Htra3	-0.749817	6.9115e-12
Endothelial Cells	Kctd13	-0.751993	8.92593e-21
Endothelial Cells	Tubb4a	-0.756668	9.21175e-14
Endothelial Cells	Pfn2	-0.759522	3.17567e-43
Endothelial Cells	Clic6	-0.775696	2.21331e-22
Endothelial Cells	Qdpr	-0.780866	6.3122e-08
Endothelial Cells	Usmg5	-0.783009	4.21319e-22
Endothelial Cells	Pcsk1n	-0.789017	7.37894e-25
Endothelial Cells	Gpx8	-0.790515	5.10718e-47
Endothelial Cells	Pebp1	-0.794833	1.31099e-52
Endothelial Cells	2010107E04Rik	-0.795533	6.04217e-28
Endothelial Cells	Stk39	-0.796521	3.02592e-49
Endothelial Cells	Timp2	-0.801207	1.89214e-59
Endothelial Cells	Mfap4	-0.806647	8.97422e-06
Endothelial Cells	Dbndd2	-0.806653	5.22512e-20
Endothelial Cells	Cox8a	-0.807149	2.52105e-39
Endothelial Cells	Csrp1	-0.813304	1.83007e-14
Endothelial Cells	Tsc22d4	-0.826272	1.45685e-35
Endothelial Cells	Rspo3	-0.826758	1.77893e-16
Endothelial Cells	Prdx5	-0.827019	1.29608e-34
Endothelial Cells	S100b	-0.828837	7.74876e-21
Endothelial Cells	Serpinf1	-0.83136	1.01735e-13
Endothelial Cells	Il33	-0.831636	1.19011e-23
Endothelial Cells	Gpm6b	-0.834496	3.60386e-34
Endothelial Cells	Fez1	-0.837451	1.05761e-19
Endothelial Cells	Tmeff2	-0.841692	1.44222e-37
Endothelial Cells	Shisa4	-0.849519	1.37626e-40
Endothelial Cells	Slc4a10	-0.852162	4.53794e-23
Endothelial Cells	Ppp1r14a	-0.856164	1.22331e-28
Endothelial Cells	Cox6b2	-0.859233	3.71123e-37
Endothelial Cells	Fth1	-0.860121	1.80379e-56
Endothelial Cells	Serping1	-0.875626	2.25296e-17
Endothelial Cells	Ermn	-0.8761	7.11862e-19
Endothelial Cells	Spint2	-0.89091	8.37595e-27
Endothelial Cells	Gstm5	-0.895106	3.69964e-60
Endothelial Cells	Pcp4	-0.901231	2.73995e-17
Endothelial Cells	Igfbp4	-0.903262	7.18912e-14
Endothelial Cells	Islr	-0.914961	2.07179e-27
Endothelial Cells	Mog	-0.927208	4.41957e-17
Endothelial Cells	2019-09-04	-0.930209	4.59482e-14
Endothelial Cells	Lmo4	-0.933577	4.78128e-11
Endothelial Cells	Ndrg2	-0.935487	4.4166e-63
Endothelial Cells	Nov	-0.938006	3.20073e-09
Endothelial Cells	Stmn4	-0.9387	1.63331e-17
Endothelial Cells	Mobp	-0.948341	2.44421e-18
Endothelial Cells	Folr1	-0.948645	2.68979e-22
Endothelial Cells	Ppp1r1b	-0.94891	6.17162e-28
Endothelial Cells	Perp	-0.953026	1.27912e-36
Endothelial Cells	Ank2	-0.957666	7.65482e-53
Endothelial Cells	Col1a1	-0.958346	2.22667e-18
Endothelial Cells	Slc22a17	-0.960465	1.63728e-53
Endothelial Cells	Car2	-0.973687	2.28728e-25
Endothelial Cells	Mbp	-0.976899	2.2163e-12
Endothelial Cells	Plpp3	-0.987484	6.04188e-32
Endothelial Cells	Sostdc1	-0.992543	3.7159e-24
Endothelial Cells	Slc47a1	-0.993062	4.65729e-19
Endothelial Cells	Cnp	-0.993719	1.25824e-17
Endothelial Cells	Olig1	-0.999346	5.33599e-24
Endothelial Cells	Nupr1	-0.999435	4.82811e-15
Endothelial Cells	Mdh1	-1.00051	2.32875e-48
Endothelial Cells	Dbi	-1.0145	3.67536e-63
Endothelial Cells	Cald1	-1.03192	1.37397e-17
Endothelial Cells	Emb	-1.05809	3.04339e-44
Endothelial Cells	Meg3	-1.0653	2.79558e-07
Endothelial Cells	Calml4	-1.06825	2.11298e-31
Endothelial Cells	Igfbp6	-1.07482	3.66425e-19
Endothelial Cells	Cldn11	-1.07572	9.70044e-31
Endothelial Cells	Nbl1	-1.08355	1.85556e-22
Endothelial Cells	Atp5g1	-1.08743	4.43261e-33
Endothelial Cells	Aplp1	-1.09133	2.60651e-24
Endothelial Cells	Col1a2	-1.09151	5.37517e-27
Endothelial Cells	Gjb6	-1.09846	5.46028e-23
Endothelial Cells	Efemp1	-1.10234	1.02509e-27
Endothelial Cells	Gm12840	-1.1026	2.30919e-07
Endothelial Cells	Cryab	-1.11064	6.64775e-72
Endothelial Cells	Cebpb	-1.11781	1.85659e-12
Endothelial Cells	F3	-1.11935	9.53225e-23
Endothelial Cells	Plp1	-1.12369	2.79667e-07
Endothelial Cells	Ckb	-1.13444	1.08531e-105
Endothelial Cells	Ldhb	-1.14453	4.79793e-50
Endothelial Cells	Trf	-1.16331	1.53128e-39
Endothelial Cells	Ptgds	-1.18131	8.06312e-51
Endothelial Cells	Pcolce	-1.23232	1.15527e-52
Endothelial Cells	Lgals1	-1.23518	5.82847e-53
Endothelial Cells	2900040C04Rik	-1.23775	2.53093e-22
Endothelial Cells	Mgp	-1.26223	8.77372e-11
Endothelial Cells	Bgn	-1.2666	2.17829e-30
Endothelial Cells	Clu	-1.29969	1.99751e-31
Endothelial Cells	Cd63	-1.34207	9.56374e-134
Endothelial Cells	Igfbp5	-1.36904	1.64021e-18
Endothelial Cells	Rbp1	-1.38974	3.05574e-51
Endothelial Cells	Fxyd1	-1.39707	3.40896e-53
Endothelial Cells	Myl9	-1.41464	3.15924e-09
Endothelial Cells	Atp1b1	-1.44866	3.53537e-56
Endothelial Cells	Spp1	-1.46951	8.97979e-09
Endothelial Cells	Gsn	-1.579	6.66797e-68
Endothelial Cells	Atp1a2	-1.6033	2.12352e-26
Endothelial Cells	Igfbp2	-1.72548	1.38032e-52
Endothelial Cells	Chchd10	-1.73047	1.84228e-36
Endothelial Cells	Mt3	-1.82108	1.30095e-33
Endothelial Cells	1500015O10Rik	-1.84838	1.68732e-55
Endothelial Cells	Enpp2	-1.85814	3.30921e-56
Endothelial Cells	Apod	-1.90071	3.73172e-25
Endothelial Cells	Dcn	-2.24106	1.05931e-07
Endothelial Cells	Vtn	-2.3394	8.56734e-10
Endothelial Cells	Ttr	-2.56093	1.00024e-13

## Sheet: Pericyte1
Cluster	Gene	Average log-Fold Change	Adjusted p-value
Pericyte1	Vtn	3.99135	4.44402e-105
Pericyte1	Rgs5	3.79629	4.98933e-239
Pericyte1	Higd1b	3.20177	8.06321e-274
Pericyte1	Ndufa4l2	3.19309	3.36897e-233
Pericyte1	Kcnj8	3.03679	0
Pericyte1	Cox4i2	2.82645	0
Pericyte1	Atp1a2	2.81407	4.08296e-82
Pericyte1	Rgs4	2.65474	1.44423e-219
Pericyte1	Ifitm1	2.56808	4.83679e-147
Pericyte1	Cald1	2.52668	9.48124e-48
Pericyte1	Pdgfrb	2.50954	4.55396e-156
Pericyte1	Art3	2.45856	5.41546e-234
Pericyte1	Atp13a5	2.40581	0
Pericyte1	Mfge8	2.33609	2.78523e-52
Pericyte1	P2ry14	2.33034	9.73884e-177
Pericyte1	Myl9	2.27108	2.51798e-106
Pericyte1	Sod3	2.26033	4.02275e-61
Pericyte1	Adap2os	2.16376	2.73666e-148
Pericyte1	Slc6a20a	2.15692	1.34876e-81
Pericyte1	Slc19a1	2.06181	4.98288e-67
Pericyte1	Abcc9	2.03992	1.20428e-221
Pericyte1	Rarres2	1.92045	6.40836e-69
Pericyte1	Atp1b2	1.91504	6.61155e-50
Pericyte1	Myo1b	1.87726	7.69469e-95
Pericyte1	Nbl1	1.80344	2.46973e-51
Pericyte1	Plxdc1	1.78909	8.19089e-132
Pericyte1	Ggt5	1.77197	1.8058e-78
Pericyte1	Ptn	1.76486	2.21287e-34
Pericyte1	Pth1r	1.74628	1.99688e-84
Pericyte1	Igfbp7	1.73916	3.62206e-43
Pericyte1	Pitpnc1	1.71572	3.09779e-39
Pericyte1	Gm13889	1.68428	6.55616e-52
Pericyte1	Notch3	1.67338	4.26593e-104
Pericyte1	Dmd	1.66016	4.71002e-87
Pericyte1	Gja4	1.65374	4.50397e-70
Pericyte1	Uchl1	1.64543	1.01225e-37
Pericyte1	Casq2	1.63001	2.13222e-125
Pericyte1	Aspn	1.61775	8.15228e-73
Pericyte1	Gm13861	1.60388	3.25791e-97
Pericyte1	Vstm4	1.59453	3.45752e-54
Pericyte1	Adap2	1.56204	2.29369e-101
Pericyte1	Il34	1.55099	3.31288e-59
Pericyte1	Sparcl1	1.55038	4.60245e-39
Pericyte1	Tbx3os1	1.54242	2.03351e-103
Pericyte1	Tnfaip1	1.52651	4.9662e-32
Pericyte1	Lhfp	1.52348	1.26412e-42
Pericyte1	Heyl	1.51913	1.01807e-100
Pericyte1	Dtx3	1.50797	2.19347e-21
Pericyte1	Gper1	1.50422	7.48153e-65
Pericyte1	43719	1.49863	3.60126e-28
Pericyte1	Ebf1	1.47861	2.24533e-26
Pericyte1	Tmem45a	1.45091	1.79588e-36
Pericyte1	Nodal	1.42453	1.91788e-151
Pericyte1	Pde8b	1.41982	6.16343e-102
Pericyte1	Slc38a11	1.41872	5.19774e-82
Pericyte1	Gucy1b3	1.38185	6.81621e-53
Pericyte1	Car4	1.37796	3.12279e-31
Pericyte1	Pid1	1.36972	5.31678e-16
Pericyte1	Hspa2	1.36409	3.41552e-09
Pericyte1	Enpep	1.35569	3.80789e-68
Pericyte1	Pla1a	1.35417	4.98669e-124
Pericyte1	Eva1b	1.33617	3.37156e-16
Pericyte1	Gjc1	1.32832	2.09246e-33
Pericyte1	Ggt1	1.32005	2.157e-62
Pericyte1	Dlc1	1.31855	1.19469e-26
Pericyte1	Pdzd2	1.31848	2.8329e-16
Pericyte1	Efhd2	1.3058	1.57312e-21
Pericyte1	Ace2	1.30421	4.67404e-139
Pericyte1	Lbh	1.29683	1.21636e-16
Pericyte1	Foxs1	1.28357	4.06566e-62
Pericyte1	Ecm2	1.28095	6.62698e-36
Pericyte1	Ptk2	1.26496	2.59712e-13
Pericyte1	Slc22a8	1.26353	5.57354e-21
Pericyte1	Sdc3	1.26042	5.34914e-42
Pericyte1	S1pr3	1.25622	1.5866e-52
Pericyte1	Plxdc2	1.25025	3.70625e-11
Pericyte1	Rasgrp2	1.22634	6.7486e-27
Pericyte1	Cd248	1.21439	1.50346e-61
Pericyte1	Ano1	1.21359	3.22429e-56
Pericyte1	Adora2a	1.20707	2.8401e-54
Pericyte1	Axl	1.20533	6.5552e-23
Pericyte1	Sdc2	1.19506	3.82049e-14
Pericyte1	Tagln2	1.18822	5.50369e-16
Pericyte1	Coro1b	1.17788	2.86129e-06
Pericyte1	Pde4d	1.17508	1.59258e-50
Pericyte1	Meg3	1.17393	3.54516e-43
Pericyte1	Lamc1	1.16769	2.24905e-07
Pericyte1	Gng11	1.16739	1.36728e-18
Pericyte1	Cthrc1	1.1673	1.49706e-13
Pericyte1	Rbpms	1.1589	1.84494e-17
Pericyte1	Gucy1b1	1.15538	3.35928e-35
Pericyte1	Arhgdib	1.15392	4.77086e-26
Pericyte1	Hrct1	1.15121	8.32032e-25
Pericyte1	Ackr3	1.13607	5.40324e-15
Pericyte1	Slco3a1	1.13433	3.76712e-07
Pericyte1	Pcdh18	1.13196	1.78553e-75
Pericyte1	Rem1	1.13135	3.74871e-107
Pericyte1	Cspg4	1.12645	7.42126e-42
Pericyte1	Itgb5	1.12264	1.67775e-13
Pericyte1	Oaz2	1.11578	2.86906e-12
Pericyte1	Zic1	1.10583	6.23455e-13
Pericyte1	Hspa1a	1.10538	2.66772e-07
Pericyte1	Slc9a3r1	1.10178	0.00215739
Pericyte1	Gm9780	1.10102	2.395e-20
Pericyte1	Phlda1	1.10054	7.20085e-14
Pericyte1	Gm11713	1.07844	6.67807e-10
Pericyte1	Perp	1.07833	5.82362e-11
Pericyte1	Tmem109	1.07414	0.00304231
Pericyte1	Vasp	1.07342	4.86574e-08
Pericyte1	Limd1	1.07236	6.40968e-09
Pericyte1	Mef2c	1.06197	5.71704e-19
Pericyte1	Itga7	1.05998	4.33319e-46
Pericyte1	Itga1	1.04782	5.89633e-16
Pericyte1	Tbxa2r	1.04264	1.56508e-29
Pericyte1	Egflam	1.04155	7.90336e-33
Pericyte1	Nr1h3	1.03776	9.76701e-34
Pericyte1	Zic4	1.03716	2.85088e-12
Pericyte1	Oaf	1.03166	8.39221e-11
Pericyte1	Myh9	1.02134	0.000338835
Pericyte1	Snrk	1.01971	4.39503e-09
Pericyte1	Ddit4l	1.01493	5.67578e-26
Pericyte1	Comt	1.00612	0.000224233
Pericyte1	Bcr	1.00208	0.0166674
Pericyte1	Tnfrsf21	0.998064	1.36386e-28
Pericyte1	Hic1	0.99518	1.21221e-15
Pericyte1	Angptl2	0.986815	1.0458e-19
Pericyte1	Trpc3	0.980274	2.88504e-74
Pericyte1	Tns1	0.976615	1.89063e-08
Pericyte1	Colec12	0.976238	9.68465e-21
Pericyte1	Ifi203	0.976154	9.28444e-20
Pericyte1	Atp2a3	0.973703	1.71546e-38
Pericyte1	Nid1	0.972167	1.49761e-10
Pericyte1	Rrad	0.968067	2.92907e-23
Pericyte1	Slc16a12	0.967016	4.01842e-23
Pericyte1	Kctd1	0.96609	1.13301e-17
Pericyte1	Gprc5c	0.961758	2.9936e-21
Pericyte1	Gpx8	0.957044	0.00237633
Pericyte1	Fry	0.956238	0.0348424
Pericyte1	43715	0.956191	2.55143e-11
Pericyte1	Gnb4	0.953893	0.000317762
Pericyte1	Arhgef17	0.953685	2.49508e-17
Pericyte1	Klhl23	0.934352	1.77481e-49
Pericyte1	Tbx2	0.934192	1.78349e-48
Pericyte1	Ankrd50	0.933686	2.68303e-19
Pericyte1	Serinc3	0.933067	6.80551e-08
Pericyte1	Gucy1a3	0.929405	3.85553e-23
Pericyte1	Ednra	0.926975	8.18366e-22
Pericyte1	Serpini1	0.922022	1.71616e-13
Pericyte1	Laptm4a	0.90771	7.86882e-09
Pericyte1	Cyth3	0.906992	0.0238166
Pericyte1	Itm2b	0.90578	8.86076e-28
Pericyte1	Pten	0.905196	0.0129409
Pericyte1	Ctdspl	0.90468	8.8109e-12
Pericyte1	4930523C07Rik	0.901408	2.64786e-08
Pericyte1	Plce1	0.89824	8.36396e-11
Pericyte1	Anxa5	0.885505	0.00157359
Pericyte1	Slc30a10	0.884834	4.22626e-51
Pericyte1	Bgn	0.883724	7.65857e-15
Pericyte1	Mylk	0.882708	2.20454e-35
Pericyte1	Rcsd1	0.879442	1.86786e-13
Pericyte1	Saa2	0.879188	9.75309e-86
Pericyte1	F2r	0.878094	1.38851e-22
Pericyte1	Nr2f2	0.876036	0.00070453
Pericyte1	Esam	0.87456	1.9939e-16
Pericyte1	Eif4e3	0.870337	1.73426e-11
Pericyte1	Prss23	0.869051	0.000121549
Pericyte1	Arhgap42	0.868462	3.23681e-16
Pericyte1	Tfpi	0.86569	2.79001e-05
Pericyte1	Filip1l	0.865474	4.25276e-26
Pericyte1	Naalad2	0.861743	1.45712e-27
Pericyte1	Itpr1	0.861295	0.0114335
Pericyte1	Plekhg2	0.85882	9.7092e-06
Pericyte1	Akap7	0.854188	0.000768209
Pericyte1	Inpp4b	0.85388	6.96491e-46
Pericyte1	Marcks	0.853359	2.17443e-08
Pericyte1	Sgip1	0.849467	2.62098e-12
Pericyte1	Cdh2	0.849404	0.00392554
Pericyte1	Cp	0.847041	8.75805e-09
Pericyte1	Tmco1	0.846834	0.0159643
Pericyte1	Cnn2	0.845114	4.66086e-05
Pericyte1	Ajuba	0.840821	3.62942e-14
Pericyte1	Emp2	0.834448	0.00272092
Pericyte1	Plat	0.83368	0.000301301
Pericyte1	Tbc1d1	0.831184	3.4697e-06
Pericyte1	Des	0.829271	3.24928e-09
Pericyte1	Sfrp2	0.829001	9.98637e-58
Pericyte1	C1qtnf2	0.828218	5.26902e-15
Pericyte1	Chn1	0.827256	1.94252e-13
Pericyte1	Notch1	0.818498	2.49612e-05
Pericyte1	Foxf2	0.808941	0.00180354
Pericyte1	Gm15261	0.801162	7.40898e-06
Pericyte1	Pald1	0.795946	7.18761e-13
Pericyte1	Mir143hg	0.794213	2.99615e-22
Pericyte1	Ehd3	0.79299	0.029677
Pericyte1	Lin7a	0.788367	4.04468e-52
Pericyte1	Trpv2	0.786837	1.11664e-14
Pericyte1	Zbtb20	0.786507	0.0339515
Pericyte1	Ece1	0.784691	0.00229588
Pericyte1	Prkar1a	0.778389	0.0172842
Pericyte1	Anpep	0.777851	3.8635e-08
Pericyte1	Arhgap29	0.774899	0.0424387
Pericyte1	Sipa1	0.770708	3.08019e-05
Pericyte1	Csk	0.766721	0.00399289
Pericyte1	Tm4sf1	0.766619	1.14114e-13
Pericyte1	Rasl12	0.766589	5.5049e-13
Pericyte1	Cdc42ep4	0.765815	0.000687014
Pericyte1	Rbms1	0.763745	0.00923524
Pericyte1	Ptp4a3	0.760574	0.0165924
Pericyte1	Sparc	0.754698	2.26032e-09
Pericyte1	Epb41	0.753535	1.70581e-07
Pericyte1	Pck2	0.75206	0.0124298
Pericyte1	Tmem136	0.741826	4.62417e-09
Pericyte1	Son	0.730585	0.000364028
Pericyte1	Gcnt2	0.725474	0.000133248
Pericyte1	Ntn1	0.724599	3.15406e-05
Pericyte1	Stard8	0.724516	3.65023e-09
Pericyte1	Smim3	0.723788	0.00401456
Pericyte1	Ifitm2	0.721085	1.30171e-07
Pericyte1	Pard6g	0.719814	0.00946616
Pericyte1	Rapgef5	0.714807	1.80254e-06
Pericyte1	Utrn	0.708454	0.0195428
Pericyte1	Serpinh1	0.69957	0.0227301
Pericyte1	Fads3	0.694946	4.42849e-08
Pericyte1	Rbms3	0.692773	1.53529e-05
Pericyte1	Lama2	0.687992	0.00611736
Pericyte1	Arhgap6	0.68276	6.56084e-18
Pericyte1	Btg1	0.672457	0.00202473
Pericyte1	Adgre5	0.666545	0.0178301
Pericyte1	Il13ra1	0.663707	0.00313976
Pericyte1	Dock6	0.662883	0.000146782
Pericyte1	Syde1	0.659285	0.00379263
Pericyte1	Tbx3	0.658522	0.000709239
Pericyte1	Tagln3	0.656496	1.17191e-07
Pericyte1	Gfra2	0.65391	1.16645e-16
Pericyte1	Wbscr17	0.650659	7.66881e-29
Pericyte1	Gng2	0.647446	4.80196e-09
Pericyte1	Crip2	0.641534	3.81438e-05
Pericyte1	Cygb	0.630555	2.16106e-05
Pericyte1	Plac9b	0.619722	1.05963e-05
Pericyte1	Tifa	0.615406	0.0450995
Pericyte1	Col4a1	0.613267	0.000633982
Pericyte1	Xpc	0.607825	0.00263103
Pericyte1	Rtn4rl1	0.605183	4.03625e-05
Pericyte1	Cbfa2t3	0.603495	0.000299661
Pericyte1	Gm12002	0.595668	6.144e-33
Pericyte1	Lamc3	0.588676	6.11065e-09
Pericyte1	Gpsm3	0.586422	0.0134228
Pericyte1	Pcdh19	0.578655	0.000326862
Pericyte1	Kcnmb1	0.574871	1.18855e-28
Pericyte1	Pde4c	0.572025	3.44228e-38
Pericyte1	Tmsb4x	0.56658	2.48273e-08
Pericyte1	Eps8	0.561572	1.9341e-07
Pericyte1	Pde1a	0.554073	0.00770537
Pericyte1	Hey2	0.550245	4.74981e-06
Pericyte1	Pitpnm2	0.549598	5.94229e-07
Pericyte1	Ifitm3	0.546037	4.32183e-06
Pericyte1	Rasl11a	0.545299	3.2963e-09
Pericyte1	43712	0.544312	1.78484e-07
Pericyte1	Nrarp	0.524569	1.86284e-05
Pericyte1	Emcn	0.522488	0.00012537
Pericyte1	H3f3b	0.51867	3.98338e-06
Pericyte1	Asap2	0.516076	0.0179912
Pericyte1	Trpc4	0.507804	1.6353e-22
Pericyte1	Prkar1b	0.495746	4.74383e-14
Pericyte1	Mndal	0.492238	0.00662318
Pericyte1	Ggta1	0.488664	4.70908e-05
Pericyte1	Cd81	0.475203	8.96799e-07
Pericyte1	Nupr1	0.473263	1.4305e-05
Pericyte1	Malat1	0.469239	2.16142e-08
Pericyte1	AW011738	0.460944	7.50895e-11
Pericyte1	Gucy1a1	0.455803	1.8454e-09
Pericyte1	Tpm2	0.447204	1.32477e-05
Pericyte1	Apold1	0.446236	7.93502e-06
Pericyte1	Pkia	0.438398	0.0276842
Pericyte1	Ppp1r14a	0.412148	0.00126009
Pericyte1	Grm7	0.412094	5.94587e-08
Pericyte1	Cst3	0.405409	4.85078e-09
Pericyte1	Carmn	0.383197	1.4667e-16
Pericyte1	Hspb1	0.378179	0.000169683
Pericyte1	Cdk6	0.364109	0.0234142
Pericyte1	Lrrc75a	0.357078	6.87182e-10
Pericyte1	Enpp5	-0.295986	0.039477
Pericyte1	Tmem147	-0.299779	0.0334112
Pericyte1	Tkt	-0.308499	0.0427939
Pericyte1	Ywhae	-0.333214	0.0494162
Pericyte1	Eif3k	-0.341109	0.0223785
Pericyte1	Arl2	-0.350911	0.0112682
Pericyte1	Dynll2	-0.363287	0.0312099
Pericyte1	Rps23	-0.367778	0.0155087
Pericyte1	Aes	-0.374087	0.0456598
Pericyte1	mt-Co1	-0.391294	0.00689698
Pericyte1	Srp14	-0.393577	0.0132927
Pericyte1	Mtch1	-0.396981	0.0150934
Pericyte1	Smdt1	-0.397145	0.0075958
Pericyte1	Cmpk1	-0.397169	0.0315841
Pericyte1	Glo1	-0.401307	0.0148618
Pericyte1	Fbxo7	-0.405539	0.0453999
Pericyte1	Mrpl33	-0.405557	0.0154236
Pericyte1	Mrps33	-0.40923	0.00168159
Pericyte1	mt-Nd4l	-0.411503	0.0220099
Pericyte1	Rpl23	-0.423278	0.0138229
Pericyte1	Svip	-0.427797	0.0260665
Pericyte1	Add3	-0.430044	0.0322507
Pericyte1	Tpt1	-0.431074	0.0108973
Pericyte1	S100a13	-0.431981	0.00688391
Pericyte1	Rps29	-0.435605	0.00348532
Pericyte1	Uqcc2	-0.435633	0.00146991
Pericyte1	Rps20	-0.441003	0.0285119
Pericyte1	Hint1	-0.443173	0.0419579
Pericyte1	Rpl30	-0.449485	0.0446644
Pericyte1	Auh	-0.450219	0.00786262
Pericyte1	Eef1a1	-0.452252	0.000283582
Pericyte1	Sfr1	-0.452902	0.038267
Pericyte1	Scnm1	-0.456724	0.0147343
Pericyte1	Acyp1	-0.457998	0.0246306
Pericyte1	Acot13	-0.462722	0.0225051
Pericyte1	Pet100	-0.463638	0.00841212
Pericyte1	Usp50	-0.463664	0.00775924
Pericyte1	Bbip1	-0.471222	0.0271853
Pericyte1	Pdcd5	-0.479761	0.0357258
Pericyte1	Bet1	-0.480252	0.0192702
Pericyte1	Ubl3	-0.488075	0.0356727
Pericyte1	1500011B03Rik	-0.488752	0.0160596
Pericyte1	Osbpl1a	-0.494695	0.00780889
Pericyte1	Rps12-ps3	-0.496413	0.0367359
Pericyte1	Npdc1	-0.498711	0.0122882
Pericyte1	Rps3	-0.500955	0.00489895
Pericyte1	Metrn	-0.50155	0.0139808
Pericyte1	Smim1	-0.510098	0.0138928
Pericyte1	Fdx1	-0.511974	0.0289152
Pericyte1	Abhd17b	-0.514598	0.0238354
Pericyte1	Gm10036	-0.517525	0.0303948
Pericyte1	Arpc1a	-0.520302	0.0455182
Pericyte1	Rexo2	-0.52041	0.0031787
Pericyte1	Clic4	-0.53109	0.0268297
Pericyte1	Ndufa3	-0.536384	0.00373392
Pericyte1	Lamtor4	-0.536866	0.0028653
Pericyte1	Rnf130	-0.541834	0.0240198
Pericyte1	Gpx4	-0.542233	0.00316114
Pericyte1	Psmb1	-0.546837	0.000526635
Pericyte1	Tmcc3	-0.548271	0.0123718
Pericyte1	Arsg	-0.55229	0.00862144
Pericyte1	Tubb4b	-0.556987	0.000598794
Pericyte1	Rplp0	-0.557363	0.00065064
Pericyte1	Limch1	-0.558688	0.0195993
Pericyte1	Ubl5	-0.559291	0.00250157
Pericyte1	Mien1	-0.565725	0.000229479
Pericyte1	Rassf2	-0.566896	0.0107264
Pericyte1	Rnf7	-0.568522	0.011348
Pericyte1	Rcan2	-0.578275	0.0452826
Pericyte1	Tnfaip6	-0.578362	0.026193
Pericyte1	Pik3ip1	-0.582884	0.00402245
Pericyte1	Uqcrh	-0.583141	0.00143552
Pericyte1	Rpl32	-0.584515	0.000355321
Pericyte1	Tecr	-0.586309	4.31469e-05
Pericyte1	Agpat4	-0.590062	0.0135001
Pericyte1	Atp6v0b	-0.592751	1.53704e-05
Pericyte1	1810058I24Rik	-0.595144	0.000134278
Pericyte1	Atp1b3	-0.595601	0.0276429
Pericyte1	Tomm7	-0.596834	0.0279074
Pericyte1	Rpl41	-0.602223	3.46975e-07
Pericyte1	Sccpdh	-0.607168	0.0113687
Pericyte1	Trim2	-0.607975	0.0345589
Pericyte1	Arl2bp	-0.608665	0.00125994
Pericyte1	Cisd1	-0.611504	0.000102043
Pericyte1	Ezr	-0.613004	0.0223704
Pericyte1	Sh3bgrl3	-0.617457	0.000938275
Pericyte1	Tpm3	-0.620154	0.0423963
Pericyte1	Elovl7	-0.622186	0.00262566
Pericyte1	Gnai1	-0.627976	0.0400462
Pericyte1	Mpc1	-0.629828	0.00427866
Pericyte1	Abca2	-0.630437	0.00799622
Pericyte1	Dctn3	-0.630443	5.31804e-06
Pericyte1	Higd1a	-0.63196	9.06784e-06
Pericyte1	Fkbp1a	-0.635	2.11582e-05
Pericyte1	Fgfr2	-0.639514	0.0212931
Pericyte1	Rplp1	-0.648047	4.69391e-06
Pericyte1	Gpx1	-0.648773	0.00213589
Pericyte1	Hebp1	-0.649748	0.0103069
Pericyte1	Pfn2	-0.652824	0.0086449
Pericyte1	Slc44a1	-0.653177	0.0228439
Pericyte1	Efnb3	-0.660106	0.0200307
Pericyte1	Gas6	-0.662605	0.0231581
Pericyte1	Slc48a1	-0.672352	0.0399846
Pericyte1	Polr2l	-0.673992	2.20851e-05
Pericyte1	Pebp1	-0.674787	0.00012103
Pericyte1	Carhsp1	-0.675036	0.00928302
Pericyte1	Sgk1	-0.675843	0.000695351
Pericyte1	Taldo1	-0.676325	0.0162709
Pericyte1	Pacs2	-0.676591	0.00615964
Pericyte1	Cpe	-0.678998	0.0137353
Pericyte1	Gde1	-0.681138	8.70688e-05
Pericyte1	Bpgm	-0.688984	0.0013491
Pericyte1	Auts2	-0.690979	0.00600837
Pericyte1	Cab39l	-0.692013	0.019619
Pericyte1	Efhd1	-0.697859	0.0360869
Pericyte1	Tmbim1	-0.699861	0.00273408
Pericyte1	Cd82	-0.702211	0.00044377
Pericyte1	Atox1	-0.706901	0.000373533
Pericyte1	Acot7	-0.707003	0.0208017
Pericyte1	Vmp1	-0.712408	0.028274
Pericyte1	Tob1	-0.721186	6.51498e-05
Pericyte1	Phlda3	-0.722235	0.000989779
Pericyte1	Fscn1	-0.727102	0.0245288
Pericyte1	Ncam1	-0.72873	0.0316817
Pericyte1	Wscd1	-0.742325	0.0492186
Pericyte1	Rps27a	-0.742656	1.3675e-11
Pericyte1	Gjb1	-0.763336	0.0489279
Pericyte1	Hmgn2	-0.767621	0.00469489
Pericyte1	Gstm5	-0.782153	2.52091e-05
Pericyte1	Gjc3	-0.791155	0.0175699
Pericyte1	Edil3	-0.793324	0.0152368
Pericyte1	S100a10	-0.805023	0.0177597
Pericyte1	Qk	-0.810765	0.0186239
Pericyte1	Tmeff1	-0.812379	0.00042184
Pericyte1	Evi2a	-0.826676	0.0415719
Pericyte1	Hist1h2bc	-0.85201	4.59429e-08
Pericyte1	Atp1a1	-0.854099	2.85408e-08
Pericyte1	Sirt2	-0.868312	0.000295479
Pericyte1	Pmp22	-0.871485	0.000113478
Pericyte1	Nfix	-0.872196	5.12145e-06
Pericyte1	Gltp	-0.874844	0.00304086
Pericyte1	Grb14	-0.874998	0.0251661
Pericyte1	Psat1	-0.880087	0.00209422
Pericyte1	Gprc5b	-0.887812	0.00107167
Pericyte1	Ugt8a	-0.896255	0.00937625
Pericyte1	Rtn4	-0.898699	2.89422e-05
Pericyte1	Abcg2	-0.916624	0.0170139
Pericyte1	Slc22a17	-0.920763	2.73055e-05
Pericyte1	Kif1b	-0.927594	0.000144426
Pericyte1	Prnp	-0.932228	2.58854e-07
Pericyte1	Gsta4	-0.933298	0.000422925
Pericyte1	Car14	-0.936552	9.96587e-08
Pericyte1	Tsc22d4	-0.95135	0.00282131
Pericyte1	Pcsk1n	-0.990076	0.0206154
Pericyte1	Nkx6-2	-1.00955	0.00168925
Pericyte1	Ttll7	-1.01584	0.00141259
Pericyte1	Fabp5	-1.01753	0.004189
Pericyte1	Ank2	-1.01894	0.000146644
Pericyte1	Timp2	-1.02138	1.23969e-08
Pericyte1	Emb	-1.02341	0.000766362
Pericyte1	Aspa	-1.02824	1.16828e-05
Pericyte1	Desi1	-1.03308	0.00409688
Pericyte1	Sec11c	-1.03471	0.000480066
Pericyte1	Plekhb1	-1.03792	0.00137762
Pericyte1	Sez6l2	-1.05679	0.00904616
Pericyte1	Pla2g16	-1.05742	2.69471e-09
Pericyte1	Ndrg1	-1.06108	3.62759e-07
Pericyte1	Pex5l	-1.06527	0.0151046
Pericyte1	Id1	-1.0661	0.0342236
Pericyte1	Ramp2	-1.07028	0.000889739
Pericyte1	Kctd13	-1.07404	0.0483547
Pericyte1	Cdkn1a	-1.09735	0.0106375
Pericyte1	Slain1	-1.09908	0.000231644
Pericyte1	S100b	-1.10219	0.001532
Pericyte1	Phgdh	-1.10265	1.02473e-06
Pericyte1	Il33	-1.10741	0.00443455
Pericyte1	Ttyh2	-1.11202	0.00384851
Pericyte1	Slc6a6	-1.11361	8.21181e-05
Pericyte1	S100a1	-1.12316	5.3603e-12
Pericyte1	Id2	-1.14682	0.00110179
Pericyte1	Gpr37	-1.17429	0.000918087
Pericyte1	Bin1	-1.18757	0.00437614
Pericyte1	Shisa4	-1.20023	5.65057e-07
Pericyte1	Neat1	-1.21406	1.68557e-08
Pericyte1	Ly6e	-1.22295	0.00853743
Pericyte1	Tmeff2	-1.22422	2.95918e-07
Pericyte1	Ppp1r16b	-1.23617	7.24723e-05
Pericyte1	Cmtm5	-1.23707	0.000239163
Pericyte1	Ermn	-1.23916	0.0218887
Pericyte1	Tubb4a	-1.25773	0.0129984
Pericyte1	Scd2	-1.27352	0.000176944
Pericyte1	Tspan2	-1.27979	0.000119166
Pericyte1	Opalin	-1.28186	0.0310499
Pericyte1	Tspan13	-1.30196	0.000309779
Pericyte1	S100a16	-1.30403	1.7241e-11
Pericyte1	Clu	-1.3314	0.00185247
Pericyte1	Fth1	-1.34579	3.26086e-15
Pericyte1	Ckb	-1.36334	1.26047e-13
Pericyte1	Rbp1	-1.37127	1.79886e-06
Pericyte1	Mt2	-1.37997	0.016681
Pericyte1	Dbi	-1.38147	4.90819e-13
Pericyte1	Atp1b1	-1.38552	6.07757e-06
Pericyte1	Pllp	-1.41728	3.17731e-06
Pericyte1	Gadd45g	-1.43812	0.000393554
Pericyte1	Apoe	-1.44736	4.07899e-13
Pericyte1	Cd9	-1.46546	9.44027e-17
Pericyte1	Olig1	-1.46816	0.00194178
Pericyte1	Id3	-1.51249	7.46176e-08
Pericyte1	Klf2	-1.53359	0.00520436
Pericyte1	Itm2a	-1.54549	9.0549e-06
Pericyte1	Mobp	-1.54556	0.00495178
Pericyte1	Bsg	-1.55896	2.57158e-07
Pericyte1	Fxyd5	-1.5662	0.0020759
Pericyte1	Mt1	-1.5786	9.34344e-09
Pericyte1	Stmn4	-1.59979	0.000781081
Pericyte1	Mog	-1.61311	4.40602e-05
Pericyte1	Ndufa4	-1.63743	3.60578e-19
Pericyte1	Glul	-1.64018	4.64873e-16
Pericyte1	Igfbp2	-1.66668	8.61721e-05
Pericyte1	Mag	-1.70799	0.00152612
Pericyte1	Qdpr	-1.74466	4.51137e-07
Pericyte1	Stmn1	-1.75634	1.12802e-07
Pericyte1	Car2	-1.79437	9.1757e-10
Pericyte1	Mt3	-1.80711	0.000564093
Pericyte1	Slc38a2	-1.84663	3.87963e-11
Pericyte1	Cnp	-1.85836	0.0145656
Pericyte1	1500015O10Rik	-1.86507	7.23735e-07
Pericyte1	Apod	-1.92569	0.00396706
Pericyte1	Csrp1	-1.94032	3.57338e-11
Pericyte1	Cldn11	-1.94401	1.00981e-07
Pericyte1	Gsn	-2.00192	5.27133e-12
Pericyte1	Mbp	-2.02684	0.0123077
Pericyte1	Mal	-2.02801	2.99388e-07
Pericyte1	Trf	-2.11836	1.29333e-08
Pericyte1	Aplp1	-2.1663	2.54182e-07
Pericyte1	Ptgds	-2.21483	2.27981e-09
Pericyte1	Enpp2	-2.66719	2.25019e-14

## Sheet: Pericyte2
Cluster	Gene	Average log-Fold Change	Adjusted p-value
Pericyte2	Acta2	4.55821	5.14124e-182
Pericyte2	Tagln	4.10989	3.20588e-236
Pericyte2	Crip1	3.77033	1.46309e-47
Pericyte2	Myl9	3.50116	8.56478e-91
Pericyte2	Tpm2	3.20829	1.59508e-146
Pericyte2	Gm13889	3.17927	2.12838e-82
Pericyte2	Myh11	2.70916	0
Pericyte2	Mustn1	2.67293	5.33837e-236
Pericyte2	Mylk	2.63189	7.08603e-151
Pericyte2	Rrad	2.38412	5.74664e-144
Pericyte2	Sncg	2.33731	8.76071e-150
Pericyte2	Tpm1	2.28498	3.546e-39
Pericyte2	Pln	2.27635	0
Pericyte2	Des	2.16321	7.65091e-228
Pericyte2	Rasl11a	2.14336	4.97619e-95
Pericyte2	Cebpb	2.13882	8.6671e-34
Pericyte2	Flna	2.13843	3.71027e-60
Pericyte2	Errfi1	2.07222	8.29326e-31
Pericyte2	Myl6	1.96768	1.49734e-30
Pericyte2	Crispld2	1.96681	2.89529e-51
Pericyte2	Rasd1	1.94455	1.37824e-44
Pericyte2	Rgs4	1.87051	6.14358e-97
Pericyte2	Ptrf	1.86602	9.6128e-34
Pericyte2	Gper1	1.84706	9.67297e-123
Pericyte2	Cald1	1.83851	7.26925e-35
Pericyte2	Lmod1	1.80833	7.99311e-295
Pericyte2	Sparcl1	1.79638	6.34167e-34
Pericyte2	Dstn	1.72709	1.01031e-27
Pericyte2	Notch3	1.72501	4.88456e-155
Pericyte2	Mef2c	1.72312	6.69906e-68
Pericyte2	Wtip	1.67899	1.36282e-151
Pericyte2	Mfge8	1.67245	1.81154e-33
Pericyte2	Vim	1.61735	1.43531e-24
Pericyte2	Gm13861	1.60614	1.49812e-128
Pericyte2	Pde3a	1.58868	1.86481e-226
Pericyte2	Fosl2	1.58052	2.2539e-33
Pericyte2	Emd	1.57945	3.38383e-18
Pericyte2	Ptp4a3	1.57792	1.31452e-41
Pericyte2	Lbh	1.50927	4.10817e-46
Pericyte2	Otud1	1.49902	2.89199e-11
Pericyte2	Nrip2	1.47435	6.51776e-143
Pericyte2	Actn1	1.47194	6.72694e-40
Pericyte2	Sorbs2	1.46643	3.37728e-55
Pericyte2	Txndc11	1.46554	7.99004e-21
Pericyte2	Vps37b	1.46017	1.86945e-31
Pericyte2	Aspn	1.45202	3.43416e-107
Pericyte2	4930523C07Rik	1.44508	6.06611e-46
Pericyte2	Hspb2	1.43946	4.8431e-68
Pericyte2	Rgs5	1.43771	5.26177e-46
Pericyte2	Bcam	1.43659	7.93032e-29
Pericyte2	Nr4a1	1.43658	1.53926e-27
Pericyte2	Mcam	1.43207	6.87328e-38
Pericyte2	Ppp1r15a	1.41198	1.98051e-22
Pericyte2	Atf5	1.4048	5.79165e-11
Pericyte2	Gadd45b	1.38458	5.86986e-06
Pericyte2	Rock1	1.37513	3.06359e-23
Pericyte2	Crim1	1.37419	3.58926e-34
Pericyte2	Bcr	1.37202	4.61914e-57
Pericyte2	Gem	1.35859	1.49578e-48
Pericyte2	Cnn1	1.35794	1.65445e-166
Pericyte2	Ccrl2	1.34515	9.70132e-26
Pericyte2	Filip1	1.32103	5.1193e-60
Pericyte2	Sdc4	1.32098	9.9101e-13
Pericyte2	Nexn	1.31818	2.33917e-130
Pericyte2	Ppp1r12a	1.31721	7.67745e-19
Pericyte2	Tinagl1	1.2992	1.583e-20
Pericyte2	Filip1l	1.29765	3.5775e-89
Pericyte2	Tbc1d1	1.29203	8.29659e-24
Pericyte2	Tuba1c	1.28909	8.45728e-17
Pericyte2	Asb2	1.2729	2.89167e-252
Pericyte2	Palld	1.2727	9.96592e-131
Pericyte2	Gja4	1.27262	1.54267e-71
Pericyte2	Nr4a2	1.27219	7.81993e-32
Pericyte2	Map1b	1.27159	2.58876e-22
Pericyte2	Snhg18	1.26649	1.03556e-32
Pericyte2	Rasgrp2	1.23932	5.6037e-30
Pericyte2	Foxs1	1.23517	1.27521e-53
Pericyte2	Atf3	1.22957	1.19123e-21
Pericyte2	Pdlim3	1.22735	2.6701e-200
Pericyte2	Slc38a11	1.21584	3.23665e-136
Pericyte2	Siah2	1.21447	8.11831e-14
Pericyte2	Lmna	1.20864	1.70255e-16
Pericyte2	Ppp1r12b	1.17783	1.53859e-37
Pericyte2	Btg2	1.17663	8.53284e-17
Pericyte2	Tns1	1.17267	8.00628e-28
Pericyte2	Higd1b	1.15994	7.45158e-54
Pericyte2	Rbpms2	1.15528	9.26296e-96
Pericyte2	Igfbp7	1.15147	3.12313e-19
Pericyte2	Cog7	1.15056	2.86516e-14
Pericyte2	Phldb2	1.14385	1.46187e-22
Pericyte2	Syne2	1.13563	2.79688e-26
Pericyte2	Ppp1cb	1.11423	1.99661e-21
Pericyte2	Atp2a2	1.1127	1.21281e-13
Pericyte2	Uba2	1.1042	9.92799e-19
Pericyte2	Atp1b2	1.08535	2.70532e-23
Pericyte2	Tmem38b	1.0823	2.62817e-17
Pericyte2	Camk2g	1.07917	5.8737e-22
Pericyte2	Pcp4l1	1.07414	5.73779e-18
Pericyte2	Pdgfa	1.07038	6.14473e-10
Pericyte2	Zak	1.07021	5.40836e-59
Pericyte2	Nrarp	1.06355	2.85864e-45
Pericyte2	Lpp	1.05973	6.12445e-42
Pericyte2	Ccnl1	1.05814	2.84436e-14
Pericyte2	Marveld1	1.05082	7.30557e-36
Pericyte2	Efhd2	1.04955	4.4101e-19
Pericyte2	Arhgef7	1.0428	3.19534e-30
Pericyte2	Gm9780	1.04156	4.42489e-28
Pericyte2	Eprs	1.03335	1.22858e-05
Pericyte2	2010111I01Rik	1.03223	9.34811e-15
Pericyte2	Lhfp	1.03045	1.37533e-19
Pericyte2	Calm2	1.02991	2.78115e-16
Pericyte2	Mn1	1.02817	5.74788e-29
Pericyte2	Mrvi1	1.02683	2.17172e-79
Pericyte2	Parm1	1.02589	2.81875e-26
Pericyte2	Ppp1r12c	1.01772	3.22663e-13
Pericyte2	Nudt4	1.0084	1.87099e-10
Pericyte2	Btg1	1.0084	4.88148e-10
Pericyte2	Enah	0.998895	3.6697e-14
Pericyte2	Adamts1	0.997845	6.73345e-11
Pericyte2	Arih1	0.991021	2.80223e-07
Pericyte2	Mob2	0.990866	3.42386e-08
Pericyte2	Zfhx3	0.98888	1.37604e-29
Pericyte2	Mafk	0.988861	1.01926e-22
Pericyte2	Coq10b	0.987086	1.56438e-15
Pericyte2	Smtn	0.985797	4.07145e-18
Pericyte2	Fxyd1	0.981434	2.6315e-18
Pericyte2	Foxc1	0.981027	7.99099e-15
Pericyte2	S100a11	0.980527	2.20517e-10
Pericyte2	Sh3bgrl	0.975115	4.65506e-13
Pericyte2	Rbpms	0.969385	1.63624e-21
Pericyte2	Actn4	0.962711	2.75511e-12
Pericyte2	Dhx58os	0.960078	1.21925e-102
Pericyte2	Itga7	0.953317	6.20837e-88
Pericyte2	Itgb1	0.952993	1.40091e-12
Pericyte2	Camk2d	0.951955	1.58444e-17
Pericyte2	Hes1	0.946086	1.47554e-05
Pericyte2	Apold1	0.943772	1.42992e-18
Pericyte2	Ifrd1	0.940794	0.000100335
Pericyte2	Fbxl22	0.933148	7.48063e-92
Pericyte2	Fry	0.925075	7.3587e-15
Pericyte2	Btbd3	0.924635	8.98849e-12
Pericyte2	Ntn4	0.913968	5.33724e-61
Pericyte2	Heyl	0.912147	4.89739e-31
Pericyte2	Atp2b4	0.908015	3.32983e-51
Pericyte2	Cdc42ep3	0.903585	1.00166e-08
Pericyte2	Pnrc1	0.893943	2.75069e-07
Pericyte2	Lamb2	0.893474	2.61662e-14
Pericyte2	Eln	0.892623	4.94813e-16
Pericyte2	S1pr3	0.890554	4.58276e-29
Pericyte2	Zc2hc1a	0.889611	4.66513e-12
Pericyte2	Plac9b	0.887585	7.65835e-23
Pericyte2	Rgs7bp	0.884503	2.54793e-23
Pericyte2	Rasl12	0.883725	5.195e-45
Pericyte2	2900026A02Rik	0.880487	1.18954e-15
Pericyte2	Nkx6-1	0.878388	2.43676e-75
Pericyte2	Aoc3	0.872708	3.43536e-70
Pericyte2	Npy1r	0.871112	3.84585e-37
Pericyte2	Usp2	0.87036	7.55529e-10
Pericyte2	Lrrc32	0.868534	1.02922e-27
Pericyte2	Gucy1b3	0.863935	1.72791e-34
Pericyte2	Gucy1a3	0.861217	4.15759e-50
Pericyte2	Ebf1	0.860457	2.068e-15
Pericyte2	Limd1	0.858853	3.35052e-18
Pericyte2	Dlc1	0.857672	4.73835e-18
Pericyte2	Pdcl3	0.851008	0.00145766
Pericyte2	Smarcd3	0.850593	3.48804e-11
Pericyte2	Gpr20	0.85008	1.59662e-147
Pericyte2	Sorbs1	0.844934	3.07218e-23
Pericyte2	Utrn	0.84474	1.39666e-13
Pericyte2	Map3k7cl	0.844117	7.14301e-145
Pericyte2	Gcnt2	0.840819	1.33075e-14
Pericyte2	Rhoj	0.840508	3.61906e-15
Pericyte2	Dgkb	0.837267	4.89702e-82
Pericyte2	Pim1	0.837258	1.17565e-10
Pericyte2	Tagln2	0.834765	1.04673e-08
Pericyte2	Pde5a	0.833003	1.01106e-36
Pericyte2	Ndufa4l2	0.829149	2.69149e-35
Pericyte2	Prkcdbp	0.826137	0.0272241
Pericyte2	Cdk6	0.822762	2.41099e-19
Pericyte2	Rbm24	0.81951	6.18905e-88
Pericyte2	Csrp1	0.819496	1.92367e-10
Pericyte2	Rassf1	0.816114	0.00843842
Pericyte2	Lgals1	0.808784	1.76344e-10
Pericyte2	Jph2	0.808739	6.83264e-172
Pericyte2	Oaz2	0.805465	3.69557e-08
Pericyte2	Sik1	0.802987	1.03205e-05
Pericyte2	Klhl21	0.801271	1.27983e-05
Pericyte2	Csrnp1	0.800096	1.55391e-09
Pericyte2	Kcnab1	0.799484	2.98971e-44
Pericyte2	Eef2	0.792902	2.05367e-10
Pericyte2	Sox6	0.79224	1.89666e-14
Pericyte2	Tiparp	0.790909	3.97226e-05
Pericyte2	Stk38l	0.787986	3.79791e-16
Pericyte2	Ccnd2	0.787142	7.49813e-18
Pericyte2	Kcne4	0.78712	2.47888e-13
Pericyte2	Lims1	0.786852	1.1403e-06
Pericyte2	Tgfb1i1	0.786003	1.47654e-14
Pericyte2	Pdgfrb	0.785588	3.81123e-12
Pericyte2	Cpe	0.784729	1.28637e-08
Pericyte2	Cd200	0.781307	4.49918e-09
Pericyte2	Ptms	0.778226	6.28704e-10
Pericyte2	Slc4a3	0.773624	6.88017e-39
Pericyte2	Sdc2	0.773623	3.63952e-09
Pericyte2	Adap2os	0.771207	8.21462e-18
Pericyte2	Gm11627	0.768854	4.6369e-30
Pericyte2	Pdlim7	0.766258	3.24127e-13
Pericyte2	Adap2	0.763044	7.99211e-25
Pericyte2	Amigo2	0.76279	1.78055e-35
Pericyte2	Serpine2	0.761028	1.83005e-17
Pericyte2	Hey2	0.759607	3.93751e-42
Pericyte2	AW011738	0.75886	9.94274e-30
Pericyte2	Tspan12	0.753778	1.84099e-15
Pericyte2	Stom	0.750672	8.67432e-10
Pericyte2	Pofut2	0.748518	0.000495864
Pericyte2	Ehd2	0.742899	1.45564e-12
Pericyte2	Ramp1	0.737995	2.83338e-17
Pericyte2	Dynlrb1	0.737182	8.64754e-08
Pericyte2	Rpl21	0.734933	2.59149e-12
Pericyte2	Jag1	0.730225	1.89283e-08
Pericyte2	Dst	0.727422	0.000359386
Pericyte2	Map3k20	0.724862	4.77567e-14
Pericyte2	Ets2	0.722766	1.85647e-10
Pericyte2	Rpl13-ps3	0.718605	0.0115506
Pericyte2	Eif5b	0.718023	9.94474e-06
Pericyte2	Mapre2	0.717179	1.43747e-05
Pericyte2	Tmem51	0.711033	1.16444e-10
Pericyte2	Ehd4	0.709321	2.06455e-10
Pericyte2	Maff	0.708274	0.0437204
Pericyte2	Axl	0.707577	2.49205e-11
Pericyte2	St5	0.706751	2.45605e-08
Pericyte2	Actb	0.706649	0.000919278
Pericyte2	Olfr558	0.706286	7.39091e-98
Pericyte2	Cox4i2	0.705454	2.3662e-42
Pericyte2	Jund	0.702772	1.49129e-10
Pericyte2	Ltbp1	0.702522	1.45279e-32
Pericyte2	Crtc3	0.701202	0.000371617
Pericyte2	Slc19a1	0.694396	1.18315e-15
Pericyte2	Synpo2	0.692174	1.84561e-35
Pericyte2	Pbxip1	0.689748	1.85227e-07
Pericyte2	Ndel1	0.689205	0.00414548
Pericyte2	Myom1	0.68759	6.48092e-92
Pericyte2	Cap2	0.686621	7.7206e-52
Pericyte2	Crip2	0.686269	9.07604e-08
Pericyte2	Ano1	0.685842	2.85893e-21
Pericyte2	Ccdc3	0.684812	1.45285e-86
Pericyte2	Perp	0.684394	0.000238554
Pericyte2	Ednra	0.683772	1.2887e-20
Pericyte2	Susd5	0.681504	4.18908e-98
Pericyte2	Speg	0.680223	3.6481e-16
Pericyte2	Nfkbiz	0.678891	6.99286e-06
Pericyte2	Mgst3	0.678446	0.00478458
Pericyte2	Mical2	0.676865	1.22741e-23
Pericyte2	Arid5a	0.672665	6.97547e-09
Pericyte2	Csde1	0.671214	0.00109327
Pericyte2	0610009L18Rik	0.670973	3.33302e-07
Pericyte2	Sh3bgr	0.668635	1.29499e-23
Pericyte2	Tln1	0.668231	0.0119661
Pericyte2	Itpr1	0.667489	4.8748e-08
Pericyte2	Nr2f2	0.666816	1.33851e-10
Pericyte2	Ackr3	0.666707	0.00100124
Pericyte2	Lama5	0.666098	7.2803e-20
Pericyte2	Map1lc3a	0.664771	1.29017e-05
Pericyte2	Tsc22d1	0.663565	1.09227e-05
Pericyte2	Pfn1	0.656553	1.05826e-07
Pericyte2	Cnnm2	0.654487	4.84566e-07
Pericyte2	Ppm1l	0.654126	5.5669e-13
Pericyte2	Vcl	0.652901	8.02621e-10
Pericyte2	Inpp4b	0.65083	1.05e-42
Pericyte2	Epas1	0.64804	1.37633e-10
Pericyte2	Csrp2	0.646403	7.5681e-05
Pericyte2	Pnck	0.644327	3.50231e-38
Pericyte2	Wnt5b	0.635145	2.33087e-37
Pericyte2	Nkd1	0.633398	0.000197249
Pericyte2	Mfn2	0.631788	0.000170855
Pericyte2	Tbx3os1	0.630689	7.91657e-27
Pericyte2	Fosb	0.630569	1.48365e-06
Pericyte2	Smim5	0.627025	0.0051357
Pericyte2	Kcnk3	0.626171	8.96308e-71
Pericyte2	Cbx6	0.62411	9.30355e-05
Pericyte2	Pde1a	0.622916	2.44795e-20
Pericyte2	Tesc	0.622793	1.75742e-32
Pericyte2	2810428I15Rik	0.622279	0.00049582
Pericyte2	Rps2	0.618985	6.881e-09
Pericyte2	Rpl22l1	0.616784	3.93975e-05
Pericyte2	Tmem100	0.616467	2.3542e-06
Pericyte2	Rnd1	0.614048	0.000161388
Pericyte2	Pdlim1	0.609679	1.7104e-07
Pericyte2	Gjc1	0.608992	3.60169e-10
Pericyte2	Kctd10	0.607122	1.76405e-05
Pericyte2	Synpo	0.604179	2.26734e-18
Pericyte2	Nbl1	0.604061	3.19148e-15
Pericyte2	Vasp	0.602523	5.19376e-09
Pericyte2	Junb	0.602439	3.54016e-08
Pericyte2	Dmpk	0.600534	0.000160824
Pericyte2	Slmap	0.598303	3.43812e-05
Pericyte2	Zfp467	0.597694	0.00160349
Pericyte2	Prkar1a	0.594871	0.00407676
Pericyte2	Slc6a17	0.591984	5.1758e-24
Pericyte2	Lgalsl	0.591388	2.74593e-12
Pericyte2	Ptpn1	0.590856	0.000511874
Pericyte2	Klf4	0.589313	0.000189201
Pericyte2	Fads3	0.588564	1.4312e-11
Pericyte2	Fam107b	0.588374	0.000339662
Pericyte2	Epb41	0.58666	9.48734e-08
Pericyte2	Chd4	0.585821	0.0101077
Pericyte2	Ctdspl	0.584155	1.22755e-14
Pericyte2	Foxf1	0.582643	1.05375e-07
Pericyte2	Spop	0.582425	0.00236333
Pericyte2	mt-Nd4	0.581225	9.8414e-09
Pericyte2	Ptgis	0.57993	0.00589794
Pericyte2	Plce1	0.579434	1.59901e-09
Pericyte2	Ppp2r5a	0.577589	0.00013758
Pericyte2	Ctnna3	0.572878	0.00489624
Pericyte2	Cry2	0.5714	0.000234885
Pericyte2	Serpini1	0.571142	1.83275e-20
Pericyte2	BC051019	0.569071	1.63055e-52
Pericyte2	Lrrc10b	0.568739	4.613e-105
Pericyte2	Smim3	0.568063	5.66907e-05
Pericyte2	Gm37800	0.567029	7.92936e-94
Pericyte2	Prss23	0.566417	2.69395e-05
Pericyte2	Eif4ebp1	0.565261	2.79135e-08
Pericyte2	Tprgl	0.564866	0.000316092
Pericyte2	Irs2	0.564095	0.00187899
Pericyte2	Tbx18	0.5624	2.18588e-08
Pericyte2	Cdkn1a	0.562301	8.44374e-05
Pericyte2	Itpk1	0.562035	0.0246473
Pericyte2	Ehbp1l1	0.561263	6.55819e-10
Pericyte2	Dpysl3	0.560287	2.97557e-09
Pericyte2	Nrep	0.560192	0.0227953
Pericyte2	Ncf2	0.55938	1.63721e-12
Pericyte2	Loxl2	0.556816	0.0011349
Pericyte2	Arhgef25	0.556801	6.52586e-06
Pericyte2	Syne1	0.553758	0.000326176
Pericyte2	Atp2a3	0.552904	7.50828e-07
Pericyte2	Rps24	0.552185	2.38062e-07
Pericyte2	Tgfb3	0.552003	5.96669e-08
Pericyte2	Tnfaip8	0.551749	0.000549396
Pericyte2	Cspg4	0.54519	6.52429e-30
Pericyte2	Trp53inp2	0.543142	0.0148775
Pericyte2	1500009L16Rik	0.533858	9.31749e-20
Pericyte2	Rps3a1	0.52842	2.04954e-06
Pericyte2	Cnn2	0.526438	0.000182646
Pericyte2	Myadm	0.525005	8.77628e-05
Pericyte2	Tbx2	0.52455	6.34878e-17
Pericyte2	Ttpal	0.524129	4.30103e-08
Pericyte2	Kcnmb1	0.523911	6.0614e-46
Pericyte2	Rras	0.521553	0.00913344
Pericyte2	Rock2	0.519631	0.00197554
Pericyte2	Sun2	0.519158	0.00365645
Pericyte2	Olfml2a	0.517699	2.53057e-21
Pericyte2	Per1	0.516683	0.00164173
Pericyte2	Samd4	0.514023	0.00194081
Pericyte2	4930532G15Rik	0.511786	8.09106e-12
Pericyte2	Fgf1	0.511585	7.86367e-05
Pericyte2	Rps27rt	0.511095	0.040689
Pericyte2	Map3k8	0.509758	0.0131964
Pericyte2	Plekho1	0.505685	2.51919e-20
Pericyte2	Pls3	0.503042	0.0499237
Pericyte2	Etnk2	0.502485	1.7874e-12
Pericyte2	Klhdc8b	0.502058	0.0024863
Pericyte2	Trp53i11	0.498579	1.3462e-08
Pericyte2	Rpl13	0.497082	1.2287e-06
Pericyte2	C1s1	0.496459	2.43695e-25
Pericyte2	Kank1	0.495644	0.00064612
Pericyte2	Adgrl1	0.495044	0.00215175
Pericyte2	Csnk1a1	0.493387	0.0357333
Pericyte2	Tpt1	0.492515	0.000168296
Pericyte2	Nr4a3	0.492349	7.73408e-05
Pericyte2	mt-Atp6	0.490444	5.45281e-09
Pericyte2	Atp1a2	0.488516	1.11271e-16
Pericyte2	Rarres2	0.488294	3.63264e-07
Pericyte2	Rpl10-ps3	0.487676	0.0471713
Pericyte2	Cobll1	0.485681	0.000370206
Pericyte2	Timp3	0.485621	1.53193e-05
Pericyte2	Kif1c	0.484191	0.00640947
Pericyte2	Cox8a	0.482485	8.77092e-07
Pericyte2	Cabp1	0.481085	2.11439e-55
Pericyte2	Dusp8	0.480266	0.00237234
Pericyte2	Snrnp27	0.479962	0.0054778
Pericyte2	Ttc28	0.479383	0.0101883
Pericyte2	Ptges3l	0.479283	9.9093e-12
Pericyte2	6330403A02Rik	0.477829	3.80425e-60
Pericyte2	Pi15	0.474777	2.21297e-26
Pericyte2	Cav1	0.472549	5.369e-05
Pericyte2	43719	0.470739	0.00393352
Pericyte2	Hspb7	0.469797	2.70789e-84
Pericyte2	Myd88	0.468554	0.0477798
Pericyte2	Ybx1	0.468334	0.000664227
Pericyte2	Rpl39	0.468042	3.96442e-06
Pericyte2	Pck2	0.467822	0.000498873
Pericyte2	Kcnj12	0.465764	1.87019e-44
Pericyte2	Adamts8	0.465744	1.43521e-70
Pericyte2	Net1	0.459168	1.76585e-06
Pericyte2	Spry4	0.456745	5.71833e-10
Pericyte2	Nxnl2	0.456694	1.8052e-46
Pericyte2	Eif1	0.4558	1.96645e-10
Pericyte2	Kcnb1	0.452634	2.40585e-13
Pericyte2	Rpl10	0.452057	1.09335e-05
Pericyte2	Kcna5	0.449053	1.59129e-36
Pericyte2	Wdr89	0.448273	0.0452041
Pericyte2	Rbm38	0.447598	3.32836e-07
Pericyte2	Plekhg2	0.446068	0.000945941
Pericyte2	Cacna2d1	0.445874	0.00011576
Pericyte2	Gfra2	0.445732	1.13656e-14
Pericyte2	Nfil3	0.444062	0.000167357
Pericyte2	Serinc3	0.443405	0.00977566
Pericyte2	Itga8	0.442697	6.87331e-18
Pericyte2	Ahnak	0.440703	0.000974084
Pericyte2	Ncs1	0.439428	6.92212e-06
Pericyte2	Dmd	0.438004	4.7016e-10
Pericyte2	Mgll	0.435248	0.0114237
Pericyte2	Prkar2a	0.435023	0.013003
Pericyte2	Stk24	0.433291	0.0076344
Pericyte2	Crlf1	0.4281	3.77335e-16
Pericyte2	Entpd1	0.426643	1.23208e-05
Pericyte2	Pdzrn3	0.424551	2.60248e-10
Pericyte2	mt-Nd2	0.421311	0.0371212
Pericyte2	Gm11808	0.420765	0.000576065
Pericyte2	Pcdh1	0.41851	2.11797e-05
Pericyte2	Slc16a11	0.415944	0.0408429
Pericyte2	Lrig1	0.413088	1.88461e-13
Pericyte2	H3f3b	0.412823	0.00141699
Pericyte2	Neurl1b	0.410758	1.29085e-34
Pericyte2	Dgkg	0.41032	1.70424e-79
Pericyte2	Batf	0.408211	0.000252274
Pericyte2	Luzp1	0.40814	0.000215651
Pericyte2	Rpl4	0.407424	0.0381646
Pericyte2	Slc2a4	0.407049	5.25651e-07
Pericyte2	Pkia	0.404749	0.000175532
Pericyte2	Gucy1b1	0.404674	1.18869e-08
Pericyte2	Crybb3	0.403834	3.54558e-14
Pericyte2	Rgs6	0.401641	3.72684e-52
Pericyte2	Rps23	0.398751	0.0001574
Pericyte2	Usp36	0.398046	0.00795731
Pericyte2	mt-Co3	0.395772	3.6275e-05
Pericyte2	Pear1	0.394629	0.000337403
Pericyte2	mt-Cytb	0.393209	0.000512074
Pericyte2	Myo1b	0.392346	1.51024e-06
Pericyte2	Rplp2	0.39045	0.00231004
Pericyte2	Mir143hg	0.388117	2.90437e-18
Pericyte2	Myl4	0.387535	1.06687e-06
Pericyte2	Zbtb10	0.386024	0.00185862
Pericyte2	Xirp1	0.381345	1.35379e-64
Pericyte2	Rpl31	0.378832	0.00487769
Pericyte2	Nrgn	0.376659	4.3589e-17
Pericyte2	Serping1	0.376312	0.000240167
Pericyte2	Kank2	0.375467	0.0400523
Pericyte2	Mamdc2	0.374345	3.44898e-39
Pericyte2	Rps17	0.372792	0.0179174
Pericyte2	Ppp1r14c	0.372779	5.21492e-25
Pericyte2	Rpl37	0.372694	0.000131522
Pericyte2	Mob3a	0.370367	0.0143052
Pericyte2	Hspb1	0.369173	0.0053202
Pericyte2	Gm3646	0.367948	3.34727e-74
Pericyte2	Rpl24	0.360148	0.00301783
Pericyte2	Rps6	0.359303	0.0103382
Pericyte2	Tusc5	0.356046	1.8052e-46
Pericyte2	Gucy1a1	0.355379	1.54116e-12
Pericyte2	Adamtsl5	0.352439	1.13225e-08
Pericyte2	Frmd6	0.350888	0.0181021
Pericyte2	Lrch1	0.348777	0.0199831
Pericyte2	Rps11	0.344069	0.00825344
Pericyte2	Eef1a1	0.34322	0.00410311
Pericyte2	C1qtnf7	0.341755	2.25994e-05
Pericyte2	mt-Co1	0.3406	0.00453646
Pericyte2	Ppp1r14a	0.335233	0.00633083
Pericyte2	Rpl8	0.333675	0.033717
Pericyte2	Inhba	0.331684	1.26945e-17
Pericyte2	Rnf152	0.330116	0.0254964
Pericyte2	Kctd15	0.324628	2.76426e-06
Pericyte2	Gm15261	0.31743	0.0394647
Pericyte2	Lcmt2	0.315294	0.033755
Pericyte2	Bmp2	0.311843	0.0367609
Pericyte2	Tusc1	0.310175	2.3655e-05
Pericyte2	Adora2a	0.308447	1.1818e-08
Pericyte2	Arhgef17	0.304737	1.74594e-07
Pericyte2	Pde8b	0.304434	0.000415394
Pericyte2	Gucy2g	0.30439	5.42973e-55
Pericyte2	43714	0.29953	0.00518529
Pericyte2	Sox5	0.29921	0.00848579
Pericyte2	Tslp	0.290875	5.66468e-09
Pericyte2	Rpl37a	0.284787	0.0188017
Pericyte2	Zfp36	0.284138	0.0322329
Pericyte2	Rps29	0.283451	0.0161037
Pericyte2	Grip2	0.283153	1.8052e-46
Pericyte2	Trpv2	0.278771	0.000818359
Pericyte2	Slc4a7	0.277695	0.00111367
Pericyte2	Dock11	0.276254	0.000901393
Pericyte2	Chmp4c	0.274575	2.39568e-32
Pericyte2	Socs3	0.270475	0.00205545
Pericyte2	Plin4	0.268074	0.0248851
Pericyte2	C1qtnf2	0.26745	0.000325208
Pericyte2	Arhgap6	0.262956	0.0069487
Pericyte2	Casz1	0.261145	1.19909e-20
Pericyte2	Prdx1	-0.648524	0.00427814
Pericyte2	Vtn	-0.658367	5.58411e-06
Pericyte2	Sec62	-0.73621	0.00563438
Pericyte2	Mtch1	-0.76388	0.0125435
Pericyte2	Npc2	-0.764584	0.0038012
Pericyte2	Tmbim6	-0.764927	0.00543785
Pericyte2	Ftl1	-0.769278	7.76838e-08
Pericyte2	Car14	-0.800119	0.0269626
Pericyte2	Tspan3	-0.801595	0.00521872
Pericyte2	Rnf130	-0.823992	0.0171437
Pericyte2	Psap	-0.831258	0.000114383
Pericyte2	Gstm5	-0.844924	0.0251965
Pericyte2	Mapk3	-0.85317	0.0100143
Pericyte2	S100a1	-0.878377	0.00470358
Pericyte2	Sh3bgrl3	-0.917514	0.00111235
Pericyte2	Calr	-0.920672	0.000268633
Pericyte2	Myl12b	-0.949092	0.0192359
Pericyte2	Ctsb	-0.960595	3.18954e-05
Pericyte2	Gsta4	-0.981174	0.0440744
Pericyte2	Phgdh	-0.996809	0.0142389
Pericyte2	Ctsl	-1.00151	0.00197479
Pericyte2	App	-1.00591	4.53774e-05
Pericyte2	Prnp	-1.01244	0.000231916
Pericyte2	S100a13	-1.01381	0.000216527
Pericyte2	Slc22a17	-1.01397	0.00388156
Pericyte2	Itm2c	-1.02212	0.0330313
Pericyte2	Tsc22d3	-1.03898	0.0195513
Pericyte2	Tmeff2	-1.03919	0.0351189
Pericyte2	Rnf7	-1.07198	0.00106905
Pericyte2	Pla2g16	-1.07746	3.76393e-05
Pericyte2	Atox1	-1.08028	0.0104054
Pericyte2	Ctsd	-1.13614	0.000257568
Pericyte2	Sec11c	-1.17812	0.0291218
Pericyte2	Dbi	-1.23145	0.000262365
Pericyte2	S100a16	-1.25018	4.71021e-05
Pericyte2	Arl6ip1	-1.25935	4.93921e-07
Pericyte2	Syt11	-1.26689	0.0473438
Pericyte2	Scd2	-1.26813	0.0202266
Pericyte2	Ank2	-1.3095	0.00031244
Pericyte2	Rbp1	-1.49076	0.00714431
Pericyte2	Ramp2	-1.5146	0.00244839
Pericyte2	Glul	-1.53963	2.05568e-08
Pericyte2	Tspan13	-1.57839	0.0058944
Pericyte2	Igfbp2	-1.69276	0.0265999
Pericyte2	Car2	-1.77304	0.000134345
Pericyte2	Ly6e	-1.80125	0.0108036
Pericyte2	1500015O10Rik	-1.82984	0.0194532
Pericyte2	Apoe	-1.89226	5.79481e-11
Pericyte2	Ptgds	-1.90606	0.000113095
Pericyte2	Trf	-1.91843	0.000466026
Pericyte2	Pltp	-1.9225	0.0193496
Pericyte2	Mal	-2.00754	0.00355492
Pericyte2	Bsg	-2.18904	7.3312e-05
Pericyte2	Ptn	-2.30075	4.07641e-11
Pericyte2	Enpp2	-2.44256	5.27033e-06
Pericyte2	Apod	-2.46919	0.0063973
Pericyte2	Itm2a	-2.55379	0.000215851
