# Supplementary material for: Evidence for oligodendrocyte progenitor cell heterogeneity in the adult mouse brain
Source: Sci Rep. 2022 Jul 28;12:12921. doi: 10.1038/s41598-022-17081-7 (PMC9334628; doi:10.1038/s41598-022-17081-7)
Supplement: Supplementary file 3 — Supplementary Table 2. [file 41598_2022_17081_MOESM3_ESM.xlsx]

## Sheet: Paper Title
Evidence for oligodendrocyte progenitor cell heterogeneity in the adult mouse brain.
Authors:	Rebecca M. Beiter1,2	Courtney Rivet-Noor1,2	Andrea R. Merchak1,2	Robin Bai1	David M. Johanson1	Erica Slogar1	Katia Sol-Church3	Christopher C. Overall1	Alban Gaultier1,2#
1Center for Brain Immunology and Glia, Department of Neuroscience
2Graduate Program in Neuroscience
3Genome Analysis and Technology Core
University of Virginia School of Medicine, Charlottesville, VA 22908, USA
#Corresponding author. Email: ag7h@virginia.edu

## Sheet: Genes
Supplemental Table 2: Significantly upregulated genes in OPC clusters (when only OPC1, OPC2, and VLMCs are compared)
OPC1		OPC2
Ttr		symbol
Enpp2		Bex2
Mt3		Pfn2
Chchd10		Gm17750
1500015O10Rik		Xist
Clu		Tuba1a
Ppp1r1b		Dpysl2
Atp5g1		Zeb2
Ndufa4		Marcksl1
Calml4		Sox4
Spint2		Tubb5
Cox8a		Ilf2
Cox6c		Celf2
Folr1		Pbx1
Dbi		Hmgn2
Usmg5		Tubb2a
2010107E04Rik		Ncam1
Uqcr11		Tubb2b
Car2		Nnat
Atp5l		Basp1
Ndufa1		Sox11
Sostdc1		Stmn3
Clic6		Gm3764
Ldhb		Tubb3
Atp5e		6330403K07Rik
Pcp4l1		Rtn1
Mdh1		Meis2
Atp1b1		Elavl3
Uqcrq		Nrxn3
Kcnj13		Gria2
Arl6ip1		Pantr1
Cox7c		Dcx
Cox4i1		Hn1
2900040C04Rik		Ptprz1
Cox7b		Mpped2
Pebp1		Tagln3
Atp5j		Igfbpl1
Eno1		Soga3
Hemk1		Stmn2
Cox7a2		Elavl4
Cab39l		Erdr1
Atox1		Dlx6os1
Bsg		Dlx1
Uqcr10		Nsg1
Kl		Bcl11a
Tomm7		Ccdc88a
Ndufa3		Hist3h2ba
Gapdh		Gng3
Slc22a17		Scg3
Pcp4		Cdk5r1
Ezr		Ncan
Cycs		Ly6h
Rdh5		Gpr37l1
Cox6a1		Uchl1
Uqcrb		Nfib
Ubl5		Crmp1
Cox6b1		Rufy3
Kcne2		Dlx2
Col9a3		Mllt11
Ndufa12		Cd24a
Apoo		Sepw1
Ndufa11		Mmd2
Ppia		Evl
Ndufc1		Cdh2
Uqcrh		Foxg1
Cox5b		Slc6a1
Prdx5		Ppp1r14b
Vamp8		Pcdh9
Atp5j2		Nfix
Fxyd1		Fabp5
Pla2g16		H1fx
Pgk1		2700060E02Rik
Atp5k		Sp9
Prr32		Gm13889
Gpx4		Islr2
Atp5g3		Fabp7
Defb11		Tox3
Atp5h		Cdca7
Ndufv3		Rundc3a
Ucp2		Bcan
Ndufb6		Gm10282
Slc25a5		Stmn4
Rpl41		Ttc3
Aldoa		Pak3
Stk39		Stmn1
Chchd2		Gnb2l1
Cox5a		Vcan
Wfdc2		9330159F19Rik
Ndufs5		Rpl23a-ps3
Mpc1		Mapt
Mif		Map2
Rsph1		Brinp3
Atp5b		Gad1
Kcnk1		Ttc9b
Smim22		Fez1
Msx1		Tia1
Thyn1		Arx
Mcee		Elavl2
Gm17018		Gap43
Cfap126		Dlx5
Krt18		2700094K13Rik
Dstn		Cpe
Tbc1d9		Pcsk1n
Ndufb7		Dusp8
Vat1l		Sbk1
Hist1h2bc		Slc1a2
Hprt		Map1b
Ace		Plppr3
Gm19935		Hdgfrp3
S100a1		Atp6v0e2
Pkm		Hist1h2ap
Slco1c1		Celf4
Ndufa13		Pou3f3
Tspan33		Luzp2
Atp5o.1		Grin2b
Emb		Rnf165
Tpd52l1		Hmgb2
Gsta4		Pou3f2
Arsg		Gad2
Mia		2019-09-03
Cd59a		Clip3
Trpm3		Bex1
Polr2l		Sox1
Glrx3		Mycl
Dynlrb2		Dbn1
Map1lc3a		Apba2
Ndufb2		Cd1d1
Morn2		Scrg1
Atp5d		2810417H13Rik
Ctsd		Sez6
Acad8		Tnr
Higd1a		Med22
Ap1s2		Nrxn1
1110017D15Rik		Hmgb3
Gm29538		Dpysl5
Ifi27		Bzw2
Nme5		Opcml
Psap		Kif5c
Prcd		Olig2
Ociad2		Tdg
Frmpd1os		Ngfrap1
Idh3a		Cspg5
Steap1		Cttnbp2
Ltc4s		Lmnb1
Fuom		Lockd
Elob		Kcnn2
Ndufab1		Miat
Cryab		Phf21b
Sod2		Celf3
Otx2		Syt11
Usp50		Fmn2
Slc25a3		Arl4c
Rnf7		Dclk1
Car14		Smarcd1
Rbm47		Pax6
Cox20		Apoe
Htr2c		Sox2
Prlr		Ube2c
Ndufb10		2900011O08Rik
F5		Matn4
Cops9		Hsp90ab1
Ndufc2		Nell2
Pip5k1b		Hnrnpa1
Mrps6		Adgrg1
Cul4b		Dclk2
Slc31a1		Cfl1
Suclg1		Zfp57
Mrpl42		Ntsr2
Anapc13		Rimklb
Etfb		Atat1
Car12		Bcl7a
Hint2		Nap1l5
Fabp3		Insig1
Mrpl58		Ptov1
Pifo		Fam181b
Tubb4b		C130071C03Rik
Ndufs6		Ccnd2
Pgam1		Fam171b
Cyb561		Atp5o
Prps2		Fubp1
Cisd1		Zfp704
Mrps21		Ywhaq
A330048O09Rik		Wscd1
Ndufb11		Ttyh1
Dnajc15		H2afz
Sdhc		H3f3a
Ndufa2		Pafah1b3
Smpdl3a		Ctbp1
Cox6b2		H2afy
Cyc1		Nol4
Ndufa6		Ybx1
Romo1
Higd2a
Slc16a8
Fam81a
1110004E09Rik
Aifm3
Scp2
mt-Nd4
Cetn4
Ndufa8
Serpinb1b
Elovl7
Fhad1
Rida
Cetn2
Mlf1
Efcab10
Aqp1
Tekt1
Atp1a1
Unc119
Ak1
Slc29a4
Bola3
Nudt14
Ahcyl2
Atp6v1e1
Tmem237
Coq7
Acaa2
Capsl
Gde1
Atp6v1d
Cox7a1
Oaz2
Slc4a10
Bphl
Smdt1
1110032A03Rik
Bpnt1
Ndufb5
Slc4a5
Rps27l
Skp1a
1700007K13Rik
Cldn2
Tmem256
Ggh
Mycbp
mt-Nd2
Etfa
Slc39a12
Atp6v1f
Mettl26
Dynlt3
Ubxn11
Pfkp
Sdhaf4
Glo1
Thumpd3
Slc2a12
Polr1d
Slc25a39
Krt8
Dcaf12l1
Trpv4
Pcolce2
Ccdc113
Acot13
Ndufv2
Atp6ap2
1700088E04Rik
Mrpl57
Cep162
Spa17
Tmem72
Drc7
Tgfb2
Epn3
Slc4a2
Efcab1
Ndufa7
Tuba1c
Cox8b
Ins2
Bloc1s1
Ndufa5
Ooep
Emc2
Ccpg1os
Fbxo36
Nudt7
Sem1
Pcbp3
Pomgnt1
Tmem160
Rpl36al
Mospd1
Fars2
1190005I06Rik
Coa3
Strip2
4833427G06Rik
Hspb8
Smim4
Chchd6
Rbp1
Ndufs3
Lrrc51
Crb3
Nipsnap2
Cfap36
Bex3
Pole4
Sema3b
Srp9
Anxa11
Ccdc167
2300009A05Rik
1700016K19Rik
Rilp
Slc16a2
Scoc
Grcc10
Pacrg
Trappc6a
Elof1
Gpi1
Sgk3
2410015M20Rik
Clybl
Hcfc1r1
Me1
Ninj1
Csrp2
Otx2os1
Commd6
Baiap2l1
Rd3
Rsph9
Phyh
Pla2g5
Ctnnal1
H2-Ke6
Fn3k
Macrod1
Enpp5
Speg
Tmem147
Sod1
Tuba4a
Arl6
Prr13
Foxj1
Polr2m
2410004P03Rik
Timm8a1
Clic3
C1qtnf12
Serhl
Mrpl51
Atp2b3
Tomm6
Isca1
Abca4
Morn5
Mccc1
Iqub
Aph1c
Pdlim4
Cox14
Larp1b
Timm13
Tnfaip8
Bnip3
B9d1
Atp6v0e
Smim1
Hdc
Etfrf1
Acyp1
Gas6
Fuca2
Cmtm8
Eps8l2
Sucla2
Timm17a
Gng5
Cystm1
Sdhd
Mdfic
Cdkn1c
Fhit
Smim26
Chchd7
Sap18
Smim5
Ddt
Hadhb
Lgals3
Mcrip2
Pdia4
Prdx1
Ndufb3
Col8a2
Snta1
Eloc
Ss18l2
Rtraf
Tcea3
Tpi1
Slco1a4
