# Supplementary material for: Evidence for oligodendrocyte progenitor cell heterogeneity in the adult mouse brain
Source: Sci Rep. 2022 Jul 28;12:12921. doi: 10.1038/s41598-022-17081-7 (PMC9334628; doi:10.1038/s41598-022-17081-7)
Supplement: Supplementary file 4 — Supplementary Table 3. [file 41598_2022_17081_MOESM4_ESM.xlsx]

## Sheet: Paper title
Evidence for oligodendrocyte progenitor cell heterogeneity in the adult mouse brain.
Authors:	Rebecca M. Beiter1,2	Courtney Rivet-Noor1,2	Andrea R. Merchak1,2	Robin Bai1	David M. Johanson1	Erica Slogar1	Katia Sol-Church3	Christopher C. Overall1	Alban Gaultier1,2#
1Center for Brain Immunology and Glia, Department of Neuroscience
2Graduate Program in Neuroscience
3Genome Analysis and Technology Core
University of Virginia School of Medicine, Charlottesville, VA 22908, USA
#Corresponding author. Email: ag7h@virginia.edu

## Sheet: OPC1a
Supplemental Table 3: Genes that are significantly changed in each subcluster
Cluster	Gene	Average log-Fold Change	Adjusted p-value
OPC1a	Prdx2	0.595183	1.18279e-14
OPC1a	Pcp4	0.594339	7.88945e-07
OPC1a	Atp5o.1	0.570736	1.52118e-08
OPC1a	Ap1s2	0.540088	3.34499e-08
OPC1a	Dynll1	0.528904	9.98564e-13
OPC1a	Ndufv3	0.525386	7.23554e-15
OPC1a	2900040C04Rik	0.524999	9.07401e-06
OPC1a	Cox7a1	0.523307	5.65875e-05
OPC1a	Atp5g3	0.512182	3.54938e-12
OPC1a	Prdx1	0.506517	1.62265e-16
OPC1a	Tceal8	0.498328	4.51419e-06
OPC1a	Atp5f1	0.496987	2.33369e-12
OPC1a	Chchd10	0.49497	6.51647e-19
OPC1a	Cox7b	0.492697	4.60297e-12
OPC1a	Frmpd1os	0.492498	4.20987e-07
OPC1a	Mrps6	0.489319	1.30575e-06
OPC1a	Dstn	0.487291	9.39036e-10
OPC1a	1110004E09Rik	0.487156	7.26614e-07
OPC1a	Eno1	0.485369	2.13176e-10
OPC1a	Hemk1	0.480751	4.4762e-07
OPC1a	Gapdh	0.479061	4.32156e-16
OPC1a	Ndufs5	0.476116	1.59792e-10
OPC1a	Npm1	0.474742	4.51021e-09
OPC1a	Scp2	0.473887	5.72476e-09
OPC1a	Atp5j2	0.469117	5.21236e-14
OPC1a	Prdx5	0.468507	4.42753e-11
OPC1a	Msx1	0.464846	4.40313e-05
OPC1a	Tubb4b	0.463158	1.55683e-05
OPC1a	Mcee	0.462719	1.89789e-09
OPC1a	Pebp1	0.462183	5.20813e-12
OPC1a	Map1lc3a	0.46134	6.78561e-12
OPC1a	Calml4	0.461138	6.24434e-12
OPC1a	Atp5g1	0.4542	5.29029e-17
OPC1a	Bex3	0.453666	0.000610647
OPC1a	Glrx3	0.453155	1.31994e-06
OPC1a	Ldhb	0.450038	3.62189e-08
OPC1a	Uqcrfs1	0.449076	9.65841e-08
OPC1a	Eny2	0.448717	0.000224243
OPC1a	Mt3	0.444678	6.01325e-12
OPC1a	Slc25a5	0.44309	1.43151e-11
OPC1a	Usmg5	0.439688	4.8382e-15
OPC1a	Uqcrq	0.438838	7.44644e-13
OPC1a	Hint1	0.43679	1.25867e-11
OPC1a	Ndufs3	0.436456	1.40804e-07
OPC1a	Ndufab1	0.43544	1.25013e-10
OPC1a	Slc25a4	0.433866	2.17376e-09
OPC1a	Atp5e	0.433534	4.32167e-15
OPC1a	Cox7c	0.433132	1.32982e-14
OPC1a	Ppia	0.430812	3.61162e-17
OPC1a	H3f3a	0.428163	5.74667e-10
OPC1a	Pgk1	0.427174	5.15355e-06
OPC1a	Tpi1	0.427013	4.3017e-08
OPC1a	Vamp8	0.423149	1.51623e-07
OPC1a	Idh2	0.422701	0.00152647
OPC1a	Rpl36al	0.422145	5.42211e-06
OPC1a	Ifi27	0.421176	9.81817e-09
OPC1a	Acaa2	0.421158	0.000242839
OPC1a	Romo1	0.421057	3.98941e-10
OPC1a	Mlf1	0.420906	6.88858e-05
OPC1a	Uqcrb	0.42041	5.44455e-12
OPC1a	Sdhaf4	0.417548	1.26933e-06
OPC1a	Nme5	0.413	9.88842e-05
OPC1a	Clta	0.412676	2.911e-07
OPC1a	Tomm7	0.410509	4.15034e-12
OPC1a	Rps27l	0.409899	1.37246e-07
OPC1a	Elob	0.409879	0.000816079
OPC1a	Cycs	0.408159	1.65517e-09
OPC1a	Atp5j	0.406917	4.34866e-12
OPC1a	Uqcrh	0.406006	8.32414e-11
OPC1a	Etfb	0.40471	9.80624e-06
OPC1a	Hnrnpa3	0.404632	0.000122692
OPC1a	Ubl5	0.402461	7.63847e-10
OPC1a	2010107E04Rik	0.400832	2.2052e-11
OPC1a	Idh3a	0.400601	2.84123e-06
OPC1a	Sem1	0.400196	0.00766514
OPC1a	Lrrc51	0.400123	0.020058
OPC1a	Slc25a3	0.39968	1.42664e-07
OPC1a	Cnbp	0.398841	4.17806e-05
OPC1a	Hcfc1r1	0.398359	0.00021934
OPC1a	Thyn1	0.397652	5.96788e-05
OPC1a	Paxx	0.396783	0.00492543
OPC1a	Uqcr10	0.395545	1.00197e-09
OPC1a	Hprt	0.395213	1.04774e-05
OPC1a	Morn5	0.395088	0.00139258
OPC1a	Ndufs4	0.394122	1.80543e-05
OPC1a	Gabarapl2	0.393963	2.29606e-05
OPC1a	Tpd52l1	0.392808	0.000334026
OPC1a	Chchd2	0.39232	4.35344e-12
OPC1a	Cox8a	0.39224	2.97917e-17
OPC1a	Trmt112	0.39201	6.81992e-07
OPC1a	Cetn2	0.391989	2.82288e-06
OPC1a	Mrpl34	0.391729	0.000113952
OPC1a	Dbi	0.391437	4.50672e-13
OPC1a	Mpc1	0.391273	1.64213e-07
OPC1a	Atp5l	0.3907	6.45364e-13
OPC1a	Rbbp7	0.390137	0.0181021
OPC1a	Csrp2	0.390067	5.42873e-05
OPC1a	Ccdc34	0.389838	0.0174996
OPC1a	Ndufa6	0.388637	2.03124e-07
OPC1a	Mpc2	0.388162	4.87401e-05
OPC1a	Ndufs6	0.387723	0.000127916
OPC1a	Higd2a	0.387246	0.000443538
OPC1a	Myl12b	0.387186	4.57343e-05
OPC1a	Trir	0.386754	0.0441517
OPC1a	Atp5k	0.386661	1.93565e-09
OPC1a	Ndufv2	0.38645	1.10756e-09
OPC1a	Mien1	0.385505	0.000105281
OPC1a	Mdh1	0.384761	5.33007e-07
OPC1a	Poldip2	0.384625	0.00440671
OPC1a	Nop10	0.382378	4.8262e-06
OPC1a	Eif5a	0.381557	2.42663e-06
OPC1a	Atox1	0.381517	1.23986e-08
OPC1a	Cox7a2	0.381323	3.63279e-09
OPC1a	Cep162	0.380403	0.0207753
OPC1a	Atp5g2	0.379574	1.89029e-06
OPC1a	Cops9	0.379318	0.010523
OPC1a	Swi5	0.378826	8.27855e-05
OPC1a	Atp5b	0.378789	7.26559e-10
OPC1a	Apoo	0.378699	0.000689512
OPC1a	Ube2d2a	0.377371	0.0025437
OPC1a	Rraga	0.377314	0.00144677
OPC1a	Prr32	0.376996	0.000125342
OPC1a	Snrpe	0.375404	8.03313e-05
OPC1a	Ndufb3	0.375062	3.92052e-05
OPC1a	Cfap126	0.373966	0.0322238
OPC1a	Eif3i	0.373744	0.00321332
OPC1a	Vdac1	0.371909	3.18601e-06
OPC1a	Mrpl20	0.371845	0.000498065
OPC1a	Rnf7	0.371427	2.84191e-06
OPC1a	Rpl7a	0.367106	3.93346e-07
OPC1a	Eif2s2	0.366833	1.92824e-06
OPC1a	Cox5b	0.365797	1.13969e-08
OPC1a	Skp1a	0.365694	3.49889e-05
OPC1a	Aurkaip1	0.364931	0.000702008
OPC1a	Gabarapl1	0.364253	0.000230004
OPC1a	Uqcr11	0.364188	1.13068e-10
OPC1a	Ndufb2	0.363685	1.49225e-08
OPC1a	Cystm1	0.363275	0.00102101
OPC1a	Ppp1r1b	0.362743	6.8761e-05
OPC1a	Mrpl57	0.362146	0.0495276
OPC1a	Cox6b1	0.360168	7.91903e-10
OPC1a	Mospd1	0.358143	0.00250551
OPC1a	Oaz1	0.357589	3.01229e-07
OPC1a	Tomm6	0.355834	0.00109149
OPC1a	Bloc1s1	0.354108	7.36525e-08
OPC1a	Suclg1	0.353149	4.77833e-07
OPC1a	Hsp90aa1	0.352417	0.0121463
OPC1a	Hsdl2	0.352353	0.00233202
OPC1a	Rpl27	0.351398	1.39436e-06
OPC1a	Hint2	0.350336	0.000981072
OPC1a	Ucp2	0.34961	0.00051659
OPC1a	Arl3	0.349043	0.000641151
OPC1a	Ldha	0.34863	1.25489e-06
OPC1a	Atp5c1	0.348476	5.47733e-05
OPC1a	Mrpl58	0.347986	0.0122156
OPC1a	Calm2	0.347701	2.50678e-05
OPC1a	Akr1a1	0.347286	1.52934e-05
OPC1a	Morn2	0.345965	0.00675694
OPC1a	Cox6c	0.344941	1.33241e-09
OPC1a	Timm17a	0.343865	0.0104251
OPC1a	Gsta4	0.343835	6.85764e-05
OPC1a	Ndufb4	0.343705	0.0224744
OPC1a	Ndufa7	0.342394	2.84559e-06
OPC1a	Psmc5	0.34008	0.00882928
OPC1a	Aldoa	0.339312	3.68263e-09
OPC1a	Gpx4	0.338861	6.69386e-10
OPC1a	Rpl35a	0.338598	1.16598e-09
OPC1a	Acad8	0.338572	0.00329641
OPC1a	Naca	0.33821	9.80467e-07
OPC1a	1700007K13Rik	0.337503	0.00943209
OPC1a	Park7	0.337168	2.70608e-07
OPC1a	Clic6	0.33645	0.0122518
OPC1a	Pmm1	0.336224	0.022635
OPC1a	Ndufc1	0.336193	7.53363e-08
OPC1a	Ndufb6	0.335998	0.000141201
OPC1a	Mrpl54	0.335661	0.000963284
OPC1a	Ift20	0.335163	0.00192276
OPC1a	Cab39l	0.334553	0.00231661
OPC1a	Mdh2	0.333236	6.67004e-07
OPC1a	Ndufb8	0.332988	4.78248e-06
OPC1a	Ptma	0.332905	1.11977e-06
OPC1a	Rps2	0.332733	2.7566e-06
OPC1a	Atpif1	0.33131	2.63309e-07
OPC1a	Gtf2h5	0.331054	0.00144386
OPC1a	Usp50	0.330571	6.25475e-07
OPC1a	Pla2g16	0.330565	0.00978307
OPC1a	4833439L19Rik	0.330423	0.0249115
OPC1a	Mrpl28	0.330407	0.00310574
OPC1a	Mif	0.33009	6.42181e-05
OPC1a	Morf4l1	0.329862	0.000162371
OPC1a	Psmb3	0.329855	0.000448561
OPC1a	Acp1	0.32936	0.030053
OPC1a	Sec61b	0.329083	1.90535e-05
OPC1a	Minos1	0.328802	0.00123201
OPC1a	Pcp4l1	0.327926	0.000590536
OPC1a	Eif1	0.325263	9.28247e-10
OPC1a	Car2	0.324852	1.82397e-05
OPC1a	Phyh	0.323974	0.000728931
OPC1a	Sod2	0.323682	0.0149863
OPC1a	Rps10	0.323595	9.22077e-07
OPC1a	Gng5	0.322435	7.54932e-07
OPC1a	1810058I24Rik	0.32229	0.0142114
OPC1a	Cdc42	0.321629	3.00572e-05
OPC1a	Ndufa11	0.321291	0.000247747
OPC1a	Pkm	0.319608	0.00376267
OPC1a	Polr1d	0.319081	0.0216006
OPC1a	Cryab	0.317304	4.66709e-05
OPC1a	Gabarap	0.317284	0.000342961
OPC1a	Sh3bgrl	0.317284	5.98611e-05
OPC1a	Cox5a	0.316749	0.00332932
OPC1a	Rpl19	0.315778	1.3235e-06
OPC1a	Actr3	0.315545	0.0205332
OPC1a	Nudc	0.314174	0.00535804
OPC1a	Ost4	0.313827	0.00038646
OPC1a	Snrpd2	0.313366	0.0112745
OPC1a	Cmpk1	0.312285	0.0454618
OPC1a	Nedd8	0.311566	0.00241976
OPC1a	Cstb	0.311007	0.000507804
OPC1a	Unc119	0.310972	0.000225449
OPC1a	Etfa	0.310776	0.00128413
OPC1a	Ap2m1	0.309169	0.00114312
OPC1a	Ckb	0.308979	4.11006e-07
OPC1a	Hist1h2bc	0.30868	1.78293e-05
OPC1a	Tmem256	0.307628	5.01706e-05
OPC1a	Ndufa4	0.307483	9.24425e-10
OPC1a	Coa3	0.306496	0.0121674
OPC1a	Emc6	0.305404	0.0392857
OPC1a	Atp6v0d1	0.304617	0.00429347
OPC1a	Rps21	0.303111	3.09177e-05
OPC1a	Ssb	0.302869	0.0172945
OPC1a	Hspe1	0.301208	0.0116585
OPC1a	Mrpl51	0.299346	0.00143844
OPC1a	Rpl7	0.298979	2.35849e-07
OPC1a	Srp14	0.298841	9.36526e-06
OPC1a	Atp5h	0.298383	1.25783e-06
OPC1a	Ndufb7	0.297756	0.0061028
OPC1a	Cox6b2	0.296872	0.0349684
OPC1a	Rpl32	0.296827	4.91905e-05
OPC1a	Ftl1	0.295773	0.0055118
OPC1a	Dynlrb1	0.295191	2.63488e-06
OPC1a	Eef1a1	0.294493	7.75095e-06
OPC1a	Ubb	0.29447	3.44787e-10
OPC1a	Calm3	0.294279	7.50366e-05
OPC1a	Ndufs7	0.292484	0.0113481
OPC1a	Mrpl42	0.292348	0.0362361
OPC1a	Vapa	0.292094	0.0225556
OPC1a	Lgals1	0.291632	0.00132503
OPC1a	Mrfap1	0.291115	0.000985778
OPC1a	Tuba1b	0.290916	0.00953762
OPC1a	Rbp1	0.290186	4.6436e-08
OPC1a	Meig1	0.289979	0.0134227
OPC1a	Sumo2	0.289669	3.1868e-06
OPC1a	Rpl38	0.28955	2.04922e-07
OPC1a	Cnn3	0.289079	0.00158243
OPC1a	S100a1	0.284836	0.00869094
OPC1a	Atp5d	0.284649	2.04619e-06
OPC1a	Mrpl17	0.284188	0.00192495
OPC1a	Vti1b	0.282308	0.000351099
OPC1a	Sf3b5	0.282227	0.000497425
OPC1a	Pfdn5	0.282014	0.000320863
OPC1a	Rps24	0.280372	0.000930608
OPC1a	Psmb1	0.280329	0.0164133
OPC1a	Polr2l	0.279	0.0119547
OPC1a	Grcc10	0.278339	0.000968768
OPC1a	Ndufb10	0.277022	0.000270072
OPC1a	Pgam1	0.276078	0.000107921
OPC1a	Rps20	0.27597	0.000267566
OPC1a	Hdac1	0.273846	0.0132141
OPC1a	Myl12a	0.271773	0.00109863
OPC1a	Ezr	0.271338	0.047677
OPC1a	Rpl23a	0.270602	3.73545e-06
OPC1a	Rpl15	0.269677	9.83549e-05
OPC1a	Cisd3	0.26964	0.00710335
OPC1a	Mrps33	0.269606	0.000757287
OPC1a	Myl6	0.269071	5.45384e-08
OPC1a	Sumo1	0.267922	0.00211692
OPC1a	Sub1	0.26753	0.00763373
OPC1a	Sfr1	0.266544	0.0287647
OPC1a	Rpl11	0.26537	3.37889e-05
OPC1a	Rpl21	0.25774	0.00102246
OPC1a	Ndufa2	0.256517	3.40493e-05
OPC1a	Rpl41	0.255353	7.30506e-12
OPC1a	Rps17	0.254671	0.000621573
OPC1a	Pcbp2	0.254519	0.00982378
OPC1a	Cfl1	0.254434	0.00071495
OPC1a	Pdk3	0.254234	0.0140497
OPC1a	Fau	0.253202	1.14404e-07
OPC1a	Vdac2	0.25287	5.61654e-05
OPC1a	Chmp2a	0.252685	0.0209511
OPC1a	Higd1a	0.250632	0.0238109
OPC1a	Mtch1	0.250294	0.00888408
OPC1a	Ech1	0.250162	0.0274791

## Sheet: OPC1b
Cluster	Gene	Average log-Fold Change	Adjusted p-value
OPC1b	Bsg	0.42167	3.2872e-06
OPC1b	Apoe	0.306833	0.0202501

## Sheet: OPC1c
Cluster	Gene	Average log-Fold Change	Adjusted p-value
OPC1c	Malat1	2.35954	1.3433e-17
OPC1c	Hes1	1.52874	6.77272e-27
OPC1c	Cyr61	1.5263	1.12642e-22
OPC1c	Kcnq1ot1	1.25331	4.60153e-56
OPC1c	Car12	1.21299	1.3455e-07
OPC1c	Neat1	1.20715	8.37194e-43
OPC1c	Gm42418	1.1054	1.45074e-10
OPC1c	Dusp1	1.08605	1.25318e-26
OPC1c	Slc4a10	1.07437	4.51398e-17
OPC1c	Cgnl1	1.07422	6.46927e-42
OPC1c	Zbtb20	1.06787	9.03244e-22
OPC1c	Pnisr	1.02508	1.22435e-50
OPC1c	Itpr1	1.01267	3.14947e-19
OPC1c	Steap2	0.986912	1.00957e-25
OPC1c	mt-Nd5	0.979872	0.000187393
OPC1c	Slc13a4	0.956478	2.40051e-21
OPC1c	Ogt	0.93418	3.23933e-41
OPC1c	Gm47283	0.911357	2.09672e-32
OPC1c	Luc7l3	0.901771	5.59149e-16
OPC1c	Sox9	0.899812	6.38069e-23
OPC1c	Ankrd12	0.899191	5.08188e-37
OPC1c	Prlr	0.899163	3.28138e-09
OPC1c	Scd2	0.889955	1.4286e-12
OPC1c	Rsrp1	0.883052	1.9094e-10
OPC1c	Atrx	0.881074	3.52971e-20
OPC1c	mt-Co1	0.87511	3.65979e-07
OPC1c	Htr2c	0.869619	4.37276e-07
OPC1c	Nktr	0.857475	3.46667e-47
OPC1c	Tmem72	0.843447	1.46822e-14
OPC1c	Slc12a2	0.83661	3.90881e-10
OPC1c	Ctnnb1	0.834712	9.4345e-20
OPC1c	Rbm25	0.824604	5.72081e-24
OPC1c	mt-Atp8	0.814393	7.82458e-06
OPC1c	Sgk1	0.812383	2.03932e-08
OPC1c	Trpm3	0.810022	8.72614e-11
OPC1c	Xist	0.805653	3.9206e-11
OPC1c	Cntn1	0.800998	2.15234e-14
OPC1c	Timp3	0.791818	2.54812e-15
OPC1c	Nsg2	0.775152	6.0217e-10
OPC1c	Rbm39	0.773814	1.87655e-09
OPC1c	Dtx3	0.766364	3.03738e-11
OPC1c	Mmp14	0.763037	0.0962364
OPC1c	Fads1	0.761293	4.64858e-20
OPC1c	Sptbn1	0.748491	1.07103e-28
OPC1c	Srsf11	0.73102	1.11434e-08
OPC1c	Ddx17	0.729959	7.48168e-18
OPC1c	Adamts1	0.728132	1.46727e-30
OPC1c	Dnajc3	0.722949	3.02222e-14
OPC1c	Usp2	0.712665	1.88186e-17
OPC1c	mt-Nd4l	0.708675	0.00354777
OPC1c	Cldn1	0.690321	1.54633e-25
OPC1c	Tgoln1	0.690061	2.00195e-12
OPC1c	Id3	0.687941	7.38725e-06
OPC1c	Slc5a3	0.686138	3.68369e-31
OPC1c	Slc23a2	0.682864	7.30091e-18
OPC1c	Fos1	0.678769	2.52563e-10
OPC1c	Lama5	0.672052	2.22014e-16
OPC1c	Safb2	0.665621	7.49618e-27
OPC1c	Pbxip1	0.665187	2.8028e-16
OPC1c	Plppr4	0.664822	4.22391e-19
OPC1c	Abhd2	0.66067	1.91954e-06
OPC1c	Snrnp70	0.65627	6.01008e-14
OPC1c	Mtdh	0.656119	1.40865e-11
OPC1c	mt-Cytb	0.654932	1.60071e-05
OPC1c	Col8a1	0.65482	4.12362e-13
OPC1c	Ints6	0.650932	7.28715e-17
OPC1c	Id1	0.649437	1.34991e-11
OPC1c	Sulf1	0.649202	4.15334e-05
OPC1c	Kl	0.643541	0.129098
OPC1c	Nfib	0.643086	3.41796e-26
OPC1c	Dicer1	0.637692	7.56522e-28
OPC1c	Wnk1	0.634061	1.02247e-32
OPC1c	Actn1	0.63371	1.73937e-12
OPC1c	Zfp292	0.633349	2.01983e-24
OPC1c	Cebpb	0.629523	1.62779e-11
OPC1c	BC005561	0.62819	7.74358e-44
OPC1c	Ccnl2	0.628139	6.61374e-24
OPC1c	Chd4	0.625554	2.13914e-45
OPC1c	Sdc4	0.625043	1.38757e-09
OPC1c	Wls	0.620889	5.35265e-08
OPC1c	Ssfa2	0.615488	6.3759e-27
OPC1c	Dnah6	0.615041	2.15626e-20
OPC1c	Sptan1	0.612933	1.98007e-35
OPC1c	Pabpn1	0.612913	1.10019e-14
OPC1c	Lrriq1	0.612391	1.91864e-23
OPC1c	Tia1	0.609486	3.02646e-25
OPC1c	Son	0.606687	7.59869e-09
OPC1c	Man2a2	0.60155	6.70851e-22
OPC1c	Akap9	0.601499	4.867e-32
OPC1c	Plxnb2	0.599529	6.67971e-13
OPC1c	Atp1a1	0.598839	0.000274611
OPC1c	Nisch	0.597563	3.18332e-12
OPC1c	Flna	0.594753	9.68986e-26
OPC1c	Col9a3	0.594523	0.00677069
OPC1c	Zkscan3	0.591171	2.95453e-19
OPC1c	Hsp90b1	0.588757	0.000332718
OPC1c	Rab26os	0.586855	0.00359975
OPC1c	Syne2	0.585139	9.32077e-43
OPC1c	Peg3	0.584482	2.40274e-13
OPC1c	Zfp36l1	0.583927	7.63485e-11
OPC1c	Golgb1	0.582481	3.31559e-36
OPC1c	Ubn2	0.581518	6.27569e-25
OPC1c	Ncoa1	0.581128	3.90765e-12
OPC1c	Nfasc	0.576198	1.14453e-12
OPC1c	Atp1b1	0.575206	0.0302289
OPC1c	Tmem108	0.575161	6.62978e-18
OPC1c	mt-Co2	0.573796	0.00177728
OPC1c	Jmjd1c	0.572443	2.68791e-37
OPC1c	Rfx3	0.571075	2.83898e-34
OPC1c	Slc4a2	0.570671	3.21554e-06
OPC1c	Otx2	0.565817	0.000362313
OPC1c	Slc12a4	0.562115	1.08834e-09
OPC1c	Gadd45g	0.560993	1.86451e-09
OPC1c	Tubb4a	0.56064	8.5966e-07
OPC1c	Rarres2	0.557167	0.0216194
OPC1c	Miga1	0.555596	9.69048e-11
OPC1c	Zmynd8	0.55482	4.03417e-09
OPC1c	Pds5a	0.554618	2.17077e-26
OPC1c	Tmem47	0.554175	3.04498e-10
OPC1c	Slc38a3	0.550526	9.58319e-09
OPC1c	Clock	0.550499	3.43887e-17
OPC1c	Ppp1r9a	0.550122	2.02905e-45
OPC1c	Ntrk2	0.547221	7.14531e-05
OPC1c	Col8a2	0.546937	3.16626e-07
OPC1c	Ltbp3	0.546806	6.30179e-21
OPC1c	Slc4a5	0.546615	2.4655e-05
OPC1c	Srrm2	0.54561	7.89264e-12
OPC1c	Tmem259	0.541693	1.37029e-17
OPC1c	Ogdh	0.540562	1.45757e-08
OPC1c	Dlgap1	0.539761	1.10817e-14
OPC1c	Kmt2d	0.537756	1.88082e-11
OPC1c	Igf1r	0.536344	7.7824e-40
OPC1c	Tob1	0.536029	1.42229e-08
OPC1c	Grina	0.533412	0.00106448
OPC1c	Enpp2	0.530307	0.000607419
OPC1c	Nhsl2	0.528177	8.57869e-15
OPC1c	AC160336.1	0.526956	2.80449e-21
OPC1c	Nedd4	0.526532	7.18607e-06
OPC1c	2810474O19Rik	0.526305	2.5532e-28
OPC1c	Lnpep	0.525816	8.09602e-05
OPC1c	Eif3a	0.525569	1.36304e-15
OPC1c	AY036118	0.525458	0.000571952
OPC1c	Arl6ip1	0.525366	5.40852e-06
OPC1c	Psd2	0.522973	3.20898e-17
OPC1c	mt-Nd4	0.522249	0.012499
OPC1c	Slc29a4	0.521933	1.58571e-05
OPC1c	Snap91	0.519027	2.31909e-09
OPC1c	Srcin1	0.518621	1.17206e-05
OPC1c	Tardbp	0.517154	1.04026e-12
OPC1c	mt-Atp6	0.515649	0.00699858
OPC1c	Spag9	0.51335	7.34847e-18
OPC1c	Strip2	0.512104	7.71201e-10
OPC1c	Meg3	0.510882	1.63691e-12
OPC1c	Ids	0.510346	8.94147e-14
OPC1c	Cd164	0.509396	1.53043e-12
OPC1c	Hnrnpdl	0.506537	2.45673e-07
OPC1c	Clcn4	0.505915	1.46901e-16
OPC1c	Atp2a2	0.505714	9.19179e-09
OPC1c	Timp2	0.505484	0.0125651
OPC1c	Cachd1	0.505402	6.3317e-21
OPC1c	Luzp1	0.502518	5.56163e-18
OPC1c	Prpf38b	0.50209	8.33806e-23
OPC1c	Maged1	0.501347	0.00328817
OPC1c	Kif5b	0.501261	0.00470935
OPC1c	Phip	0.498505	5.90665e-15
OPC1c	Atp1a2	0.496606	1
OPC1c	Stim2	0.494762	3.71566e-14
OPC1c	Abca4	0.494456	2.7597e-11
OPC1c	Zbtb4	0.494366	1.5906e-06
OPC1c	Cldn2	0.493966	4.93754e-06
OPC1c	Map1b	0.491272	1.97326e-22
OPC1c	B4galt6	0.491148	4.8761e-14
OPC1c	Atp11c	0.490548	6.59328e-13
OPC1c	Msi2	0.488977	3.42803e-08
OPC1c	Fus	0.488348	1.23399e-17
OPC1c	Setd5	0.487657	2.72564e-09
OPC1c	Nfe2l1	0.486437	2.86325e-13
OPC1c	Ccnl1	0.485762	1.22385e-33
OPC1c	Tnrc18	0.485627	6.46156e-24
OPC1c	mt-Co3	0.483993	0.0182288
OPC1c	Adgra3	0.481866	5.1455e-19
OPC1c	Srsf1	0.481403	9.90823e-11
OPC1c	Rtn4	0.481368	0.0130772
OPC1c	Tmem33	0.480184	0.0025993
OPC1c	Desi2	0.479308	4.99969e-11
OPC1c	Tcf4	0.478484	4.45782e-19
OPC1c	AC149090.1	0.477312	1.27597e-32
OPC1c	Stard13	0.475483	2.9397e-18
OPC1c	Slc6a17	0.475293	9.83584e-22
OPC1c	Itgb8	0.473747	1.69674e-16
OPC1c	Impad1	0.473191	4.28534e-24
OPC1c	Gm47043	0.472478	0.00124367
OPC1c	Chd3	0.472322	2.52429e-09
OPC1c	Camsap2	0.472316	9.67565e-18
OPC1c	Slc31a1	0.471785	0.0345363
OPC1c	Pabpc1	0.471574	0.00304046
OPC1c	Ergic2	0.471013	5.30565e-11
OPC1c	mt-Nd2	0.469888	0.0457857
OPC1c	Aebp2	0.469486	5.54641e-21
OPC1c	Nwd1	0.469112	7.38497e-11
OPC1c	Zic1	0.468919	3.5602e-08
OPC1c	Tenm4	0.466394	4.50288e-23
OPC1c	Stx16	0.46599	7.64235e-20
OPC1c	Sltm	0.464861	3.19012e-17
OPC1c	Icmt	0.463556	3.47612e-15
OPC1c	Tnrc6b	0.463448	3.28723e-24
OPC1c	Larp4b	0.46318	9.16635e-22
OPC1c	Trmt1l	0.462713	1.67242e-09
OPC1c	Ddx3x	0.461393	1.82178e-06
OPC1c	Fras1	0.461363	4.09904e-33
OPC1c	Slc5a6	0.459474	6.67526e-08
OPC1c	Slc16a2	0.459418	3.91443e-06
OPC1c	Nudcd3	0.458595	3.82885e-13
OPC1c	Clk1	0.457846	6.08027e-20
OPC1c	Ankrd11	0.457152	8.31714e-32
OPC1c	Sft2d1	0.456854	9.62891e-09
OPC1c	Abca2	0.456595	7.6457e-12
OPC1c	Chd6	0.456197	1.95511e-34
OPC1c	Kif1b	0.454993	4.17306e-12
OPC1c	Mast4	0.452662	1.13948e-28
OPC1c	Pnn	0.452521	3.95995e-21
OPC1c	Etl4	0.451741	3.72484e-16
OPC1c	Gaa	0.451209	4.62256e-06
OPC1c	Ddx5	0.450943	0.000516544
OPC1c	Usp40	0.449628	2.29318e-14
OPC1c	Slit2	0.449608	2.11838e-17
OPC1c	Bcl2	0.449342	7.21419e-21
OPC1c	Csnk1g2	0.44802	8.07419e-10
OPC1c	Npr1	0.446821	1.24826e-18
OPC1c	Fam193b	0.446638	1.33902e-25
OPC1c	Hist1h1d	0.446208	2.24472e-08
OPC1c	Tns1	0.444259	2.64794e-21
OPC1c	Catip	0.443301	5.99668e-11
OPC1c	Tm9sf2	0.442495	7.63704e-06
OPC1c	Magt1	0.442253	6.82456e-15
OPC1c	Usp33	0.442138	7.2759e-08
OPC1c	Luc7l2	0.441828	1.43958e-08
OPC1c	Wwc1	0.441323	5.01698e-14
OPC1c	Hspa5	0.440778	0.0243217
OPC1c	Antxr1	0.440442	5.13639e-25
OPC1c	Pik3ip1	0.439655	5.9403e-08
OPC1c	Vldlr	0.438773	2.07017e-09
OPC1c	Tmem237	0.438476	0.0572544
OPC1c	Prrc2c	0.438065	1.03126e-24
OPC1c	Atp1b3	0.43765	1.81785e-05
OPC1c	Lamb1	0.436521	6.16695e-21
OPC1c	Huwe1	0.436214	1.43864e-09
OPC1c	Dync1h1	0.435189	7.01575e-23
OPC1c	Amotl2	0.434096	1.55867e-18
OPC1c	M6pr	0.433937	5.35786e-05
OPC1c	Pbrm1	0.433862	1.3531e-25
OPC1c	Kif1a	0.433444	3.78308e-12
OPC1c	Ptpn18	0.432927	1
OPC1c	Abcd3	0.432271	0.00036313
OPC1c	Npepps	0.431424	4.76817e-09
OPC1c	Mprip	0.430049	1.44064e-14
OPC1c	Macf1	0.428129	5.69374e-30
OPC1c	Rce1	0.427716	8.75354e-07
OPC1c	Mafg	0.4277	3.57388e-19
OPC1c	Atp2b2	0.42725	1.22029e-17
OPC1c	Tulp3	0.427236	3.35199e-10
OPC1c	mt-Nd3	0.426788	0.815844
OPC1c	Arfgef1	0.426658	1.12663e-15
OPC1c	Usp9x	0.425363	3.84811e-11
OPC1c	Sec62	0.424447	0.00216854
OPC1c	Ttc14	0.422718	1.36725e-30
OPC1c	Gm26917	0.422311	3.06611e-13
OPC1c	Dlst	0.422058	2.48569e-07
OPC1c	Itpkb	0.421004	3.28231e-17
OPC1c	Iqgap1	0.420873	1.13446e-25
OPC1c	Pid1	0.420706	3.59608e-09
OPC1c	Cfap43	0.420261	2.95175e-20
OPC1c	Dock9	0.419269	2.30395e-17
OPC1c	Hdac4	0.419266	1.77685e-21
OPC1c	Braf	0.417305	1.04656e-05
OPC1c	Safb	0.41618	9.47921e-15
OPC1c	Kcnh1	0.415683	1.08899e-20
OPC1c	Pkd2	0.414744	6.36224e-28
OPC1c	Kcne2	0.414525	1
OPC1c	Rbms1	0.414436	6.28403e-13
OPC1c	Trps1	0.413785	1.3279e-26
OPC1c	Dot1l	0.413765	2.54412e-23
OPC1c	Usp32	0.4126	7.80379e-15
OPC1c	F5	0.411751	0.0045132
OPC1c	Rgs11	0.411027	1.24672e-32
OPC1c	Ube3a	0.410916	1.80312e-07
OPC1c	C230004F18Rik	0.409394	2.29366e-15
OPC1c	Thoc2	0.409314	7.58997e-19
OPC1c	Armc2	0.408425	3.8426e-11
OPC1c	Scap	0.407314	5.54206e-13
OPC1c	Smc6	0.406938	1.80976e-09
OPC1c	Kmt2e	0.406057	1.11922e-29
OPC1c	Leng8	0.405366	2.64828e-27
OPC1c	Laptm4a	0.403434	0.576011
OPC1c	Akap13	0.40328	1.6088e-27
OPC1c	Celf1	0.403158	1.22485e-19
OPC1c	Canx	0.403123	0.606557
OPC1c	Kifap3	0.402629	3.26701e-05
OPC1c	Crb2	0.402381	1.76842e-19
OPC1c	Tmem30a	0.400792	0.0012134
OPC1c	Ephx1	0.400482	0.000127813
OPC1c	Plk2	0.400101	3.38771e-18
OPC1c	Irf2bp2	0.399784	1.20199e-33
OPC1c	Ccdc141	0.399387	6.31392e-17
OPC1c	Ggnbp2	0.398049	9.42347e-10
OPC1c	Trp53inp2	0.397763	2.46363e-06
OPC1c	Nr4a1	0.397096	4.82667e-12
OPC1c	Mvp	0.397073	0.192973
OPC1c	Zfp106	0.396887	3.056e-14
OPC1c	Sgms2	0.396329	2.45261e-17
OPC1c	Kctd2	0.395189	8.52389e-12
OPC1c	Hipk1	0.395183	8.29474e-17
OPC1c	Rnf44	0.39516	2.93496e-15
OPC1c	Abhd3	0.395082	1
OPC1c	Pip5k1a	0.394772	5.40759e-06
OPC1c	Usp34	0.394659	4.49733e-09
OPC1c	Gtf2i	0.394545	0.000282233
OPC1c	Sh3d19	0.394316	1.39184e-13
OPC1c	Tbc1d9	0.394316	1
OPC1c	Prpf39	0.392845	4.23039e-06
OPC1c	Ints7	0.39192	3.43455e-14
OPC1c	Heg1	0.39165	1.6569e-35
OPC1c	Cflar	0.39142	9.47742e-18
OPC1c	Atf4	0.390934	7.23468e-13
OPC1c	Ash1l	0.390797	4.9174e-23
OPC1c	Akap8l	0.390266	1.35218e-30
OPC1c	Zfp612	0.389989	1.4295e-18
OPC1c	Atp6v0a1	0.389595	4.69718e-14
OPC1c	Ncor1	0.38906	2.53723e-15
OPC1c	Cbx6	0.388218	1.5525e-07
OPC1c	Copa	0.388186	2.42729e-06
OPC1c	Hnrnpu	0.388074	0.0383924
OPC1c	Golga4	0.387292	1.97456e-23
OPC1c	Nfix	0.387025	1.49514e-11
OPC1c	Tmem165	0.386617	5.27259e-10
OPC1c	Gigyf2	0.386397	5.41824e-11
OPC1c	Setd1b	0.385909	7.02924e-19
OPC1c	Ubr4	0.385458	1.79279e-12
OPC1c	Os9	0.385117	0.00363201
OPC1c	Eif4g1	0.384939	1.46394e-11
OPC1c	Slc38a2	0.384116	3.82845e-11
OPC1c	Frem1	0.38399	4.36536e-17
OPC1c	Arrdc3	0.383776	1.78132e-18
OPC1c	Clk4	0.383713	7.62789e-23
OPC1c	Taok1	0.383691	3.29763e-21
OPC1c	Mxd4	0.38328	3.07365e-07
OPC1c	Phactr2	0.382328	7.30449e-06
OPC1c	Slc2a12	0.38224	0.183854
OPC1c	Tubgcp3	0.382239	2.44616e-13
OPC1c	Ddr1	0.380918	7.03936e-08
OPC1c	Ttc3	0.380659	1.53258e-08
OPC1c	Wfikkn2	0.380519	2.90799e-05
OPC1c	Matr3	0.379876	5.0959e-08
OPC1c	Bptf	0.379712	3.77571e-23
OPC1c	Coq10b	0.379467	0.000707381
OPC1c	Sorbs2	0.379291	2.40412e-22
OPC1c	Zcchc7	0.37907	5.46247e-10
OPC1c	Acp2	0.378607	1.04111e-20
OPC1c	Fam20b	0.377636	6.85486e-07
OPC1c	Ankrd40	0.377404	4.91247e-11
OPC1c	Zfp185	0.376986	5.16529e-16
OPC1c	Utrn	0.376745	3.59526e-39
OPC1c	Gramd1b	0.37663	6.04519e-18
OPC1c	Jmjd6	0.375497	0.0021097
OPC1c	Nfatc2	0.375467	1.16648e-14
OPC1c	Ptprk	0.375083	1.22163e-12
OPC1c	Mia	0.375056	1
OPC1c	Atp6v0b	0.374803	0.410562
OPC1c	Prdm16	0.374649	3.49979e-22
OPC1c	Trp53bp2	0.374269	3.31336e-07
OPC1c	Samd8	0.374208	2.42853e-05
OPC1c	Slc39a12	0.37418	0.00114779
OPC1c	Jmjd8	0.373945	2.46507e-05
OPC1c	Magi2	0.373767	4.93246e-15
OPC1c	Tmed5	0.373193	0.0173119
OPC1c	Slc39a13	0.373154	2.72226e-07
OPC1c	Calr	0.372988	0.318728
OPC1c	Arglu1	0.372597	2.82971e-13
OPC1c	Arid1a	0.37193	4.43618e-12
OPC1c	Setd7	0.370386	1.11109e-17
OPC1c	Ppp6r3	0.369997	1.22712e-17
OPC1c	Fbxo25	0.369974	5.31573e-08
OPC1c	Etnk1	0.369535	6.18658e-20
OPC1c	Bcl2l2	0.369472	7.9991e-11
OPC1c	Frmd4b	0.368764	1.58989e-28
OPC1c	Tmbim6	0.368226	0.156151
OPC1c	Cdc14b	0.368176	1.54359e-19
OPC1c	Sorbs3	0.368126	4.7166e-13
OPC1c	Ep400	0.367333	3.07322e-10
OPC1c	P4ha1	0.36691	4.60477e-06
OPC1c	Zscan26	0.366592	0.0695569
OPC1c	Fam46a	0.366313	2.5762e-23
OPC1c	Cfap69	0.36418	1.23458e-10
OPC1c	Srebf1	0.363738	2.63326e-11
OPC1c	Pcnx	0.362436	1.22238e-28
OPC1c	Cfap54	0.361668	1.89871e-08
OPC1c	App	0.361273	0.414553
OPC1c	Lmbrd1	0.360823	0.901856
OPC1c	Xpo6	0.36068	2.68775e-14
OPC1c	Iqsec1	0.360559	2.68488e-15
OPC1c	Ttc19	0.360508	9.59148e-07
OPC1c	Ace	0.359606	0.655617
OPC1c	Trp53bp1	0.359197	4.33599e-13
OPC1c	Tgfb2	0.359044	0.00180124
OPC1c	Setd2	0.358956	4.64072e-30
OPC1c	CAAA01118383.1	0.358651	2.70325e-06
OPC1c	Ahcyl1	0.358484	1.16997e-07
OPC1c	Lpgat1	0.358414	3.25924e-12
OPC1c	Mitf	0.35825	3.04053e-20
OPC1c	Tmem132a	0.357628	7.44049e-12
OPC1c	Cpt1c	0.357335	4.62346e-10
OPC1c	Tbc1d5	0.356287	0.0710831
OPC1c	Vat1l	0.356272	1
OPC1c	Igf2	0.355577	2.67972e-11
OPC1c	Chia1	0.354049	4.63105e-10
OPC1c	Slc16a6	0.353724	1.26303e-09
OPC1c	Rock1	0.353629	7.42872e-09
OPC1c	Ncor2	0.353377	5.14402e-12
OPC1c	Rnf152	0.35223	3.6923e-22
OPC1c	Gnpat	0.351411	6.36961e-18
OPC1c	Rere	0.351207	1.05223e-18
OPC1c	Wsb1	0.350916	5.53947e-10
OPC1c	Odf2	0.350453	1.56557e-18
OPC1c	Dock6	0.35035	3.7716e-15
OPC1c	Pde10a	0.35032	4.49022e-21
OPC1c	Slco1c1	0.350212	1
OPC1c	Dennd5a	0.349943	0.000207907
OPC1c	Nsd1	0.349428	3.17021e-09
OPC1c	Lrig3	0.34933	3.07821e-10
OPC1c	Pitpnc1	0.348832	2.49566e-15
OPC1c	Tpp1	0.348437	0.00780134
OPC1c	Clcn3	0.347272	7.55337e-17
OPC1c	Dab2	0.347077	0.00187355
OPC1c	Scamp1	0.346507	1.82714e-14
OPC1c	Per3	0.346408	2.0758e-08
OPC1c	Tmem11	0.346385	9.93344e-07
OPC1c	Eif4g3	0.346262	8.07672e-19
OPC1c	Plekhb1	0.346072	0.000260852
OPC1c	Cpd	0.345952	3.86338e-09
OPC1c	Map7	0.345445	1.89873e-08
OPC1c	Enah	0.345261	2.34019e-12
OPC1c	Pum1	0.345137	8.50774e-15
OPC1c	Kmt5c	0.345012	1.41369e-06
OPC1c	Scd1	0.344742	7.7971e-19
OPC1c	Cspp1	0.344248	1.89553e-12
OPC1c	Hnrnpr	0.343711	2.8161e-07
OPC1c	Kidins220	0.343634	2.64008e-20
OPC1c	Fzd4	0.34352	2.21742e-12
OPC1c	Wdr19	0.34349	2.47597e-08
OPC1c	Zfp326	0.34318	0.00539052
OPC1c	Tbcel	0.343083	0.000849577
OPC1c	Itgb5	0.343005	1.88924e-08
OPC1c	Irs2	0.34156	6.53963e-20
OPC1c	Slc28a3	0.341401	4.72112e-11
OPC1c	Scube3	0.341241	6.06766e-08
OPC1c	Lncpint	0.340841	3.89845e-10
OPC1c	Dusp15	0.340392	1.09748e-11
OPC1c	Ythdc2	0.340152	0.182938
OPC1c	Secisbp2l	0.34003	8.10927e-09
OPC1c	Fbxl12	0.339622	1.47005e-09
OPC1c	Tm7sf3	0.339443	6.86558e-13
OPC1c	Cers4	0.339251	7.04513e-08
OPC1c	Rmst	0.339024	1.21748e-19
OPC1c	Ddrgk1	0.339008	0.0103268
OPC1c	Ptprf	0.33898	2.60316e-16
OPC1c	Gns	0.338573	1.61965e-11
OPC1c	Prrc2b	0.338441	1.85476e-20
OPC1c	2020-03-06	0.338386	8.91499e-21
OPC1c	Tbc1d23	0.337834	2.3681e-08
OPC1c	Sfpq	0.337715	1
OPC1c	Ccdc39	0.337048	3.08787e-12
OPC1c	Strn4	0.336838	0.00391233
OPC1c	Rrbp1	0.336485	5.57098e-11
OPC1c	Hipk3	0.336378	8.1581e-12
OPC1c	Sntb2	0.33636	8.83746e-09
OPC1c	Mfsd10	0.336085	2.24472e-08
OPC1c	Appl2	0.3359	8.32604e-07
OPC1c	Crocc	0.335683	7.94545e-21
OPC1c	Tns3	0.335633	1.10508e-12
OPC1c	Dnajc6	0.335049	0.0026905
OPC1c	Anks1	0.335009	7.43607e-05
OPC1c	Rsbn1l	0.33476	3.43468e-07
OPC1c	Lrp5	0.33447	1.79517e-07
OPC1c	Lacc1	0.334242	0.0202433
OPC1c	F11r	0.334045	1.93812e-07
OPC1c	Slc35b2	0.333696	1.10667e-08
OPC1c	Herpud1	0.333657	1.4799e-11
OPC1c	Cox11	0.333603	0.000299541
OPC1c	Egr1	0.333145	1
OPC1c	Tm9sf3	0.333046	2.97864e-07
OPC1c	Tmed9	0.332482	0.0194766
OPC1c	Sec11a	0.332465	1.22568e-08
OPC1c	Dnajc13	0.331633	0.0202433
OPC1c	Scarf1	0.330787	7.1713e-17
OPC1c	Ttll7	0.33043	1.61773e-07
OPC1c	Mat2a	0.330313	0.00121767
OPC1c	Lipa	0.330101	3.15542e-09
OPC1c	Naa35	0.329362	0.0818507
OPC1c	Srsf5	0.328427	1
OPC1c	Sbf2	0.327057	3.16285e-08
OPC1c	Xrn2	0.326971	0.00185386
OPC1c	Selenos	0.326745	0.229065
OPC1c	Zfp618	0.326588	6.92769e-09
OPC1c	Zfp606	0.326326	0.000309181
OPC1c	Dlg3	0.3255	4.9936e-05
OPC1c	Tmem245	0.325225	3.72175e-15
OPC1c	Stxbp4	0.325199	1.20637e-05
OPC1c	Csnk1g1	0.325177	2.01133e-10
OPC1c	Evi5	0.325145	2.55182e-14
OPC1c	Dmxl2	0.32503	1.03828e-12
OPC1c	Clmn	0.324624	5.03312e-26
OPC1c	Ubr5	0.324467	2.09886e-20
OPC1c	Tead1	0.324424	2.01501e-15
OPC1c	Cebpg	0.323735	3.42042e-09
OPC1c	Npr3	0.323491	9.67507e-14
OPC1c	Ksr2	0.323375	3.07821e-10
OPC1c	Zmym5	0.323173	3.15182e-06
OPC1c	Acss1	0.322159	0.000496045
OPC1c	Tmx4	0.322143	6.23375e-25
OPC1c	Dock7	0.322069	2.18389e-15
OPC1c	Eif5b	0.322061	0.000110244
OPC1c	Usp31	0.321995	6.37914e-07
OPC1c	Rab21	0.321946	1.03024e-08
OPC1c	Prkcsh	0.321909	0.000429284
OPC1c	Aplp2	0.321419	1
OPC1c	Nacc2	0.321405	2.359e-12
OPC1c	Dnajb9	0.32097	9.10868e-05
OPC1c	Numa1	0.320922	7.30263e-11
OPC1c	Txnip	0.320449	4.43789e-20
OPC1c	Furin	0.319827	3.02424e-07
OPC1c	Erlin2	0.319796	6.20838e-11
OPC1c	Notch2	0.319762	0.00292041
OPC1c	Chic2	0.319463	1.41939e-10
OPC1c	Trpv4	0.319284	6.16751e-05
OPC1c	Washc4	0.319258	2.3681e-08
OPC1c	Dalrd3	0.319194	0.131713
OPC1c	Gm14964	0.319185	0.000456959
OPC1c	Polr3e	0.319092	5.92992e-05
OPC1c	R3hdm1	0.318788	2.67789e-19
OPC1c	Tgfbr2	0.318315	5.53776e-20
OPC1c	AC165953.2	0.317983	2.42711e-08
OPC1c	Ssr1	0.317561	0.000252637
OPC1c	Prpf8	0.317414	3.70587e-12
OPC1c	Dag1	0.317335	1.20013e-14
OPC1c	Cfap74	0.317229	2.58556e-19
OPC1c	Stx3	0.316986	1.87007e-19
OPC1c	Herc1	0.316834	7.93415e-17
OPC1c	Rc3h1	0.316726	3.21559e-09
OPC1c	Slc38a1	0.316649	3.22362e-18
OPC1c	2020-06-01	0.316375	3.75702e-14
OPC1c	Wdr6	0.316177	0.00051335
OPC1c	Ddost	0.316021	0.000454362
OPC1c	2610507B11Rik	0.315805	4.01348e-15
OPC1c	Tbc1d31	0.315402	0.0313807
OPC1c	Purb	0.315019	5.48524e-12
OPC1c	Ahi1	0.314823	1.19037e-07
OPC1c	Asph	0.314779	2.36564e-19
OPC1c	Top3b	0.314599	0.000304949
OPC1c	Dnah7b	0.314171	1.37184e-06
OPC1c	Pbx1	0.313115	4.79262e-13
OPC1c	Rmnd5a	0.313107	0.044042
OPC1c	Tgfbr3	0.312761	2.36556e-10
OPC1c	Xiap	0.312706	1.70264e-09
OPC1c	Cpt1a	0.312502	2.1266e-06
OPC1c	Eif5	0.311965	0.0136216
OPC1c	Tspan3	0.311916	0.95681
OPC1c	Dmxl1	0.3117	3.68992e-05
OPC1c	Acer3	0.311328	1.17768e-05
OPC1c	Crb3	0.311198	0.0744002
OPC1c	Oscp1	0.310411	1
OPC1c	Prrc2a	0.310376	5.1979e-11
OPC1c	Bclaf1	0.309892	8.91579e-16
OPC1c	Sidt2	0.309752	0.000581155
OPC1c	Hspa1a	0.309649	1
OPC1c	Sod3	0.30929	0.153586
OPC1c	Slmap	0.309049	6.24349e-13
OPC1c	Gpatch8	0.308844	7.92774e-22
OPC1c	Zfp445	0.308685	1.10585e-12
OPC1c	Yipf5	0.308649	1.5552e-07
OPC1c	Mterf3	0.308593	0.358202
OPC1c	Cep290	0.308582	5.16661e-12
OPC1c	Birc2	0.308195	5.77866e-09
OPC1c	Zdhhc20	0.307791	3.86699e-17
OPC1c	Plxnb1	0.307714	1.0667e-11
OPC1c	Pkn2	0.307655	5.20186e-14
OPC1c	Lrp1	0.306036	3.58764e-08
OPC1c	Aqp1	0.305883	0.0515057
OPC1c	Cog5	0.305499	3.38418e-08
OPC1c	Fam213a	0.305217	1
OPC1c	Zfp638	0.304013	1.46758e-12
OPC1c	Chil1	0.303988	1.27742e-06
OPC1c	Zmym1	0.303797	3.07002e-08
OPC1c	Camk2d	0.303608	0.15767
OPC1c	Chfr	0.303561	6.60448e-07
OPC1c	Ube4b	0.303114	0.019064
OPC1c	Col27a1	0.302553	7.55366e-06
OPC1c	Ubxn4	0.302494	4.39381e-08
OPC1c	Nfkbia	0.30202	1.57177e-11
OPC1c	Nsun7	0.301743	2.42711e-08
OPC1c	Zbtb7a	0.30164	1.02737e-12
OPC1c	Myo10	0.301596	5.99935e-14
OPC1c	Tmem98	0.301419	0.00041199
OPC1c	Dhx36	0.300733	2.18535e-17
OPC1c	Srebf2	0.300691	3.03577e-13
OPC1c	Ralgps2	0.300581	0.0040248
OPC1c	Far1	0.30053	9.74627e-12
OPC1c	Cfap206	0.3005	0.0331
OPC1c	Ankrd10	0.300394	1.45922e-15
OPC1c	Ocln	0.300346	5.44289e-09
OPC1c	Strbp	0.300205	4.22107e-05
OPC1c	Zfp719	0.300138	0.000795176
OPC1c	Med12	0.29968	6.21387e-09
OPC1c	Arhgap12	0.299288	0.00498598
OPC1c	Gatad2b	0.299089	8.7775e-13
OPC1c	Aplp1	0.298948	1
OPC1c	Cep295	0.298943	0.00415024
OPC1c	Atp11a	0.298707	1.31516e-29
OPC1c	Pxn	0.298682	4.23921e-09
OPC1c	Fbf1	0.298649	2.87535e-16
OPC1c	Slk	0.298264	6.10171e-17
OPC1c	Prelp	0.29759	0.164319
OPC1c	Fkbp9	0.2974	0.328053
OPC1c	Prpf4b	0.297239	3.63035e-13
OPC1c	4932438A13Rik	0.297091	2.96334e-25
OPC1c	Zfp652	0.296653	5.1763e-05
OPC1c	Fa2h	0.296003	0.307881
OPC1c	Slc35a5	0.295886	0.000219752
OPC1c	Syne1	0.29582	3.02667e-15
OPC1c	Fam161a	0.295778	3.93527e-05
OPC1c	Mapk1ip1	0.295381	0.0010383
OPC1c	Sfrp1	0.295234	6.73405e-06
OPC1c	Stag2	0.295174	3.51532e-10
OPC1c	Bclaf3	0.294645	0.826583
OPC1c	Fbxo11	0.294177	2.77513e-11
OPC1c	Ktn1	0.294071	4.38507e-15
OPC1c	Aebp1	0.293628	8.81988e-06
OPC1c	Cd82	0.293621	0.268241
OPC1c	Bod1l	0.293538	6.36025e-17
OPC1c	Vegfa	0.293094	1.75915e-14
OPC1c	Pcx	0.292961	0.0351253
OPC1c	Fbxl6	0.292283	0.129003
OPC1c	Zmym3	0.291792	0.000160441
OPC1c	Ppig	0.29153	1.6543e-10
OPC1c	Pdgfa	0.290911	1.06261e-09
OPC1c	Arid4b	0.290634	2.34474e-16
OPC1c	Gabpb1	0.290633	0.00507947
OPC1c	Ccdc173	0.290562	7.31031e-08
OPC1c	Slc7a8	0.290453	2.24944e-09
OPC1c	Ddr2	0.289926	4.27021e-19
OPC1c	Sf3b1	0.289751	5.32603e-05
OPC1c	4930453N24Rik	0.289305	0.00685398
OPC1c	Eno4	0.289075	0.336519
OPC1c	Kctd18	0.289057	0.000277657
OPC1c	Ankhd1	0.288998	1.87258e-22
OPC1c	Atp2b1	0.288765	3.98589e-15
OPC1c	Ceacam16	0.288697	0.0360947
OPC1c	Rfx7	0.287995	2.35271e-18
OPC1c	Eftud2	0.287614	0.00798995
OPC1c	Fam171b	0.287568	1.66855e-15
OPC1c	Xpr1	0.287514	1.39743e-18
OPC1c	Ttc8	0.287385	0.153866
OPC1c	Itsn2	0.287102	4.85056e-21
OPC1c	Nomo1	0.285902	3.2206e-15
OPC1c	Fbxw8	0.285556	2.97262e-06
OPC1c	Plcd3	0.285175	3.24247e-05
OPC1c	Maz	0.285156	7.46889e-06
OPC1c	Kif9	0.284957	1.23207e-08
OPC1c	Slc35c2	0.284952	1
OPC1c	Pik3r1	0.284777	2.06124e-16
OPC1c	Zfp598	0.284598	1.08635e-05
OPC1c	Sgms1	0.284308	9.71647e-12
OPC1c	Atp2c1	0.283962	0.00365367
OPC1c	Pura	0.283365	1.51564e-16
OPC1c	Rhbdd1	0.283337	1
OPC1c	Ccdc117	0.283247	0.0490842
OPC1c	Lztr1	0.283113	0.0109244
OPC1c	Swt1	0.283028	6.68468e-17
OPC1c	Ddb1	0.282928	0.125266
OPC1c	Dyrk1a	0.282866	1.61068e-07
OPC1c	Twsg1	0.2828	3.88802e-23
OPC1c	Traf4	0.282757	2.90654e-06
OPC1c	Stim1	0.282566	1.63313e-19
OPC1c	Numb	0.282553	2.11983e-07
OPC1c	Zfhx4	0.282318	3.34085e-21
OPC1c	Stat6	0.282175	1
OPC1c	Cgn	0.28162	1.13307e-13
OPC1c	Ccnt2	0.281552	4.28964e-26
OPC1c	Trim35	0.281296	0.0352567
OPC1c	Pgrmc1	0.281264	1
OPC1c	Pex6	0.281211	0.0133426
OPC1c	Arsb	0.280798	1.19031e-07
OPC1c	Hectd1	0.280475	2.4766e-15
OPC1c	Smg1	0.280452	3.37725e-12
OPC1c	Tmem131	0.280387	3.05035e-09
OPC1c	Nxn	0.279899	5.6633e-06
OPC1c	Lrrc56	0.279716	0.72383
OPC1c	mt-Nd1	0.27966	1
OPC1c	Hexim1	0.279182	0.00105302
OPC1c	Ahcyl2	0.279096	1
OPC1c	Wdr35	0.279004	1.20466e-08
OPC1c	Zfp579	0.278944	4.87275e-08
OPC1c	Git2	0.27888	1.34517e-05
OPC1c	Epha4	0.278614	3.05396e-20
OPC1c	Arhgef25	0.278524	0.0941882
OPC1c	Chd9	0.278519	3.64345e-06
OPC1c	2900097C17Rik	0.278414	4.55404e-08
OPC1c	Sostdc1	0.278414	1
OPC1c	Ccar1	0.278221	5.45144e-14
OPC1c	Slc25a36	0.278046	3.4003e-10
OPC1c	Mcfd2	0.277997	0.000355113
OPC1c	Limd1	0.277965	1.54157e-05
OPC1c	Shroom2	0.277711	1.15566e-09
OPC1c	Nsd2	0.277453	1.31266e-13
OPC1c	Hs6st2	0.277228	3.10307e-15
OPC1c	Slc30a4	0.277219	4.5187e-18
OPC1c	Ruvbl2	0.277119	7.26722e-06
OPC1c	Abca5	0.277098	9.28194e-08
OPC1c	Cdk17	0.277071	1.10556e-09
OPC1c	Senp6	0.276988	0.00161086
OPC1c	Tshz1	0.276537	2.7381e-17
OPC1c	Washc2	0.276453	0.09518
OPC1c	Cnst	0.27642	1.15681e-12
OPC1c	Nup188	0.276416	0.72383
OPC1c	Psme4	0.27635	2.42772e-13
OPC1c	2020-09-08	0.276166	1.02209e-07
OPC1c	Tmpo	0.275715	0.0188942
OPC1c	Kalrn	0.275521	0.00185013
OPC1c	Tnrc6a	0.27535	2.78281e-24
OPC1c	Rtn4rl1	0.27509	6.09891e-10
OPC1c	Otx2os1	0.274776	0.00542889
OPC1c	Diaph1	0.274534	2.69442e-19
OPC1c	Trip11	0.273934	2.96513e-29
OPC1c	Fam208b	0.273831	7.24133e-06
OPC1c	Lrrk2	0.273825	3.60607e-11
OPC1c	Fgfr1	0.273467	4.13786e-11
OPC1c	Sbno1	0.273378	6.26658e-12
OPC1c	Nfic	0.273376	3.59961e-08
OPC1c	Vps18	0.273214	0.0482096
OPC1c	Trp73	0.273004	0.0720109
OPC1c	2510009E07Rik	0.272897	0.000801461
OPC1c	9530068E07Rik	0.272782	1.29254e-06
OPC1c	Tcf12	0.272541	8.15232e-06
OPC1c	Cars	0.272518	1
OPC1c	Kif1c	0.271925	0.00205446
OPC1c	Anapc2	0.271582	0.0106896
OPC1c	Uggt1	0.270992	2.39263e-15
OPC1c	Rilp	0.270898	0.0374745
OPC1c	Atp6v0a2	0.270888	5.05448e-16
OPC1c	Dnajb11	0.270719	0.000152378
OPC1c	Rhot1	0.270711	6.71323e-07
OPC1c	Dcun1d1	0.270691	0.0347509
OPC1c	Ptdss1	0.270084	3.60082e-05
OPC1c	Wdr72	0.269725	0.000113384
OPC1c	Slc6a20a	0.269697	1.46381e-11
OPC1c	Casc4	0.269479	1.65673e-12
OPC1c	Ints2	0.269477	3.31554e-09
OPC1c	Abca1	0.269389	9.23199e-17
OPC1c	Usp19	0.269259	4.64432e-07
OPC1c	Fam189b	0.269104	0.000333737
OPC1c	Gtpbp2	0.26905	6.37585e-17
OPC1c	Lgi1	0.268966	1.70386e-05
OPC1c	Ankrd17	0.268928	2.84975e-13
OPC1c	Lmx1a	0.268747	1.48612e-05
OPC1c	Phf14	0.268659	0.000828678
OPC1c	Tmtc1	0.268394	3.45673e-19
OPC1c	Endod1	0.268391	2.18535e-17
OPC1c	Pold3	0.268352	0.299722
OPC1c	Tpr	0.267981	9.07923e-10
OPC1c	Cpeb2	0.267965	3.29646e-15
OPC1c	Tnpo1	0.267715	1.17518e-13
OPC1c	Itm2c	0.267707	0.194702
OPC1c	Strn3	0.267591	1.18353e-08
OPC1c	Wasl	0.267476	0.0366644
OPC1c	Tspan9	0.267326	2.35822e-09
OPC1c	Hacd3	0.267324	1.74e-15
OPC1c	Naaa	0.266728	0.000152325
OPC1c	Snrnp200	0.266715	1.76712e-10
OPC1c	Tmx1	0.266646	0.0303555
OPC1c	Myo7a	0.266597	4.60537e-16
OPC1c	Asxl2	0.266561	2.36111e-22
OPC1c	Atp2b3	0.266477	6.24438e-06
OPC1c	Tmem106b	0.265785	1.11516e-11
OPC1c	Dock5	0.26551	3.49998e-09
OPC1c	Clpx	0.265508	1
OPC1c	Rnpc3	0.26516	0.120575
OPC1c	Retreg2	0.265078	2.00174e-06
OPC1c	BC005537	0.264921	0.000309589
OPC1c	Ctsc	0.264918	1
OPC1c	Wdr78	0.264154	4.13749e-13
OPC1c	Fat1	0.264024	1.71106e-09
OPC1c	Ccny	0.263594	0.0246643
OPC1c	Slc22a17	0.263315	1
OPC1c	Igf2bp3	0.263233	6.94161e-06
OPC1c	Rnf138	0.263099	1
OPC1c	Arhgef1	0.263035	1.8485e-07
OPC1c	Zfhx3	0.262478	2.1732e-23
OPC1c	Xylt1	0.262245	3.87557e-16
OPC1c	Aup1	0.262186	0.00115889
OPC1c	Atxn7	0.262171	5.66437e-19
OPC1c	Fzd7	0.261414	1.19161e-16
OPC1c	Ctdspl	0.261394	5.30767e-19
OPC1c	Bfar	0.261272	1.18618e-10
OPC1c	Ddx6	0.261123	2.85818e-10
OPC1c	Metrnl	0.260686	2.10462e-05
OPC1c	Myh14	0.260486	2.58896e-09
OPC1c	Hnrnpl	0.260456	8.79289e-06
OPC1c	Rnf182	0.26037	3.39854e-07
OPC1c	P4hb	0.260366	9.4026e-08
OPC1c	Entpd6	0.260225	6.16134e-07
OPC1c	Tmem238	0.25978	5.52066e-07
OPC1c	5031425E22Rik	0.259729	0.0632529
OPC1c	Tmed7	0.2596	0.00316364
OPC1c	Surf4	0.25951	0.00315425
OPC1c	Sox2	0.259404	0.0012627
OPC1c	Nsrp1	0.259313	5.95527e-07
OPC1c	Zfp322a	0.259203	0.112704
OPC1c	Tfe3	0.259135	1
OPC1c	Chpf2	0.258909	7.17893e-13
OPC1c	Tnfaip1	0.258552	7.68593e-05
OPC1c	Dnajc7	0.258335	0.0457485
OPC1c	Ubc1	0.257831	0.112904
OPC1c	Eif2s3y	0.257815	0.000398266
OPC1c	Med23	0.257768	1.45679e-06
OPC1c	Txndc15	0.257631	1
OPC1c	Ccdc174	0.257298	1
OPC1c	Plekhg3	0.257186	2.28317e-11
OPC1c	Klc4	0.256952	0.00373869
OPC1c	Myef2	0.256852	0.13438
OPC1c	Tmco1	0.256801	0.307846
OPC1c	Chic1	0.256681	7.78449e-17
OPC1c	Ap2b1	0.256573	5.63288e-10
OPC1c	Eif4b	0.255941	0.0610023
OPC1c	Ppp2r1b	0.255871	1
OPC1c	Stt3b	0.255817	5.31698e-07
OPC1c	Pias1	0.255762	3.9293e-13
OPC1c	Elovl6	0.255476	4.74691e-16
OPC1c	Ocrl	0.255236	2.75501e-22
OPC1c	Ube2m	0.254408	2.33673e-06
OPC1c	Sik1	0.254343	6.46681e-16
OPC1c	Ccdc115	0.254231	1
OPC1c	Amfr	0.254173	0.0102206
OPC1c	Intu	0.254132	0.00557937
OPC1c	Sox4	0.2541	0.000687485
OPC1c	Map4k4	0.253862	1.22659e-18
OPC1c	Sox5	0.253774	9.61685e-20
OPC1c	Aph1b	0.253591	2.1186e-11
OPC1c	Fbrsl1	0.253568	7.1316e-18
OPC1c	Fnip1	0.253529	1.67916e-21
OPC1c	Gm42722	0.253291	2.37035e-30
OPC1c	Ccdc62	0.253144	4.28467e-05
OPC1c	Rdx	0.253045	0.00244848
OPC1c	Slc27a1	0.252984	3.91041e-06
OPC1c	Zfp280d	0.252973	2.37306e-08
OPC1c	Wapl	0.252918	7.55602e-06
OPC1c	Ppp4r3a	0.2529	1.45057e-12
OPC1c	Hbp1	0.252651	0.196723
OPC1c	Ccnd2	0.252625	1
OPC1c	Stxbp5	0.25249	1.2359e-07
OPC1c	Cpeb4	0.252409	2.59983e-23
OPC1c	Rffl	0.251992	9.21678e-07
OPC1c	Nampt	0.251596	0.0535005
OPC1c	Pum2	0.251563	4.78142e-09
OPC1c	Cnot10	0.251531	0.000981061
OPC1c	Kpna1	0.251276	0.137579
OPC1c	Ldlr	0.251244	4.38372e-10
OPC1c	Arl5a	0.251236	7.53264e-07
OPC1c	Zfp950	0.251118	1
OPC1c	Ipo5	0.251061	0.000289279
OPC1c	Cenpb	0.250912	4.20819e-16
OPC1c	Dst	0.250685	1.01095e-24
OPC1c	Mast3	0.250545	1
OPC1c	Atad1	0.25053	0.000336966
OPC1c	Hmgb2	0.250458	2.82324e-11
OPC1c	Mia3	0.250302	4.80668e-15
OPC1c	Pim1	0.250146	3.07821e-10

## Sheet: OPC2a
Cluster	Gene	Average log-Fold Change	Adjusted p-value
OPC2a	Apoe	4.03505	1.07529e-10
OPC2a	Ttr	3.52294	5.52941e-05
OPC2a	Aldoc	2.75005	9.69289e-05
OPC2a	Gpr37l1	2.68591	1.13026e-07
OPC2a	Ptn	2.4883	0.00449578
OPC2a	Enpp2	2.45183	0.00542267
OPC2a	Atp1a2	2.29255	1.40147e-07
OPC2a	Cspg5	2.28588	0.00118632
OPC2a	Clu	2.1604	2.88968e-05
OPC2a	Mt3	2.14761	0.000224662
OPC2a	Dbi	2.1013	1.33571e-09
OPC2a	Serpine2	1.98709	0.00013965
OPC2a	Sparc	1.96213	1.82541e-06
OPC2a	Sparcl1	1.94439	0.0246264
OPC2a	S100b	1.90217	0.00545191
OPC2a	Cd9	1.88028	0.000148249
OPC2a	Matn4	1.86082	0.000485918
OPC2a	Cst3	1.80742	0.00198603
OPC2a	Bcan	1.79109	0.00621234
OPC2a	Pdgfra	1.74791	0.00581314
OPC2a	Ifi27	1.7317	0.000328324
OPC2a	Cd81	1.6941	0.000161526
OPC2a	S100a1	1.67588	0.00184526
OPC2a	Ntm	1.66375	0.0127018
OPC2a	Metrn	1.5861	4.33414e-05
OPC2a	Cntn1	1.52751	0.017383
OPC2a	Tsc22d4	1.46248	0.0161287
OPC2a	S100a16	1.45889	0.0446811
OPC2a	Ckb	1.40095	3.39936e-06
OPC2a	Cryab	1.34529	0.0396753
OPC2a	Nlgn3	1.22749	0.0117312
OPC2a	Brinp3	1.22171	0.0162313
OPC2a	Arhgap31	1.05413	0.0463937
OPC2a	S100a13	1.05359	0.0317245

## Sheet: OPC2b
Cluster	Gene	Average log-Fold Change	Adjusted p-value
OPC2b	Hmgn2	2.65833	1.60903e-13
OPC2b	Tmsb10	2.65048	1.2369e-14
OPC2b	Stmn2	2.61919	4.51807e-13
OPC2b	Stmn1	2.53477	1.71466e-15
OPC2b	Ccnd2	2.38386	2.24808e-10
OPC2b	Hmgb2	2.38089	1.36781e-05
OPC2b	Cd24a	2.2881	1.2859e-14
OPC2b	Tubb5	2.27511	1.85758e-13
OPC2b	Igfbpl1	2.17399	1.06138e-14
OPC2b	Meis2	2.07315	8.29549e-13
OPC2b	Tubb3	2.06887	4.77706e-12
OPC2b	Dcx	1.94054	5.0072e-12
OPC2b	Gm9493	1.87701	2.45522e-10
OPC2b	Hn1	1.7633	3.21423e-12
OPC2b	Hist1h2ap	1.75303	0.000634856
OPC2b	Sox11	1.71824	6.71935e-13
OPC2b	Dlx2	1.71163	5.55e-08
OPC2b	Gm2000	1.68033	3.23429e-08
OPC2b	Tmsb4x	1.67431	1.24573e-11
OPC2b	Rps26-ps1	1.66539	6.4481e-11
OPC2b	H2afz	1.65828	3.23903e-06
OPC2b	Rpl23a-ps3	1.63523	1.46136e-09
OPC2b	Rps18-ps3	1.63121	5.124e-10
OPC2b	Rpl35	1.5971	3.85325e-12
OPC2b	H1fx	1.59664	2.2354e-05
OPC2b	Map1b	1.57823	1.80519e-08
OPC2b	Gm17750	1.56161	1.39254e-06
OPC2b	H3f3b	1.55528	1.42605e-10
OPC2b	Rps27rt	1.55261	4.77397e-12
OPC2b	Mllt11	1.55026	6.15326e-09
OPC2b	Gm8730	1.54715	3.1464e-07
OPC2b	Tubb2b	1.5325	7.81571e-10
OPC2b	Rpl6l	1.50431	7.65454e-09
OPC2b	Dbn1	1.5041	1.70278e-07
OPC2b	Dlx1	1.4964	7.66298e-08
OPC2b	Tuba1a	1.48635	1.90821e-11
OPC2b	Ptma	1.47528	9.52139e-12
OPC2b	Mpped2	1.47093	1.69028e-05
OPC2b	Snrpg	1.45779	8.01571e-10
OPC2b	Rpl9-ps6	1.44929	7.25332e-07
OPC2b	Rpl27-ps3	1.44895	1.28175e-08
OPC2b	Rpl10-ps3	1.43477	4.20047e-07
OPC2b	Btg1	1.41785	2.54699e-06
OPC2b	Sp9	1.40097	1.87274e-05
OPC2b	Gm10282	1.3981	2.03559e-06
OPC2b	Gm8186	1.38905	8.16774e-09
OPC2b	H3f3a	1.3748	6.70769e-10
OPC2b	Ybx1	1.37061	2.7672e-08
OPC2b	2700094K13Rik	1.36969	0.000428736
OPC2b	Dlx6os1	1.3617	4.3415e-06
OPC2b	Stmn3	1.34387	6.75073e-07
OPC2b	Wdr89	1.34292	2.48908e-07
OPC2b	Marcksl1	1.33076	3.01874e-08
OPC2b	Gm9844	1.32786	2.86589e-06
OPC2b	Evl	1.31702	1.35015e-06
OPC2b	Nsg1	1.30457	7.14451e-07
OPC2b	Carhsp1	1.30264	6.43135e-05
OPC2b	Islr2	1.29964	1.87274e-05
OPC2b	Sox4	1.29933	4.61676e-09
OPC2b	Abracl	1.29891	0.000341419
OPC2b	Gnb2l1	1.297	6.21079e-07
OPC2b	Ttc3	1.27818	1.0939e-09
OPC2b	S100a10	1.27433	6.02532e-06
OPC2b	Rps28	1.27225	3.19525e-10
OPC2b	Dpysl3	1.26965	2.22044e-06
OPC2b	Ddah2	1.26235	0.000156772
OPC2b	Gm9843	1.26079	5.9471e-08
OPC2b	Rbm3	1.25981	2.48811e-05
OPC2b	Hist3h2ba	1.25962	0.000164962
OPC2b	Pfn2	1.25593	1.26847e-05
OPC2b	Hmgb3	1.25581	4.99275e-05
OPC2b	Rps5	1.25502	3.91332e-10
OPC2b	Nrep	1.25311	0.00010337
OPC2b	Sepw1	1.24945	1.27656e-06
OPC2b	Gm10263	1.24193	1.74816e-05
OPC2b	Cdca7	1.23671	4.84448e-06
OPC2b	Basp1	1.23652	3.50166e-07
OPC2b	Shfm1	1.22562	0.00047377
OPC2b	2700060E02Rik	1.22359	1.10415e-06
OPC2b	Rps7	1.21933	1.95662e-08
OPC2b	Sumo2	1.20993	2.70277e-07
OPC2b	Rbfox2	1.20543	0.0189191
OPC2b	Pantr1	1.20288	7.06996e-06
OPC2b	Elavl3	1.20269	5.63375e-07
OPC2b	Rpl36-ps3	1.20263	4.81045e-05
OPC2b	Hnrnpa1	1.20256	7.76253e-07
OPC2b	Wbp5	1.1984	2.50498e-05
OPC2b	Pbx1	1.19753	1.26666e-06
OPC2b	Rps4x	1.19666	5.61548e-09
OPC2b	Arx	1.19632	6.04895e-05
OPC2b	Rps12-ps3	1.19343	0.000123479
OPC2b	Ilf2	1.18926	2.59993e-07
OPC2b	Zfos1	1.18665	6.92034e-05
OPC2b	Crmp1	1.18279	0.000216499
OPC2b	Eif4a1	1.18226	2.09276e-07
OPC2b	Tmpo	1.17414	0.0231227
OPC2b	Rps19	1.17146	2.61386e-09
OPC2b	Hnrnpab	1.15841	4.67107e-05
OPC2b	Rpl4	1.14686	1.76089e-06
OPC2b	Rps3a1	1.14656	2.64516e-05
OPC2b	Rps27	1.14381	8.11676e-10
OPC2b	Gm10036	1.13917	2.07479e-05
OPC2b	Rps9	1.13827	6.21918e-09
OPC2b	Nfib	1.1363	1.4082e-06
OPC2b	Lockd	1.1321	0.00147902
OPC2b	Rpl18a	1.12935	2.70131e-10
OPC2b	Snrpe	1.12912	0.000239557
OPC2b	H2afy	1.12765	2.42543e-05
OPC2b	Csnk1e	1.1192	0.000498126
OPC2b	Rps3	1.11573	4.94493e-08
OPC2b	Cd1d1	1.09937	0.000676811
OPC2b	Celf2	1.09213	0.00025085
OPC2b	Gm10076	1.08979	0.00881219
OPC2b	Fabp5	1.08735	2.51724e-05
OPC2b	Rps18	1.08379	2.0299e-09
OPC2b	Rpl13a	1.07935	7.33149e-08
OPC2b	Gad2	1.07835	0.00319607
OPC2b	Ssbp3	1.0731	0.000602235
OPC2b	Gad1	1.07106	0.000449848
OPC2b	Rpl11	1.06426	1.4101e-07
OPC2b	6330403K07Rik	1.06172	2.42648e-05
OPC2b	Serf1	1.06122	0.00515297
OPC2b	Rpl10	1.05499	6.01236e-06
OPC2b	Nsg2	1.04694	0.000285606
OPC2b	Tiam2	1.04277	0.00147902
OPC2b	Nfix	1.02809	4.48996e-05
OPC2b	Hmgn1	1.02617	0.000666982
OPC2b	Nhp2l1	1.02536	5.50481e-05
OPC2b	Rpl7a-ps5	1.02365	0.0339213
OPC2b	Erdr1	1.0204	0.00115855
OPC2b	Nrxn3	1.01954	5.10126e-05
OPC2b	Gm1673	1.01789	0.000207149
OPC2b	Calm2	1.01641	0.000337146
OPC2b	Rpl21	1.01038	2.1917e-06
OPC2b	Rps27a	1.00783	2.57197e-06
OPC2b	Rps24	1.00728	1.80564e-07
OPC2b	Ppdpf	1.00615	1.56013e-05
OPC2b	Snrpf	1.00438	0.00193528
OPC2b	Banf1	1.00431	0.0280447
OPC2b	Rpl37	1.00421	3.33737e-06
OPC2b	Eef2	1.00149	5.70119e-06
OPC2b	Hdac2	1.00139	0.000192697
OPC2b	Actg1	0.996816	1.69668e-07
OPC2b	Dlx5	0.994608	0.00181092
OPC2b	Nono	0.994264	0.00031974
OPC2b	Rps14	0.98678	3.79984e-06
OPC2b	Plppr3	0.98094	0.00248831
OPC2b	Rpsa	0.97394	4.16867e-06
OPC2b	Rpl32	0.971188	4.8623e-06
OPC2b	Elavl4	0.969483	0.00655823
OPC2b	Rpl23	0.968735	1.01799e-05
OPC2b	Gm6133	0.966277	0.00616315
OPC2b	Rplp2	0.962083	3.38799e-05
OPC2b	Uchl1	0.961107	0.0105867
OPC2b	Rps15	0.958903	2.5266e-05
OPC2b	Rpl5	0.944456	0.00295072
OPC2b	Rps23	0.943703	7.58722e-07
OPC2b	Ranbp1	0.938726	0.00434458
OPC2b	Prmt1	0.932953	0.00144147
OPC2b	Ttc9b	0.930332	0.0170968
OPC2b	Pak3	0.927537	0.0113952
OPC2b	Eef1a1	0.926702	1.18864e-06
OPC2b	Cdk5r1	0.920512	0.000957616
OPC2b	pEYFP-N1	0.918389	0.042143
OPC2b	Chd3	0.918053	0.0248413
OPC2b	Rpl37a	0.917255	6.35901e-06
OPC2b	Tceb2	0.914076	0.00543273
OPC2b	Rpl13-ps3	0.909732	0.028254
OPC2b	Nol4	0.909534	0.0302352
OPC2b	Rtn1	0.908177	4.07069e-05
OPC2b	Gm11808	0.903375	0.00110251
OPC2b	Rps13	0.897004	0.00274471
OPC2b	Atp5o	0.891549	0.000587179
OPC2b	Rpl7	0.891284	1.13708e-05
OPC2b	Gm10073	0.889432	0.0181874
OPC2b	Nnat	0.888001	2.06291e-07
OPC2b	Rpl34	0.886221	4.88209e-05
OPC2b	Klf7	0.885922	0.0143958
OPC2b	Rpl26	0.883008	0.00110233
OPC2b	Rps11	0.880542	3.4944e-05
OPC2b	Rps10	0.875882	9.77214e-05
OPC2b	Eif4g2	0.874761	0.00407436
OPC2b	Prdx2	0.872711	0.000537824
OPC2b	Txnip	0.869652	0.0156573
OPC2b	Rplp0	0.865197	2.06113e-05
OPC2b	Ptp4a1	0.861289	0.0318168
OPC2b	Eif3f	0.86124	0.0102787
OPC2b	Rpl23a	0.860717	1.49124e-05
OPC2b	Ftl1	0.860047	3.66049e-07
OPC2b	Rpl27	0.860006	0.000177245
OPC2b	Hdgfrp3	0.856364	0.019714
OPC2b	Elavl2	0.850029	0.0012418
OPC2b	Celf4	0.848587	0.00021213
OPC2b	Ppp1cc	0.845565	0.0369884
OPC2b	Gm10269	0.844022	0.00145075
OPC2b	Rps29	0.843293	9.00106e-06
OPC2b	Rpl24	0.841902	0.00477594
OPC2b	Sumo1	0.841776	0.0245859
OPC2b	Ywhaz	0.833457	0.0119548
OPC2b	Rps25	0.833361	0.00142555
OPC2b	Rpl28	0.829121	0.000752299
OPC2b	Rpl39	0.823153	0.000401795
OPC2b	Rpl31	0.822751	0.000218234
OPC2b	Rpl3	0.818917	3.95134e-05
OPC2b	Rps26	0.816861	0.000111288
OPC2b	Rps6	0.816856	0.00344022
OPC2b	Tra2b	0.795505	0.0447035
OPC2b	Rpl15	0.793278	0.000232526
OPC2b	Gltscr2	0.787721	0.00928219
OPC2b	Ccni	0.783647	0.00131458
OPC2b	Mcm7	0.782752	0.00683139
OPC2b	Atpif1	0.772994	0.000378728
OPC2b	Hnrnpk	0.770744	0.0246359
OPC2b	Limd2	0.769931	0.00190484
OPC2b	Hnrnpm	0.769764	0.00517278
OPC2b	Rpl17	0.768703	0.000176048
OPC2b	Gsk3b	0.768615	0.0123336
OPC2b	Pfdn2	0.763064	0.0372923
OPC2b	Pafah1b3	0.753501	0.00457209
OPC2b	Rpl7a	0.744916	0.0395128
OPC2b	Rpl38	0.737937	0.000910262
OPC2b	Rbm39	0.734682	0.00279801
OPC2b	Rpl14	0.733157	0.00110233
OPC2b	Btf3	0.724162	0.0165146
OPC2b	Cdk4	0.718747	0.0101491
OPC2b	Auts2	0.717978	0.0390553
OPC2b	Tceb1	0.710786	0.0348128
OPC2b	Hnrnph3	0.707894	0.0139169
OPC2b	Rpl9	0.707717	0.00762371
OPC2b	Rpl6	0.703332	0.000212481
OPC2b	Gm10116	0.698504	0.000854829
OPC2b	44085	0.693989	0.0302352
OPC2b	Snrpb2	0.691747	0.0386357
OPC2b	Foxg1	0.685704	0.000195535
OPC2b	Rpl29	0.68	0.00134248
OPC2b	Myeov2	0.679566	0.0233866
OPC2b	Rps8	0.677141	0.000659703
OPC2b	Gm10020	0.675662	0.0218211
OPC2b	Rpl18	0.674611	0.00273213
OPC2b	Rpl36	0.67346	0.0139306
OPC2b	Bcl11a	0.652983	2.69309e-05
OPC2b	Dpysl2	0.64431	0.0286467
OPC2b	Rpl19	0.642445	0.0207918
OPC2b	Rpl27a	0.627128	0.0323265
OPC2b	Rps16	0.592875	0.0383463
OPC2b	Fau	0.590086	0.0494764
OPC2b	Anapc5	0.545561	0.0011017
OPC2b	Rpl10a	0.459793	0.00321366
OPC2b	Xist	0.412596	0.0330855
OPC2b	Gng2	0.352275	0.0357801
